# Supplementary material for: Characterization of the transcriptome and temperature-induced differential gene expression in QPX, the thraustochytrid parasite of hard clams
Source: BMC Genomics. 2014 Mar 28;15:245. doi: 10.1186/1471-2164-15-245 (PMC3986615; doi:10.1186/1471-2164-15-245)
Supplement: Additional file 1 — Annotation of QPX transcriptome. This is a Microsoft Excel worksheet that contains information on 17934 transcripts of quahog parasite unknown (QPX). The table contains the top blastx match accession number and E value, Gene Ontology terms and InterPro domain numbers associated with each QPX sequence. [file 1471-2164-15-245-S1.xlsx]

## Sheet: 7093 seq - blast hit and GOs 
Sequence ID	Seq. Description	Seq. Length	Hit desc.	Hit ACC	E-Value	Similarity	Bit-Score	Alignment length	Positives	# of blast hits for GO annotation	min. eValue	mean Similarity	#GOs	GOs	Enzyme Codes	InterProScan
qpx_c2	mitochondrial-processing peptidase subunit beta	625	gi|301122201|ref|XP_002908827.1|mitochondrial-processing peptidase subunit beta [Phytophthora infestans T30-4] >gi|262099589|gb|EEY57641.1| mitochondrial-processing peptidase subunit beta [Phytophthora infestans T30-4]	XP_002908827	1.95243e-59	83	232.646	158	132	5	1.95243e-59	0.786	3	F:metalloendopeptidase activity; P:proteolysis; F:zinc ion binding	EC:3.4.24.0	no IPS match
qpx_c3	heat shock 70 kda protein	890	gi|219111199|ref|XP_002177351.1|protein heat shock protein Hsp70 [Phaeodactylum tricornutum CCAP 1055/1] >gi|217411886|gb|EEC51814.1| protein heat shock protein Hsp70 [Phaeodactylum tricornutum CCAP 1055/1]	XP_002177351	7.95976e-92	81	341.273	279	226	5	7.95976e-92	0.802	3	F:ATP binding; P:response to stress; P:auxin biosynthetic process	-	IPR001023 (PRINTS); IPR013126 (PFAM); IPR018181 (PROSITE); G3DSA:1.20.1270.10 (GENE3D), G3DSA:2.60.34.10 (GENE3D), G3DSA:3.30.420.40 (GENE3D), PTHR19375:SF1 (PANTHER), SSF100920 (SUPERFAMILY), SSF100934 (SUPERFAMILY), SSF53067 (SUPERFAMILY)
qpx_c4	hypothetical protein CHLREDRAFT_93747 [Chlamydomonas reinhardtii]	603	gi|159485568|ref|XP_001700816.1|hypothetical protein CHLREDRAFT_93747 [Chlamydomonas reinhardtii] >gi|158281315|gb|EDP07070.1| predicted protein [Chlamydomonas reinhardtii]	XP_001700816	4.67006e-07	70	58.5362	48	34	3	4.67006e-07	0.683333	1	F:hydrolase activity	-	SignalP (SIGNALP)
qpx_c6	f-actin-capping protein subunit	715	gi|301099474|ref|XP_002898828.1|F-actin-capping protein subunit alpha, putative [Phytophthora infestans T30-4] >gi|262104534|gb|EEY62586.1| F-actin-capping protein subunit alpha, putative [Phytophthora infestans T30-4]	XP_002898828	2.3507e-07	74	60.077	51	38	5	2.3507e-07	0.696	4	P:embryo development ending in birth or egg hatching; P:nematode larval development; P:positive regulation of growth rate; P:reproduction	-	no IPS match
qpx_c7	y2524_geosw ame: full=upf0082 protein gwch70_2524	719	gi|229543701|ref|ZP_04432761.1|protein of unknown function DUF28 [Bacillus coagulans 36D1] >gi|229328121|gb|EEN93796.1| protein of unknown function DUF28 [Bacillus coagulans 36D1]	ZP_04432761	2.0743e-11	46	73.559	153	71	5	2.0743e-11	0.474	0	-		IPR002876 (PANTHER); G3DSA:3.30.1270.10 (GENE3D)
qpx_c9	subunit ndufb9	502	gi|301108081|ref|XP_002903122.1|conserved hypothetical protein [Phytophthora infestans T30-4] >gi|262097494|gb|EEY55546.1| conserved hypothetical protein [Phytophthora infestans T30-4]	XP_002903122	3.10409e-11	54	71.633	111	61	5	3.10409e-11	0.56	1	C:mitochondrion		no IPS match
qpx_c11	glutamine synthetase	589	gi|190683036|gb|ACE81814.1|glutamine synthetase [Oxyrrhis marina]	ACE81814	2.72647e-65	80	251.906	161	130	5	2.72647e-65	0.806	3	F:glutamate-ammonia ligase activity; F:ATP binding; P:glutamine biosynthetic process	EC:6.3.1.2	IPR008146 (PFAM); IPR014746 (G3DSA:3.30.590.GENE3D); PTHR20852 (PANTHER), PTHR20852:SF14 (PANTHER), SSF55931 (SUPERFAMILY)
qpx_c12	pyruvate kinase	450	gi|226226510|ref|YP_002760616.1|pyruvate kinase [Gemmatimonas aurantiaca T-27] >gi|226089701|dbj|BAH38146.1| pyruvate kinase [Gemmatimonas aurantiaca T-27]	YP_002760616	1.20279e-07	58	59.6918	78	46	5	1.20279e-07	0.564	1	F:catalytic activity	-	IPR001261 (PROSITE); IPR015794 (G3DSA:3.40.1380.GENE3D); IPR015795 (PFAM)
qpx_c14	70 kda heat shock protein	592	gi|53829566|gb|AAU94662.1|HSP70 [Nuclearia simplex]	AAU94662	4.53551e-20	62	101.679	158	98	5	4.53551e-20	0.58	4	F:ATP binding; F:nucleotide binding; P:auxin biosynthetic process; P:response to stress		IPR001023 (PANTHER); IPR013126 (PFAM); IPR018181 (PROSITE); G3DSA:3.30.420.40 (GENE3D), G3DSA:3.90.640.10 (GENE3D), PTHR19375:SF1 (PANTHER), SSF53067 (SUPERFAMILY)
qpx_c16	cobalamin synthesis protein p47k	693	gi|254170957|ref|ZP_04877648.1|hypothetical protein TERMP_737 [Thermococcus barophilus MP] >gi|197627983|gb|EDY40528.1| hypothetical protein TERMP_737 [Thermococcus barophilus MP]	ZP_04877648	1.19886e-69	81	266.929	193	157	5	1.19886e-69	0.808	0	-		G3DSA:3.40.50.300 (GENE3D)
qpx_c17	pumilio-family rna binding repeat domain-containing protein	478	gi|237840953|ref|XP_002369774.1|pumilio-family RNA binding repeat domain-containing protein [Toxoplasma gondii ME49] >gi|211967438|gb|EEB02634.1| pumilio-family RNA binding repeat domain-containing protein [Toxoplasma gondii ME49] >gi|221483718|gb|EEE22030.1| pumilio, putative [Toxoplasma gondii GT1]	XP_002369774	1.00913e-06	65	56.6102	66	43	5	1.00913e-06	0.65	2	F:RNA binding; F:binding		no IPS match
qpx_c20	epimorphin family	439	gi|219118080|ref|XP_002179822.1|predicted protein [Phaeodactylum tricornutum CCAP 1055/1] >gi|217408875|gb|EEC48808.1| predicted protein [Phaeodactylum tricornutum CCAP 1055/1]	XP_002179822	1.44599e-13	70	79.337	77	54	5	1.44599e-13	0.69	5	P:vesicle-mediated transport; C:membrane; F:SNAP receptor activity; P:intracellular protein transport; F:protein binding		SignalP (SIGNALP)
qpx_c21	calcium calmodulin-dependent protein	1032	gi|301115818|ref|XP_002905638.1|calcium/calmodulin-dependent protein kinase, putative [Phytophthora infestans T30-4] >gi|262110427|gb|EEY68479.1| calcium/calmodulin-dependent protein kinase, putative [Phytophthora infestans T30-4]	XP_002905638	2.03198e-54	69	142.51	159	111	5	2.03198e-54	0.672	11	F:calmodulin-dependent protein kinase activity; P:neuron projection morphogenesis; C:cytoplasm; P:protein autophosphorylation; P:regulation of neuron differentiation; P:thermosensory behavior; P:positive regulation of CREB transcription factor activity; P:positive regulation of transcription from RNA polymerase II promoter; F:calmodulin binding; C:nucleus; C:calcium- and calmodulin-dependent prot…	EC:2.7.11.17	IPR000719 (PROFILE); IPR011009 (SUPERFAMILY); IPR017442 (PFAM); G3DSA:1.10.510.10 (GENE3D), PTHR24349 (PANTHER)
qpx_c22	cytosine deaminase	1459	gi|71733993|ref|YP_273732.1|cytosine deaminase [Pseudomonas syringae pv. phaseolicola 1448A] >gi|257486822|ref|ZP_05640863.1| cytosine deaminase [Pseudomonas syringae pv. tabaci ATCC 11528] >gi|289625968|ref|ZP_06458922.1| cytosine deaminase [Pseudomonas syringae pv. aesculi str. NCPPB3681] >gi|289647969|ref|ZP_06479312.1| cytosine deaminase [Pseudomonas syringae pv. aesculi str. 2250] >gi|298488…	YP_273732	1.48548e-55	85	221.861	142	121	5	1.48548e-55	0.842	4	P:pyrimidine-containing compound salvage; F:cytosine deaminase activity; F:cytidine deaminase activity; F:zinc ion binding	EC:3.5.4.1; EC:3.5.4.5	IPR002125 (PFAM); IPR016193 (SUPERFAMILY); G3DSA:3.40.140.10 (GENE3D), PTHR11079 (PANTHER), PTHR11079:SF19 (PANTHER)
qpx_c23	protein	1164	gi|219122501|ref|XP_002181582.1|predicted protein [Phaeodactylum tricornutum CCAP 1055/1] >gi|217406858|gb|EEC46796.1| predicted protein [Phaeodactylum tricornutum CCAP 1055/1]	XP_002181582	2.43779e-15	44	87.8113	254	113	5	2.43779e-15	0.452	5	P:oxidation-reduction process; F:oxidoreductase activity, acting on paired donors, with incorporation or reduction of molecular oxygen; F:oxidoreductase activity; F:iron ion binding; F:L-ascorbic acid binding		G3DSA:2.60.40.780 (GENE3D), SSF49468 (SUPERFAMILY)
qpx_c25	heat shock protein sti	490	gi|31324052|gb|AAP47158.1|AF512999_1TPR1 [Medicago sativa]	AAP47158	5.6523e-24	60	69.3218	75	45	5	5.6523e-24	0.612	2	F:binding; P:response to stress		IPR017969 (PROSITE); SignalP (SIGNALP)
qpx_c26	zz-type zinc finger-containing protein	880	gi|301122533|ref|XP_002908993.1|conserved hypothetical protein [Phytophthora infestans T30-4] >gi|262099755|gb|EEY57807.1| conserved hypothetical protein [Phytophthora infestans T30-4]	XP_002908993	9.72534e-26	52	121.709	201	105	5	9.72534e-26	0.61	1	C:cytoplasm	-	IPR009060 (SUPERFAMILY); IPR015940 (PROFILE); PTHR20930 (PANTHER)
qpx_c27	phosphoenolpyruvate synthase	1352	gi|209966812|ref|YP_002299727.1|phosphoenolpyruvate synthase, putative [Rhodospirillum centenum SW] >gi|209960278|gb|ACJ00915.1| phosphoenolpyruvate synthase, putative [Rhodospirillum centenum SW]	YP_002299727	2.21436e-167	83	593.193	421	350	5	2.21436e-167	0.802	4	P:gluconeogenesis; P:phosphorylation; F:pyruvate, water dikinase activity; F:ATP binding	EC:2.7.9.2	no IPS match
qpx_c28	nonribosomal peptide synthetase 10	539	gi|239607701|gb|EEQ84688.1|nonribosomal peptide synthetase 10 [Ajellomyces dermatitidis ER-3]	EEQ84688	1.7135e-35	76	152.525	122	93	5	1.7135e-35	0.748	3	P:metabolic process; F:oxidoreductase activity; F:binding	-	IPR002198 (PFAM); IPR002347 (PRINTS); IPR016040 (G3DSA:3.40.50.GENE3D); IPR020904 (PROSITE); PTHR24322 (PANTHER), PTHR24322:SF42 (PANTHER), SSF51735 (SUPERFAMILY)
qpx_c29	hyothetical protein	1332	gi|95007074|emb|CAJ20290.1|hyothetical protein [Toxoplasma gondii RH]	CAJ20290	0.00040148	37	50.8322	182	69	1	0.00040148	0.37	0	-		SignalP (SIGNALP)
qpx_c30	sodium glutamate symporter	1197	gi|281355421|ref|ZP_06241915.1|conserved hypothetical protein [Victivallis vadensis ATCC BAA-548] >gi|281318301|gb|EFB02321.1| conserved hypothetical protein [Victivallis vadensis ATCC BAA-548]	ZP_06241915	3.6171e-70	57	270.011	376	217	5	3.6171e-70	0.552	3	C:integral to membrane; P:L-glutamate transport; F:glutamate:sodium symporter activity		IPR004445 (PFAM); SignalP (SIGNALP)
qpx_c31	prolyl 4-hydroxylase alpha subunit	456	gi|219113719|ref|XP_002186443.1|predicted protein [Phaeodactylum tricornutum CCAP 1055/1] >gi|209583293|gb|ACI65913.1| predicted protein [Phaeodactylum tricornutum CCAP 1055/1]	XP_002186443	2.73589e-20	58	101.679	113	66	5	2.73589e-20	0.576	5	P:oxidation-reduction process; F:oxidoreductase activity, acting on paired donors, with incorporation or reduction of molecular oxygen; F:oxidoreductase activity; F:iron ion binding; F:L-ascorbic acid binding		no IPS match
qpx_c33	60s ribosomal protein l2	685	gi|301113256|ref|XP_002998398.1|60S ribosomal protein L8, putative [Phytophthora infestans T30-4] >gi|262111699|gb|EEY69751.1| 60S ribosomal protein L8, putative [Phytophthora infestans T30-4]	XP_002998398	1.41407e-83	85	313.153	196	167	5	1.41407e-83	0.818	8	C:nucleolus; C:vacuole; F:structural constituent of ribosome; P:embryo development ending in seed dormancy; C:plasma membrane; F:protein binding; C:cytosolic large ribosomal subunit; P:translation	-	IPR002171 (PANTHER); IPR008991 (SUPERFAMILY); IPR014722 (G3DSA:2.30.30.GENE3D); IPR014726 (G3DSA:4.10.950.GENE3D); IPR016027 (SUPERFAMILY); IPR022669 (PFAM); IPR022671 (PROSITE); PTHR13691:SF4 (PANTHER)
qpx_c34	phospholipase b-like 1-like	819	gi|167522224|ref|XP_001745450.1|hypothetical protein [Monosiga brevicollis MX1] >gi|163776408|gb|EDQ90028.1| predicted protein [Monosiga brevicollis MX1]	XP_001745450	9.35587e-50	67	125.561	123	83	5	9.35587e-50	0.614	0	-		no IPS match
qpx_c35	classes i and ii	697	gi|108756883|ref|YP_629664.1|class I/II aminotransferase [Myxococcus xanthus DK 1622] >gi|108460763|gb|ABF85948.1| aminotransferase, classes I and II [Myxococcus xanthus DK 1622]	YP_629664	8.18031e-42	62	174.481	210	131	5	8.18031e-42	0.602	1	F:catalytic activity	-	IPR004838 (PROSITE); IPR004839 (PFAM); IPR015421 (G3DSA:3.40.640.GENE3D); IPR015424 (SUPERFAMILY); PTHR11751 (PANTHER), PTHR11751:SF25 (PANTHER)
qpx_c36	endoribonuclease l-	531	gi|299116967|emb|CBN75071.1|putative Translation Initiation Inhibitor [Ectocarpus siliculosus]	CBN75071	7.0555e-50	79	200.29	154	123	5	7.0555e-50	0.742	0	-		IPR001020 (PROSITE); IPR006175 (PFAM); IPR013813 (G3DSA:3.30.1330.GENE3D)
qpx_c37	subfamily member isoform cra_a	775	gi|61556870|ref|NP_001013094.1|dnaJ homolog subfamily B member 4 [Rattus norvegicus] >gi|53733455|gb|AAH83638.1| DnaJ (Hsp40) homolog, subfamily B, member 4 [Rattus norvegicus] >gi|149026243|gb|EDL82486.1| DnaJ (Hsp40) homolog, subfamily B, member 4, isoform CRA_a [Rattus norvegicus] >gi|149026244|gb|EDL82487.1| DnaJ (Hsp40) homolog, subfamily B, member 4, isoform CRA_a [Rattus norvegicus] >gi|14…	NP_001013094	6.31954e-36	62	155.221	204	127	5	6.31954e-36	0.616	5	F:unfolded protein binding; F:heat shock protein binding; F:molecular_function; P:biological_process; C:cellular_component		IPR002939 (PFAM); IPR008971 (SUPERFAMILY); G3DSA:2.60.260.20 (GENE3D), PTHR24077 (PANTHER), PTHR24077:SF88 (PANTHER)
qpx_c39	cytolic 80s ribosomal protein p2 cytosolic 60s large ribosomal subunit protein p2	447	gi|145354095|ref|XP_001421330.1|Cytolic 80S ribosomal protein P2; Cytosolic 60S large ribosomal subunit protein P2 [Ostreococcus lucimarinus CCE9901] >gi|144581567|gb|ABO99623.1| Cytolic 80S ribosomal protein P2; Cytosolic 60S large ribosomal subunit protein P2 [Ostreococcus lucimarinus CCE9901]	XP_001421330	2.12747e-12	74	75.485	62	46	5	2.12747e-12	0.744	4	C:intracellular; P:transport; C:membrane; P:translation	-	IPR001813 (PFAM); PTHR21141 (PANTHER), PTHR21141:SF5 (PANTHER)
qpx_c40	conserved hypothetical protein [Culex quinquefasciatus]	969	gi|170046852|ref|XP_001850961.1|conserved hypothetical protein [Culex quinquefasciatus] >gi|167869467|gb|EDS32850.1| conserved hypothetical protein [Culex quinquefasciatus]	XP_001850961	0.000190496	38	51.2174	131	50	3	0.000190496	0.436667	3	F:chitin binding; P:chitin metabolic process; C:extracellular region		no IPS match
qpx_c41	protein	779	gi|255089535|ref|XP_002506689.1|predicted protein [Micromonas sp. RCC299] >gi|226521962|gb|ACO67947.1| predicted protein [Micromonas sp. RCC299]	XP_002506689	1.20989e-10	48	71.2478	165	80	5	1.20989e-10	0.49	0	-		no IPS match
qpx_c43	lipase	743	gi|228933900|ref|ZP_04096744.1|Lipase [Bacillus thuringiensis serovar andalousiensis BGSC 4AW1] >gi|254722582|ref|ZP_05184370.1| putative lipase [Bacillus anthracis str. A1055] >gi|228825776|gb|EEM71565.1| Lipase [Bacillus thuringiensis serovar andalousiensis BGSC 4AW1]	ZP_04096744	1.17276e-44	64	184.111	202	131	5	1.17276e-44	0.644	0	-		G3DSA:3.40.50.1820 (GENE3D), SignalP (SIGNALP), SSF53474 (SUPERFAMILY)
qpx_c44	adrenodoxin-like protein	492	gi|223995089|ref|XP_002287228.1|predicted protein [Thalassiosira pseudonana CCMP1335] >gi|220976344|gb|EED94671.1| predicted protein [Thalassiosira pseudonana CCMP1335]	XP_002287228	2.48734e-29	82	131.724	104	86	5	2.48734e-29	0.794	3	F:2 iron, 2 sulfur cluster binding; F:metal ion binding; F:electron carrier activity	-	IPR001041 (PFAM); IPR001055 (PRINTS); IPR012675 (G3DSA:3.10.20.GENE3D); PTHR23426 (PANTHER), PTHR23426:SF1 (PANTHER)
qpx_c46	rna binding motif protein 25 isoform 1	596	gi|198434996|ref|XP_002131684.1|PREDICTED: similar to RNA binding motif protein 25 isoform 1 [Ciona intestinalis]	XP_002131684	0.00018363	58	35.039	48	28	2	0.00018363	0.58	0	-		no IPS match
qpx_c47	unknown [Glycine max]	599	gi|255625803|gb|ACU13246.1|unknown [Glycine max]	ACU13246	4.347e-11	47	55.8398	102	48	5	4.347e-11	0.472	0	-		IPR013922 (PFAM)
qpx_c48	glutaredoxin-like protein	724	gi|196005423|ref|XP_002112578.1|hypothetical protein TRIADDRAFT_25696 [Trichoplax adhaerens] >gi|190584619|gb|EDV24688.1| hypothetical protein TRIADDRAFT_25696 [Trichoplax adhaerens]	XP_002112578	0.000326872	56	49.6766	93	53	5	0.000326872	0.566	3	P:cell redox homeostasis; F:electron carrier activity; F:protein disulfide oxidoreductase activity		no IPS match
qpx_c49	conserved hypothetical protein [Phytophthora infestans T30-4]	604	gi|301105321|ref|XP_002901744.1|conserved hypothetical protein [Phytophthora infestans T30-4] >gi|262099082|gb|EEY57134.1| conserved hypothetical protein [Phytophthora infestans T30-4]	XP_002901744	2.47628e-08	54	62.7734	99	54	5	2.47628e-08	0.488	0	-		IPR009069 (G3DSA:1.10.810.GENE3D); PTHR20844 (PANTHER)
qpx_c50	predicted protein [Thalassiosira pseudonana CCMP1335]	680	gi|223999521|ref|XP_002289433.1|predicted protein [Thalassiosira pseudonana CCMP1335] >gi|220974641|gb|EED92970.1| predicted protein [Thalassiosira pseudonana CCMP1335]	XP_002289433	8.02636e-07	58	58.151	65	38	2	8.02636e-07	0.5	0	-		SignalP (SIGNALP)
qpx_c52	electron transfer flavoprotein beta-subunit	864	gi|114570913|ref|YP_757593.1|electron transfer flavoprotein beta-subunit [Maricaulis maris MCS10] >gi|114341375|gb|ABI66655.1| electron transfer flavoprotein beta-subunit [Maricaulis maris MCS10]	YP_757593	2.26981e-83	82	290.426	217	180	5	2.26981e-83	0.818	1	F:electron carrier activity	-	IPR000049 (PROSITE); IPR012255 (PIR); IPR014729 (G3DSA:3.40.50.GENE3D); IPR014730 (PFAM); SSF52402 (SUPERFAMILY)
qpx_c54	wd40-repeat protein	693	gi|297830446|ref|XP_002883105.1|transducin family protein [Arabidopsis lyrata subsp. lyrata] >gi|297328945|gb|EFH59364.1| transducin family protein [Arabidopsis lyrata subsp. lyrata]	XP_002883105	4.76938e-26	57	122.094	187	108	5	4.76938e-26	0.57	3	F:nucleotide binding; P:biological_process; C:Cul4-RING ubiquitin ligase complex		IPR001680 (SMART); IPR011046 (SUPERFAMILY); IPR015943 (G3DSA:2.130.10.GENE3D); IPR017986 (PROFILE); IPR019775 (PROSITE); IPR019781 (PFAM); IPR019782 (PROFILE); PTHR19856 (PANTHER)
qpx_c56	heat shock protein hsp20	340	gi|21674781|ref|NP_662846.1|HSP20 family protein [Chlorobium tepidum TLS] >gi|21647996|gb|AAM73188.1| heat shock protein, Hsp20 family [Chlorobium tepidum TLS]	NP_662846	1.88897e-13	69	78.9518	92	64	5	1.88897e-13	0.69	1	P:response to stress		IPR002068 (PFAM); IPR008978 (SUPERFAMILY); G3DSA:2.60.40.790 (GENE3D), PTHR11527 (PANTHER)
qpx_c57	hypothetical protein CHLREDRAFT_206193 [Chlamydomonas reinhardtii]	730	gi|159476496|ref|XP_001696347.1|hypothetical protein CHLREDRAFT_206193 [Chlamydomonas reinhardtii] >gi|158282572|gb|EDP08324.1| predicted protein [Chlamydomonas reinhardtii]	XP_001696347	1.10335e-15	51	87.8113	166	85	5	1.10335e-15	0.49	0	-		IPR001969 (PROSITE); IPR007347 (PRODOM)
qpx_c60	cysteine endopeptidase	928	gi|255081132|ref|XP_002507788.1|cysteine endopeptidase [Micromonas sp. RCC299] >gi|226523064|gb|ACO69046.1| cysteine endopeptidase [Micromonas sp. RCC299]	XP_002507788	2.11518e-67	68	258.455	221	151	5	2.11518e-67	0.684	1	F:peptidase activity	-	IPR000668 (PFAM); IPR013128 (PANTHER); G3DSA:3.90.70.10 (GENE3D), PTHR12411:SF14 (PANTHER), SSF54001 (SUPERFAMILY)
qpx_c61	transmembrane bax inhibitor motif-containing	610	gi|156538475|ref|XP_001606658.1|PREDICTED: similar to ENSANGP00000027407 [Nasonia vitripennis]	XP_001606658	8.51316e-37	68	130.954	131	90	5	8.51316e-37	0.678	3	C:integral to membrane; C:membrane; F:receptor activity		IPR006214 (PANTHER); PTHR23291:SF15 (PANTHER), SignalP (SIGNALP)
qpx_c62	conserved hypothetical protein [Phytophthora infestans T30-4]	679	gi|301110516|ref|XP_002904338.1|conserved hypothetical protein [Phytophthora infestans T30-4] >gi|262096464|gb|EEY54516.1| conserved hypothetical protein [Phytophthora infestans T30-4]	XP_002904338	4.52604e-26	58	122.094	173	102	5	4.52604e-26	0.52	0	-		IPR008493 (PFAM)
qpx_c65	amino acid polyamine transporter	1439	gi|163914491|ref|NP_001106329.1|hypothetical protein LOC100127288 [Xenopus laevis] >gi|161611985|gb|AAI55885.1| LOC100127288 protein [Xenopus laevis]	NP_001106329	2.09165e-70	55	271.166	413	231	5	2.09165e-70	0.494	2	C:integral to membrane; C:membrane		IPR013057 (PFAM); PTHR22950 (PANTHER)
qpx_c66	conserved unknown protein [Ectocarpus siliculosus]	421	gi|299470151|emb|CBN78179.1|conserved unknown protein [Ectocarpus siliculosus]	CBN78179	1.38527e-19	60	99.3673	113	68	5	1.38527e-19	0.568	0	-		IPR003409 (PFAM); G3DSA:2.20.110.10 (GENE3D), PTHR23084 (PANTHER), PTHR23084:SF27 (PANTHER), SSF82185 (SUPERFAMILY)
qpx_c67	pyruvate kinase	1067	gi|301119845|ref|XP_002907650.1|pyruvate kinase [Phytophthora infestans T30-4] >gi|262106162|gb|EEY64214.1| pyruvate kinase [Phytophthora infestans T30-4]	XP_002907650	2.60232e-21	62	107.457	162	101	5	2.60232e-21	0.598	1	F:catalytic activity	-	IPR001697 (PANTHER); IPR015793 (PFAM); IPR015794 (G3DSA:3.40.1380.GENE3D); IPR015795 (PFAM)
qpx_c68	prohibitin-like protein	936	gi|307110833|gb|EFN59068.1|hypothetical protein CHLNCDRAFT_59556 [Chlorella variabilis]	EFN59068	3.34456e-75	80	286.189	250	202	5	3.34456e-75	0.784	1	C:membrane	-	IPR000163 (PRINTS); IPR001107 (PFAM); SSF117892 (SUPERFAMILY)
qpx_c69	amino acid	560	gi|163914493|ref|NP_001106330.1|hypothetical protein LOC100127289 [Xenopus laevis] >gi|161611713|gb|AAI55886.1| LOC100127289 protein [Xenopus laevis]	NP_001106330	9.13721e-09	62	63.929	67	42	5	9.13721e-09	0.624	1	C:membrane	-	IPR013057 (PFAM)
qpx_c70	riken cdna 4930418g15 gene	490	gi|118087042|ref|XP_418281.2|PREDICTED: similar to RIKEN cDNA 4930418G15 gene [Gallus gallus]	XP_418281	1.92665e-05	51	52.373	113	58	5	1.92665e-05	0.544	4	F:protein binding; F:molecular_function; P:biological_process; C:cellular_component		G3DSA:3.80.10.10 (GENE3D), SSF52058 (SUPERFAMILY)
qpx_c71	hydroxymethylglutaryl- reductase	710	gi|224131936|ref|XP_002328144.1|predicted protein [Populus trichocarpa] >gi|222837659|gb|EEE76024.1| predicted protein [Populus trichocarpa]	XP_002328144	1.57455e-56	76	223.402	195	150	5	1.57455e-56	0.766	4	P:cellular metabolic process; F:oxidoreductase activity, acting on the CH-OH group of donors, NAD or NADP as acceptor; F:coenzyme binding; P:primary metabolic process	EC:1.1.1.0	IPR002202 (PRINTS); IPR009023 (SUPERFAMILY); IPR009029 (SUPERFAMILY); IPR023074 (G3DSA:3.90.770.GENE3D)
qpx_c73	alcohol dehydrogenase class iii	1538	gi|294880409|ref|XP_002769001.1|Alcohol dehydrogenase, putative [Perkinsus marinus ATCC 50983] >gi|239872074|gb|EER01719.1| Alcohol dehydrogenase, putative [Perkinsus marinus ATCC 50983]	XP_002769001	6.39715e-105	79	385.956	285	227	5	6.39715e-105	0.79	3	F:S-(hydroxymethyl)glutathione dehydrogenase activity; F:zinc ion binding; P:ethanol oxidation	EC:1.1.1.284	IPR002085 (PANTHER); IPR011032 (SUPERFAMILY); IPR013149 (PFAM); IPR016040 (G3DSA:3.40.50.GENE3D); G3DSA:3.90.180.10 (GENE3D), PTHR11695:SF4 (PANTHER), SSF51735 (SUPERFAMILY)
qpx_c75	autophagy protein	549	gi|301117470|ref|XP_002906463.1|autophagy-related protein, putative [Phytophthora infestans T30-4] >gi|62899789|sp|Q8H715.1|ATG8_PHYIN RecName: Full=Autophagy-related protein 8; AltName: Full=Autophagy-related ubiquitin-like modifier ATG8; Flags: Precursor >gi|23394382|gb|AAN31480.1| microtubial binding protein [Phytophthora infestans] >gi|262107812|gb|EEY65864.1| autophagy-related protein, putat…	XP_002906463	5.5713e-46	89	166.777	98	88	5	5.5713e-46	0.872	4	C:autophagic vacuole membrane; C:Cvt vesicle membrane; P:autophagy; P:protein transport	-	IPR004241 (PANTHER); G3DSA:3.10.20.90 (GENE3D), PTHR10969:SF17 (PANTHER), SignalP (SIGNALP), SSF54236 (SUPERFAMILY)
qpx_c76	hypothetical protein LOC100383395 [Zea mays]	750	gi|293332675|ref|NP_001169521.1|hypothetical protein LOC100383395 [Zea mays] >gi|224029857|gb|ACN34004.1| unknown [Zea mays] >gi|238015188|gb|ACR38629.1| unknown [Zea mays]	NP_001169521	2.45406e-05	57	53.5286	63	36	5	2.45406e-05	0.536	0	-		no IPS match
qpx_c77	translation initiation factor if-2 betam beta subunit	351	gi|298712737|emb|CBJ33336.1|eukaryotic initiation factor 2 beta subunit [Ectocarpus siliculosus]	CBJ33336	1.12626e-21	77	106.301	76	59	5	1.12626e-21	0.772	2	P:translational initiation; F:translation initiation factor activity		no IPS match
qpx_c80	70kd heat shock protein	553	gi|254578008|ref|XP_002494990.1|ZYRO0B00836p [Zygosaccharomyces rouxii] >gi|238937880|emb|CAR26057.1| ZYRO0B00836p [Zygosaccharomyces rouxii]	XP_002494990	2.08395e-34	67	149.058	171	115	5	2.08395e-34	0.674	4	F:ATP binding; F:nucleotide binding; P:auxin biosynthetic process; P:response to stress		no IPS match
qpx_c81	phosphatidylinositol-specific phospholipase x domain containing 1	482	gi|237649042|ref|NP_997162.2|PI-PLC X domain-containing protein 1 [Mus musculus] >gi|148688104|gb|EDL20051.1| phosphatidylinositol-specific phospholipase C, X domain containing 1, isoform CRA_b [Mus musculus]	NP_997162	2.31051e-11	56	72.0182	110	62	5	2.31051e-11	0.572	7	P:lipid metabolic process; F:molecular_function; F:phosphoric diester hydrolase activity; P:biological_process; ; C:cellular_component; F:phospholipase C activity		IPR017946 (G3DSA:3.20.20.GENE3D); PTHR13593 (PANTHER), PTHR13593:SF4 (PANTHER), SignalP (SIGNALP)
qpx_c82	bromodomain containing 3	1217	gi|168024468|ref|XP_001764758.1|predicted protein [Physcomitrella patens subsp. patens] >gi|162684052|gb|EDQ70457.1| predicted protein [Physcomitrella patens subsp. patens]	XP_001764758	1.47573e-18	63	98.5969	112	71	5	1.47573e-18	0.588	0	-		SignalP (SIGNALP)
qpx_c85	pre-mrna-splicing factor rse1	442	gi|294460600|gb|ADE75875.1|unknown [Picea sitchensis]	ADE75875	4.44367e-34	75	147.517	120	91	5	4.44367e-34	0.752	2	F:nucleic acid binding; C:nucleus		IPR004871 (PFAM); PTHR10644 (PANTHER), PTHR10644:SF1 (PANTHER)
qpx_c86	protein	495	gi|219116246|ref|XP_002178918.1|predicted protein [Phaeodactylum tricornutum CCAP 1055/1] >gi|217409685|gb|EEC49616.1| predicted protein [Phaeodactylum tricornutum CCAP 1055/1]	XP_002178918	1.19014e-23	79	112.849	88	70	5	1.19014e-23	0.708	0	-		G3DSA:2.60.260.20 (GENE3D)
qpx_c87	conserved unknown protein [Ectocarpus siliculosus]	482	gi|298708313|emb|CBJ48376.1|conserved unknown protein [Ectocarpus siliculosus]	CBJ48376	3.73216e-19	62	92.0485	89	56	5	3.73216e-19	0.638	2	P:DNA repair; F:DNA binding		no IPS match
qpx_c88	PREDICTED: hypothetical protein, partial [Homo sapiens]	487	gi|239750721|ref|XP_001718057.2|PREDICTED: hypothetical protein, partial [Homo sapiens]	XP_001718057	4.31185e-05	46	51.2174	107	50	4	4.31185e-05	0.405	0	-		IPR001008 (PRINTS)
qpx_c89	hypothetical protein [Alexandrium fundyense]	523	gi|134037092|gb|ABO47886.1|hypothetical protein [Alexandrium fundyense]	ABO47886	1.48932e-17	61	92.8189	135	83	5	1.48932e-17	0.594	0	-		no IPS match
qpx_c91	predicted protein [Trichoplax adhaerens]	460	gi|196016778|ref|XP_002118239.1|predicted protein [Trichoplax adhaerens] >gi|190579140|gb|EDV19242.1| predicted protein [Trichoplax adhaerens]	XP_002118239	0.000153792	54	46.9802	129	70	1	0.000153792	0.54	0	-		no IPS match
qpx_c92	atmbac2 bac2	1080	gi|224032441|gb|ACN35296.1|unknown [Zea mays] >gi|238008806|gb|ACR35438.1| unknown [Zea mays]	ACN35296	2.48631e-27	52	127.487	190	100	5	2.48631e-27	0.536	6	F:binding; C:integral to membrane; C:membrane; P:transmembrane transport; P:transport; C:mitochondrial inner membrane		no IPS match
qpx_c96	serine carboxypeptidase	1645	gi|167534423|ref|XP_001748887.1|hypothetical protein [Monosiga brevicollis MX1] >gi|163772567|gb|EDQ86217.1| predicted protein [Monosiga brevicollis MX1]	XP_001748887	6.1197e-58	61	193.356	217	134	5	6.1197e-58	0.6	4	P:proteolysis; F:serine-type carboxypeptidase activity; F:peptidase activity; F:carboxypeptidase activity		IPR001841 (SMART); IPR013083 (G3DSA:3.30.40.GENE3D); IPR017907 (PROSITE); IPR018957 (PFAM); PTHR13982 (PANTHER), PTHR13982:SF3 (PANTHER), SSF57850 (SUPERFAMILY)
qpx_c98	predicted protein [Nematostella vectensis]	489	gi|156403037|ref|XP_001639896.1|predicted protein [Nematostella vectensis] >gi|156227027|gb|EDO47833.1| predicted protein [Nematostella vectensis]	XP_001639896	0.000213016	52	48.9062	78	41	1	0.000213016	0.52	0	-		IPR006706 (PFAM); PTHR16237 (PANTHER)
qpx_c99	probable integral membrane protein- na+h+ antiporter	908	gi|219127048|ref|XP_002183756.1|predicted protein [Phaeodactylum tricornutum CCAP 1055/1] >gi|217404993|gb|EEC44938.1| predicted protein [Phaeodactylum tricornutum CCAP 1055/1]	XP_002183756	7.59325e-37	66	158.688	177	118	5	7.59325e-37	0.6	4	F:sodium:hydrogen antiporter activity; C:integral to membrane; P:sodium ion transport; P:regulation of pH		IPR018461 (PFAM); SignalP (SIGNALP)
qpx_c100	dna-directed rna polymerase iii subunit kda polypeptide	803	gi|301110510|ref|XP_002904335.1|DNA-directed RNA polymerase III subunit 127.6 kDa polypeptide [Phytophthora infestans T30-4] >gi|262096461|gb|EEY54513.1| DNA-directed RNA polymerase III subunit 127.6 kDa polypeptide [Phytophthora infestans T30-4]	XP_002904335	1.62289e-94	86	214.157	137	118	5	1.62289e-94	0.838	7	C:DNA-directed RNA polymerase III complex; P:transcription from RNA polymerase III promoter; F:DNA-directed RNA polymerase activity; F:DNA binding; F:ribonucleoside binding; C:cytosol; F:zinc ion binding	EC:2.7.7.6	IPR007120 (PFAM); IPR007641 (PFAM); IPR015712 (PANTHER); PTHR20856:SF8 (PANTHER), SSF64484 (SUPERFAMILY)
qpx_c101	dnaj-like sec63	497	gi|223996005|ref|XP_002287676.1|predicted protein [Thalassiosira pseudonana CCMP1335] >gi|220976792|gb|EED95119.1| predicted protein [Thalassiosira pseudonana CCMP1335]	XP_002287676	6.5609e-06	57	53.9138	68	39	5	6.5609e-06	0.532	3	F:unfolded protein binding; P:protein folding; F:heat shock protein binding		no IPS match
qpx_c102	tpr repeat protein	358	gi|291000943|ref|XP_002683038.1|TPR repeat protein [Naegleria gruberi] >gi|284096667|gb|EFC50294.1| TPR repeat protein [Naegleria gruberi]	XP_002683038	2.04605e-07	75	58.9214	57	43	5	2.04605e-07	0.606	1	F:binding		IPR006597 (PFAM); IPR011990 (G3DSA:1.25.40.GENE3D); SSF81901 (SUPERFAMILY)
qpx_c103	hth dna-binding protein	562	gi|20093431|ref|NP_619506.1|hypothetical protein MA4652 [Methanosarcina acetivorans C2A] >gi|19918805|gb|AAM07986.1| conserved hypothetical protein [Methanosarcina acetivorans C2A]	NP_619506	8.20632e-18	58	93.9745	143	83	5	8.20632e-18	0.578	1	F:DNA binding		IPR002838 (PFAM); IPR016031 (SUPERFAMILY)
qpx_c104	translation initiation factor sui1-like protein	388	gi|219119292|ref|XP_002180409.1|predicted protein [Phaeodactylum tricornutum CCAP 1055/1] >gi|217407882|gb|EEC47817.1| predicted protein [Phaeodactylum tricornutum CCAP 1055/1]	XP_002180409	7.69266e-23	70	110.153	89	63	5	7.69266e-23	0.692	4	P:translational initiation; P:translation; F:translation initiation factor activity; C:cellular_component		IPR001950 (PFAM); G3DSA:3.30.780.10 (GENE3D), PTHR10388 (PANTHER), PTHR10388:SF4 (PANTHER)
qpx_c105	pria protein	1115	gi|289584278|gb|ADD10969.1|hypothetical protein [Chlamydophila pecorum]	ADD10969	9.62888e-14	49	82.4185	93	46	5	9.62888e-14	0.538	0	-		no IPS match
qpx_c107	gtp binding protein	412	gi|116059284|emb|CAL54991.1|GTP binding protein (ISS) [Ostreococcus tauri]	CAL54991	1.22837e-20	68	102.834	99	68	5	1.22837e-20	0.672	4	F:GTP binding; P:small GTPase mediated signal transduction; F:nucleotide binding; P:protein transport		IPR001806 (PRINTS); IPR013753 (PFAM); IPR020851 (PROFILE); G3DSA:3.40.50.300 (GENE3D), PTHR24073 (PANTHER), PTHR24073:SF254 (PANTHER), SSF52540 (SUPERFAMILY)
qpx_c110	phenylacetate- oxygenase subunit	515	gi|226309033|ref|YP_002768993.1|phenylacetate-CoA oxygenase subunit PaaK [Rhodococcus erythropolis PR4] >gi|226188150|dbj|BAH36254.1| putative phenylacetate-CoA oxygenase subunit PaaK [Rhodococcus erythropolis PR4]	YP_002768993	2.08519e-05	48	52.373	110	53	5	2.08519e-05	0.506	1	F:binding	-	IPR001433 (PFAM); G3DSA:3.40.50.80 (GENE3D), SSF52343 (SUPERFAMILY)
qpx_c113	atp-binding sub-family c (cftr mrp) member 4	331	gi|115689660|ref|XP_795938.2|PREDICTED: similar to ATP-binding cassette, sub-family C (CFTR/MRP), member 4 [Strongylocentrotus purpuratus] >gi|115947018|ref|XP_001188461.1| PREDICTED: similar to ATP-binding cassette, sub-family C (CFTR/MRP), member 4 [Strongylocentrotus purpuratus]	XP_795938	5.54646e-21	76	103.99	88	67	5	5.54646e-21	0.75	4	F:ATPase activity; P:transport; P:cellular process; F:nucleotide binding	EC:3.6.1.3	G3DSA:3.40.50.300 (GENE3D), PTHR24223 (PANTHER), SSF52540 (SUPERFAMILY)
qpx_c114	alpha catalytic region	583	gi|114562963|ref|YP_750476.1|alpha amylase, catalytic region [Shewanella frigidimarina NCIMB 400] >gi|114334256|gb|ABI71638.1| alpha amylase, catalytic region [Shewanella frigidimarina NCIMB 400]	YP_750476	4.79622e-29	66	130.954	152	101	5	4.79622e-29	0.606	1	F:catalytic activity	-	no IPS match
qpx_c116	actin-like protein	1201	gi|85823005|gb|ABC85743.1|actin [Japonochytrium marinum]	ABC85743	1.0251e-173	98	613.994	317	311	5	1.0251e-173	0.962	5	C:cytoplasm; P:auxin biosynthetic process; C:cytoskeleton; F:protein binding; F:ATP binding	-	IPR004000 (PRINTS); IPR004001 (PROSITE); IPR020902 (PROSITE); G3DSA:3.30.420.40 (GENE3D), G3DSA:3.90.640.10 (GENE3D), PTHR11937:SF77 (PANTHER), SSF53067 (SUPERFAMILY)
qpx_c117	actin 1	458	gi|223029685|gb|ACM78541.1|actin [Thraustochytrium aureum]	ACM78541	1.53795e-31	97	139.043	71	69	5	1.53795e-31	0.946	5	C:cytoplasm; P:auxin biosynthetic process; C:cytoskeleton; F:protein binding; F:ATP binding	-	no IPS match
qpx_c120	nucleoside diphosphate kinase b	623	gi|219111569|ref|XP_002177536.1|nucleoside diphosphate kinase 3 [Phaeodactylum tricornutum CCAP 1055/1] >gi|217412071|gb|EEC51999.1| nucleoside diphosphate kinase 3 [Phaeodactylum tricornutum CCAP 1055/1]	XP_002177536	7.94614e-69	77	263.848	185	144	5	7.94614e-69	0.782	7	F:nucleoside diphosphate kinase activity; P:auxin biosynthetic process; P:UTP biosynthetic process; F:ATP binding; P:GTP biosynthetic process; C:cytoplasm; P:CTP biosynthetic process	EC:2.7.4.6	no IPS match
qpx_c121	flagellar outer dynein arm light chain lc7	344	gi|159472484|ref|XP_001694381.1|flagellar outer dynein arm light chain LC7 [Chlamydomonas reinhardtii] >gi|5639737|gb|AAD45881.1|AF140239_1 outer arm dynein light chain [Chlamydomonas reinhardtii] >gi|158277044|gb|EDP02814.1| flagellar outer dynein arm light chain LC7 [Chlamydomonas reinhardtii]	XP_001694381	3.67376e-12	67	74.7146	84	57	5	3.67376e-12	0.676	1	C:flagellum		IPR004942 (PFAM); PD107456 (PRODOM), G3DSA:3.30.450.30 (GENE3D), PTHR10779 (PANTHER), PTHR10779:SF0 (PANTHER), SSF103196 (SUPERFAMILY)
qpx_c122	mitogen-activated protein kinase kinase	686	gi|298706729|emb|CBJ29678.1|conserved unknown protein [Ectocarpus siliculosus]	CBJ29678	5.24098e-54	69	214.927	192	133	5	5.24098e-54	0.658	1	F:kinase activity	-	IPR000719 (PROFILE); IPR001245 (PRINTS); IPR008271 (PROSITE); IPR011009 (SUPERFAMILY); IPR017442 (PFAM); G3DSA:1.10.510.10 (GENE3D), PTHR24361 (PANTHER), PTHR24361:SF64 (PANTHER)
qpx_c123	hypothetical protein TSTA_040370 [Talaromyces stipitatus ATCC 10500]	1344	gi|242805359|ref|XP_002484510.1|hypothetical protein TSTA_040370 [Talaromyces stipitatus ATCC 10500] >gi|218715135|gb|EED14557.1| hypothetical protein TSTA_040370 [Talaromyces stipitatus ATCC 10500]	XP_002484510	1.07163e-29	72	95.5153	79	57	5	1.07163e-29	0.792	0	-		PS51257 (PROFILE), SignalP (SIGNALP)
qpx_c124	protein	780	gi|303284187|ref|XP_003061384.1|predicted protein [Micromonas pusilla CCMP1545] >gi|226456714|gb|EEH54014.1| predicted protein [Micromonas pusilla CCMP1545]	XP_003061384	4.46826e-21	88	105.916	71	63	5	4.46826e-21	0.84	4	F:pyridoxal phosphate binding; F:cysteine synthase activity; P:cysteine biosynthetic process from serine; F:transferase activity	EC:2.5.1.47	no IPS match
qpx_c128	cyc2-like cyclin	421	gi|300122859|emb|CBK23866.2|unnamed protein product [Blastocystis hominis]	CBK23866	1.10016e-08	61	63.1586	78	48	5	1.10016e-08	0.626	0	-		SignalP (SIGNALP)
qpx_c132	endothelial differentiation-related factor 1	344	gi|300175142|emb|CBK20453.2|unnamed protein product [Blastocystis hominis]	CBK20453	8.76446e-06	76	53.5286	47	36	5	8.76446e-06	0.71	1	F:DNA binding	-	IPR001387 (PFAM); IPR010982 (SUPERFAMILY); G3DSA:1.10.260.40 (GENE3D), PTHR10245 (PANTHER)
qpx_c133	acetolactate synthase	521	gi|296422337|ref|XP_002840717.1|hypothetical protein [Tuber melanosporum Mel28] >gi|295636940|emb|CAZ84908.1| unnamed protein product [Tuber melanosporum]	XP_002840717	1.18634e-35	68	152.91	166	113	5	1.18634e-35	0.672	2	F:binding; F:catalytic activity	-	G3DSA:3.40.50.970 (GENE3D)
qpx_c134	craniofacial development protein 1	1176	gi|301121532|ref|XP_002908493.1|conserved hypothetical protein [Phytophthora infestans T30-4] >gi|262103524|gb|EEY61576.1| conserved hypothetical protein [Phytophthora infestans T30-4]	XP_002908493	2.097e-14	63	84.7297	108	69	5	2.097e-14	0.598	1	P:cellular process	-	no IPS match
qpx_c135	yippee family	443	gi|237834039|ref|XP_002366317.1|yippee-like protein, putative [Toxoplasma gondii ME49] >gi|211963981|gb|EEA99176.1| yippee-like protein, putative [Toxoplasma gondii ME49] >gi|221486539|gb|EEE24800.1| Yippee family protein, putative [Toxoplasma gondii GT1] >gi|221508307|gb|EEE33894.1| yippee protein, putative [Toxoplasma gondii VEG]	XP_002366317	6.65561e-22	66	107.071	101	67	5	6.65561e-22	0.66	0	-		IPR004910 (PFAM); PTHR13847 (PANTHER), PTHR13847:SF40 (PANTHER)
qpx_c136	glycine cleavage system protein t2	310	gi|300124013|emb|CBK25284.2|Aminomethyltransferase [Blastocystis hominis]	CBK25284	2.64168e-15	66	85.1149	80	53	5	2.64168e-15	0.666	1	F:transferase activity	-	IPR013977 (PFAM); PTHR13847 (PANTHER), SSF101790 (SUPERFAMILY)
qpx_c137	hypothetical protein cce_5182 [Cyanothece sp. ATCC 51142]	382	gi|172055267|ref|YP_001806594.1|hypothetical protein cce_5182 [Cyanothece sp. ATCC 51142] >gi|171701548|gb|ACB54528.1| unknown [Cyanothece sp. ATCC 51142]	YP_001806594	0.000806255	48	46.9802	95	46	1	0.000806255	0.48	0	-		IPR000595 (PFAM); IPR014710 (G3DSA:2.60.120.GENE3D); IPR018490 (SUPERFAMILY); SignalP (SIGNALP)
qpx_c141	transformation-sensitive protein homolog	749	gi|301096247|ref|XP_002897221.1|conserved hypothetical protein [Phytophthora infestans T30-4] >gi|262107306|gb|EEY65358.1| conserved hypothetical protein [Phytophthora infestans T30-4]	XP_002897221	1.60758e-50	68	201.06	214	147	5	1.60758e-50	0.66	4	F:binding; P:lipid metabolic process; F:phospholipase C activity;		IPR001440 (PFAM); IPR006636 (SMART); IPR011990 (G3DSA:1.25.40.GENE3D); IPR013026 (PROFILE); IPR019734 (SMART); PTHR22904 (PANTHER), PTHR22904:SF14 (PANTHER), SSF48452 (SUPERFAMILY)
qpx_c146	zinc finger protein	567	gi|224080784|ref|XP_002306229.1|predicted protein [Populus trichocarpa] >gi|222849193|gb|EEE86740.1| predicted protein [Populus trichocarpa]	XP_002306229	2.82115e-21	52	105.531	155	81	5	2.82115e-21	0.516	5	F:metal ion binding; F:zinc ion binding; F:DNA binding; P:biological_process; C:cellular_component		IPR000058 (G3DSA:4.10.1110.GENE3D); IPR002653 (PROFILE); PTHR10634 (PANTHER), SSF118310 (SUPERFAMILY)
qpx_c148	protein kinase domain containing protein	704	gi|299470151|emb|CBN78179.1|conserved unknown protein [Ectocarpus siliculosus]	CBN78179	5.25163e-28	47	128.642	209	99	5	5.25163e-28	0.51	1	F:transferase activity	-	no IPS match
qpx_c149	translation initiation factor eif-5a family protein	531	gi|118362161|ref|XP_001014308.1|translation initiation factor eIF-5A family protein [Tetrahymena thermophila] >gi|89296075|gb|EAR94063.1| translation initiation factor eIF-5A family protein [Tetrahymena thermophila SB210]	XP_001014308	1.99295e-36	71	155.606	137	98	5	1.99295e-36	0.684	2	F:translation factor activity, nucleic acid binding; P:positive regulation of translation	-	IPR001884 (PIR); IPR008991 (SUPERFAMILY); IPR012340 (G3DSA:2.40.50.GENE3D); IPR013185 (PFAM); IPR014722 (G3DSA:2.30.30.GENE3D); IPR016027 (SUPERFAMILY); IPR019769 (PROSITE); IPR020189 (PFAM)
qpx_c152	acetyl- acyltransferase 2	757	gi|156375071|ref|XP_001629906.1|predicted protein [Nematostella vectensis] >gi|156216916|gb|EDO37843.1| predicted protein [Nematostella vectensis]	XP_001629906	2.26319e-67	75	259.61	214	162	5	2.26319e-67	0.75	1	F:transferase activity, transferring acyl groups other than amino-acyl groups	EC:2.3.1.0	IPR002155 (PANTHER); IPR016038 (G3DSA:3.40.47.GENE3D); IPR016039 (SUPERFAMILY); IPR020610 (PROSITE); IPR020613 (PROSITE); IPR020616 (PFAM); IPR020617 (PFAM); PTHR18919:SF10 (PANTHER)
qpx_c159	alpha catalytic region	497	gi|88860064|ref|ZP_01134703.1|alpha-glucosidase [Pseudoalteromonas tunicata D2] >gi|88818058|gb|EAR27874.1| alpha-glucosidase [Pseudoalteromonas tunicata D2]	ZP_01134703	3.22607e-37	73	157.918	126	92	5	3.22607e-37	0.706	3	P:carbohydrate metabolic process; F:cation binding; F:catalytic activity		IPR013781 (G3DSA:3.20.20.GENE3D); IPR015902 (PANTHER); IPR017853 (SUPERFAMILY); PTHR10357:SF77 (PANTHER)
qpx_c162	yippee family	730	gi|255632600|gb|ACU16650.1|unknown [Glycine max]	ACU16650	1.50418e-16	73	80.4925	60	44	5	1.50418e-16	0.708	0	-		no IPS match
qpx_c163	subunit ndufb9	490	gi|301108081|ref|XP_002903122.1|conserved hypothetical protein [Phytophthora infestans T30-4] >gi|262097494|gb|EEY55546.1| conserved hypothetical protein [Phytophthora infestans T30-4]	XP_002903122	2.34971e-11	54	72.0182	111	61	5	2.34971e-11	0.554	1	C:mitochondrion		no IPS match
qpx_c164	sodium glutamate symporter	734	gi|281355421|ref|ZP_06241915.1|conserved hypothetical protein [Victivallis vadensis ATCC BAA-548] >gi|281318301|gb|EFB02321.1| conserved hypothetical protein [Victivallis vadensis ATCC BAA-548]	ZP_06241915	2.328e-35	66	117.472	135	90	5	2.328e-35	0.656	6	C:integral to membrane; P:L-glutamate transport; F:glutamate:sodium symporter activity; F:sodium:dicarboxylate symporter activity; C:membrane; P:dicarboxylic acid transport		SignalP (SIGNALP)
qpx_c166	p-glycoprotein 9	407	gi|15220188|ref|NP_172538.1|PGP10 (P-GLYCOPROTEIN 10); ATPase, coupled to transmembrane movement of substances [Arabidopsis thaliana] >gi|229470217|sp|Q9SGY1.2|AB10B_ARATH RecName: Full=ABC transporter B family member 10; Short=ABC transporter ABCB.10; Short=AtABCB10; AltName: Full=Multidrug resistance protein 10; AltName: Full=P-glycoprotein 10	NP_172538	3.97531e-27	82	124.405	100	82	5	3.97531e-27	0.812	6	P:auxin biosynthetic process; F:ATPase activity, coupled to transmembrane movement of substances; P:transmembrane transport; F:ATP binding; C:integral to membrane; C:mitochondrion	-	IPR011633 (PFAM); SignalP (SIGNALP)
qpx_c167	cystatin-c precursor	554	gi|27806675|ref|NP_776454.1|cystatin-C precursor [Bos taurus] >gi|6166107|sp|P01035.2|CYTC_BOVIN RecName: Full=Cystatin-C; AltName: Full=Colostrum thiol proteinase inhibitor; AltName: Full=Cystatin-3; Flags: Precursor >gi|2326391|emb|CAA71771.1| unnamed protein product [Bos taurus] >gi|28189679|dbj|BAC56454.1| similar to precystatin C [Bos taurus] >gi|28189833|dbj|BAC56531.1| similar to precystat…	NP_776454	5.91385e-05	58	51.2174	70	41	2	5.91385e-05	0.525	3	F:peptidase inhibitor activity; F:cysteine-type endopeptidase inhibitor activity; C:extracellular region		IPR000010 (PFAM); IPR018073 (PROSITE); IPR020381 (PRODOM); G3DSA:3.10.450.10 (GENE3D), SSF54403 (SUPERFAMILY)
qpx_c169	member ras oncogene family-like	796	gi|291237662|ref|XP_002738747.1|PREDICTED: RAB1A, member RAS oncogene family-like [Saccoglossus kowalevskii]	XP_002738747	1.25672e-42	85	177.563	115	98	5	1.25672e-42	0.842	3	P:protein transport; F:GTP binding; P:small GTPase mediated signal transduction	-	IPR001806 (PRINTS); IPR013753 (PFAM); IPR020851 (PROFILE); G3DSA:3.40.50.300 (GENE3D), PTHR24073 (PANTHER), PTHR24073:SF227 (PANTHER), SSF52540 (SUPERFAMILY)
qpx_c172	endoribonuclease l-	562	gi|299116967|emb|CBN75071.1|putative Translation Initiation Inhibitor [Ectocarpus siliculosus]	CBN75071	6.86157e-37	78	140.584	122	96	5	6.86157e-37	0.748	0	-		no IPS match
qpx_c173	protein	773	gi|255089535|ref|XP_002506689.1|predicted protein [Micromonas sp. RCC299] >gi|226521962|gb|ACO67947.1| predicted protein [Micromonas sp. RCC299]	XP_002506689	1.19038e-10	48	71.2478	165	80	5	1.19038e-10	0.486	0	-		no IPS match
qpx_c174	heat shock cognate protein 70	1413	gi|291290899|ref|NP_001167480.1|heat shock 70kDa protein 1A [Xenopus laevis] >gi|50603788|gb|AAH77998.1| Unknown (protein for MGC:82390) [Xenopus laevis]	NP_001167480	7.18262e-179	88	529.25	362	322	5	7.18262e-179	0.87	3	F:ATP binding; P:response to stress; P:auxin biosynthetic process	-	IPR001023 (PRINTS); IPR013126 (PFAM); IPR018181 (PROSITE); G3DSA:2.60.34.10 (GENE3D), G3DSA:3.30.420.40 (GENE3D), G3DSA:3.90.640.10 (GENE3D), SSF100920 (SUPERFAMILY), SSF53067 (SUPERFAMILY)
qpx_c175	60s ribosomal protein l2	691	gi|301113256|ref|XP_002998398.1|60S ribosomal protein L8, putative [Phytophthora infestans T30-4] >gi|262111699|gb|EEY69751.1| 60S ribosomal protein L8, putative [Phytophthora infestans T30-4]	XP_002998398	1.03425e-75	89	169.088	96	86	5	1.03425e-75	0.86	8	C:nucleolus; C:vacuole; F:structural constituent of ribosome; P:embryo development ending in seed dormancy; C:plasma membrane; F:protein binding; C:cytosolic large ribosomal subunit; P:translation	-	IPR002171 (PANTHER); IPR008991 (SUPERFAMILY); IPR014722 (G3DSA:2.30.30.GENE3D); IPR016027 (SUPERFAMILY); IPR022669 (PFAM); PTHR13691:SF4 (PANTHER), SignalP (SIGNALP)
qpx_c177	pyruvate kinase	450	gi|226226510|ref|YP_002760616.1|pyruvate kinase [Gemmatimonas aurantiaca T-27] >gi|226089701|dbj|BAH38146.1| pyruvate kinase [Gemmatimonas aurantiaca T-27]	YP_002760616	2.05164e-07	60	58.9214	75	45	5	2.05164e-07	0.564	1	F:catalytic activity	-	IPR001261 (PROSITE); IPR015794 (G3DSA:3.40.1380.GENE3D); IPR015795 (PFAM)
qpx_c178	cysteine endopeptidase	768	gi|255081132|ref|XP_002507788.1|cysteine endopeptidase [Micromonas sp. RCC299] >gi|226523064|gb|ACO69046.1| cysteine endopeptidase [Micromonas sp. RCC299]	XP_002507788	7.52932e-66	69	254.603	213	147	5	7.52932e-66	0.698	1	F:peptidase activity	-	IPR000169 (PROSITE); IPR000668 (PFAM); IPR013128 (PANTHER); G3DSA:3.90.70.10 (GENE3D), PTHR12411:SF14 (PANTHER), SSF54001 (SUPERFAMILY)
qpx_c179	amino acid polyamine transporter	798	gi|163914491|ref|NP_001106329.1|hypothetical protein LOC100127288 [Xenopus laevis] >gi|161611985|gb|AAI55885.1| LOC100127288 protein [Xenopus laevis]	NP_001106329	3.70176e-26	57	122.865	171	99	5	3.70176e-26	0.512	2	C:integral to membrane; C:membrane		IPR013057 (PFAM); SignalP (SIGNALP)
qpx_c180	endoribonuclease l-	603	gi|301101062|ref|XP_002899620.1|endoribonuclease L-PSP, putative [Phytophthora infestans T30-4] >gi|262103928|gb|EEY61980.1| endoribonuclease L-PSP, putative [Phytophthora infestans T30-4]	XP_002899620	2.30166e-30	70	135.961	126	89	5	2.30166e-30	0.656	0	-		no IPS match
qpx_c182	unknown [Glycine max]	528	gi|255625803|gb|ACU13246.1|unknown [Glycine max]	ACU13246	2.10039e-14	50	82.4185	138	70	5	2.10039e-14	0.506	0	-		IPR013922 (PFAM); PTHR15615 (PANTHER)
qpx_c185	cytosolic class i small heat shock protein 2a	473	gi|41059801|gb|AAR99375.1|small heat shock protein [Prunus persica]	AAR99375	3.05886e-11	66	71.633	103	68	5	3.05886e-11	0.646	1	P:response to stress		IPR002068 (PFAM); IPR008978 (SUPERFAMILY); G3DSA:2.60.40.790 (GENE3D), PTHR11527 (PANTHER)
qpx_c186	conserved hypothetical protein [Lodderomyces elongisporus NRRL YB-4239]	374	gi|149236019|ref|XP_001523887.1|conserved hypothetical protein [Lodderomyces elongisporus NRRL YB-4239] >gi|146452263|gb|EDK46519.1| conserved hypothetical protein [Lodderomyces elongisporus NRRL YB-4239]	XP_001523887	2.53658e-05	45	51.9878	88	40	5	2.53658e-05	0.466	0	-		no IPS match
qpx_c187	cysteine endopeptidase	799	gi|255081132|ref|XP_002507788.1|cysteine endopeptidase [Micromonas sp. RCC299] >gi|226523064|gb|ACO69046.1| cysteine endopeptidase [Micromonas sp. RCC299]	XP_002507788	9.57993e-68	78	249.21	186	146	5	9.57993e-68	0.75	1	F:cysteine-type peptidase activity	-	IPR000668 (PFAM); IPR013128 (PANTHER); G3DSA:3.90.70.10 (GENE3D), PTHR12411:SF14 (PANTHER), SignalP (SIGNALP), SSF54001 (SUPERFAMILY)
qpx_c188	endothelial differentiation-related factor 1	478	gi|301097688|ref|XP_002897938.1|conserved hypothetical protein [Phytophthora infestans T30-4] >gi|262106383|gb|EEY64435.1| conserved hypothetical protein [Phytophthora infestans T30-4]	XP_002897938	3.69701e-17	63	91.2781	111	71	5	3.69701e-17	0.632	3	F:protein binding; F:transferase activity; C:nucleus	-	IPR001387 (PFAM); IPR010982 (SUPERFAMILY); IPR013729 (PFAM); G3DSA:1.10.260.40 (GENE3D), PTHR10245 (PANTHER)
qpx_c189	translation initiation factor eif-5a family protein	372	gi|160331021|ref|XP_001712218.1|eif5A [Hemiselmis andersenii] >gi|159765665|gb|ABW97893.1| eif5A [Hemiselmis andersenii]	XP_001712218	3.88624e-30	84	134.42	92	78	5	3.88624e-30	0.768	6	F:translation elongation factor activity; P:translational frameshifting; P:peptidyl-lysine modification to hypusine; P:positive regulation of translational termination; F:ribosome binding; P:positive regulation of translational elongation	-	IPR001884 (PIR); IPR008991 (SUPERFAMILY); IPR013185 (PFAM); IPR014722 (G3DSA:2.30.30.GENE3D); IPR019769 (PROSITE)
qpx_c190	glutamine synthetase	977	gi|190683036|gb|ACE81814.1|glutamine synthetase [Oxyrrhis marina]	ACE81814	4.72924e-128	80	461.84	303	245	5	4.72924e-128	0.738	3	F:glutamate-ammonia ligase activity; F:ATP binding; P:glutamine biosynthetic process	EC:6.3.1.2	IPR008146 (PFAM); IPR008147 (PFAM); IPR014746 (G3DSA:3.30.590.GENE3D); PTHR20852 (PANTHER), PTHR20852:SF14 (PANTHER), SSF55931 (SUPERFAMILY)
qpx_c191	zz-type zinc finger-containing protein	640	gi|301122533|ref|XP_002908993.1|conserved hypothetical protein [Phytophthora infestans T30-4] >gi|262099755|gb|EEY57807.1| conserved hypothetical protein [Phytophthora infestans T30-4]	XP_002908993	1.35214e-11	66	68.1662	65	43	5	1.35214e-11	0.636	1	C:cytoplasm	-	no IPS match
qpx_c192	phosphoenolpyruvate synthase	615	gi|209966812|ref|YP_002299727.1|phosphoenolpyruvate synthase, putative [Rhodospirillum centenum SW] >gi|209960278|gb|ACJ00915.1| phosphoenolpyruvate synthase, putative [Rhodospirillum centenum SW]	YP_002299727	6.50013e-63	85	136.346	92	79	5	6.50013e-63	0.854	4	P:gluconeogenesis; P:phosphorylation; F:pyruvate, water dikinase activity; F:ATP binding	EC:2.7.9.2	IPR000121 (PFAM); IPR015813 (G3DSA:3.20.20.GENE3D); PTHR22931 (PANTHER), PTHR22931:SF7 (PANTHER)
qpx_c194	hypothetical protein TSTA_040370 [Talaromyces stipitatus ATCC 10500]	605	gi|242805359|ref|XP_002484510.1|hypothetical protein TSTA_040370 [Talaromyces stipitatus ATCC 10500] >gi|218715135|gb|EED14557.1| hypothetical protein TSTA_040370 [Talaromyces stipitatus ATCC 10500]	XP_002484510	1.18729e-24	72	95.5153	79	57	4	1.18729e-24	0.7925	0	-		no IPS match
qpx_c195	aminotransferase class i and ii	938	gi|288573796|ref|ZP_06392153.1|aminotransferase class I and II [Dethiosulfovibrio peptidovorans DSM 11002] >gi|288569537|gb|EFC91094.1| aminotransferase class I and II [Dethiosulfovibrio peptidovorans DSM 11002]	ZP_06392153	2.0804e-55	65	187.578	217	142	5	2.0804e-55	0.646	1	F:transferase activity	-	IPR004838 (PROSITE); IPR004839 (PFAM); IPR015421 (G3DSA:3.40.640.GENE3D); IPR015424 (SUPERFAMILY); PTHR11751 (PANTHER), PTHR11751:SF25 (PANTHER)
qpx_c196	predicted protein [Thalassiosira pseudonana CCMP1335]	1042	gi|223997912|ref|XP_002288629.1|predicted protein [Thalassiosira pseudonana CCMP1335] >gi|220975737|gb|EED94065.1| predicted protein [Thalassiosira pseudonana CCMP1335]	XP_002288629	3.42791e-10	70	70.4774	50	35	5	3.42791e-10	0.612	0	-		no IPS match
qpx_c197	pyruvate kinase	924	gi|226226510|ref|YP_002760616.1|pyruvate kinase [Gemmatimonas aurantiaca T-27] >gi|226089701|dbj|BAH38146.1| pyruvate kinase [Gemmatimonas aurantiaca T-27]	YP_002760616	4.65646e-05	58	53.1434	68	40	1	4.65646e-05	0.58	1	F:catalytic activity	-
qpx_c199	adrenodoxin-like protein	478	gi|223995089|ref|XP_002287228.1|predicted protein [Thalassiosira pseudonana CCMP1335] >gi|220976344|gb|EED94671.1| predicted protein [Thalassiosira pseudonana CCMP1335]	XP_002287228	2.46834e-29	82	131.724	104	86	5	2.46834e-29	0.796	3	F:2 iron, 2 sulfur cluster binding; F:metal ion binding; F:electron carrier activity	-	IPR001041 (PFAM); IPR001055 (PRINTS); IPR012675 (G3DSA:3.10.20.GENE3D); PTHR23426 (PANTHER)
qpx_c204	hypothetical protein [Theileria annulata strain Ankara]	779	gi|84997153|ref|XP_953298.1|hypothetical protein [Theileria annulata strain Ankara] >gi|65304294|emb|CAI76673.1| hypothetical protein, conserved [Theileria annulata]	XP_953298	0.000643029	49	48.9062	106	52	1	0.000643029	0.49	0	-		no IPS match
qpx_c205	60s ribosomal protein l8	259	gi|15234298|ref|NP_195336.1|60S ribosomal protein L8 (RPL8C) [Arabidopsis thaliana] >gi|75221276|sp|Q42064.2|RL83_ARATH RecName: Full=60S ribosomal protein L8-3 >gi|13605569|gb|AAK32778.1|AF361610_1 AT4g36130/F23E13_20 [Arabidopsis thaliana] >gi|13605873|gb|AAK32922.1|AF367335_1 AT4g36130/F23E13_20 [Arabidopsis thaliana] >gi|2961372|emb|CAA18119.1| putative ribosomal protein L8 [Arabidopsis thali…	NP_195336	1.17474e-18	88	96.2857	53	47	5	1.17474e-18	0.88	5	C:vacuole; F:structural constituent of ribosome; C:plasma membrane; C:cytosolic large ribosomal subunit; P:translation	-	IPR002171 (PANTHER); IPR008991 (SUPERFAMILY); IPR014726 (G3DSA:4.10.950.GENE3D); IPR022669 (PFAM)
qpx_c206	heat shock protein hsp20	373	gi|21674781|ref|NP_662846.1|HSP20 family protein [Chlorobium tepidum TLS] >gi|21647996|gb|AAM73188.1| heat shock protein, Hsp20 family [Chlorobium tepidum TLS]	NP_662846	1.43369e-16	68	89.3521	104	71	5	1.43369e-16	0.66	1	P:response to stress		IPR002068 (PFAM); IPR008978 (SUPERFAMILY); G3DSA:2.60.40.790 (GENE3D), PTHR11527 (PANTHER)
qpx_c208	prohibitin-like protein	490	gi|224132852|ref|XP_002327896.1|predicted protein [Populus trichocarpa] >gi|118483627|gb|ABK93708.1| unknown [Populus trichocarpa] >gi|118487051|gb|ABK95356.1| unknown [Populus trichocarpa] >gi|222837305|gb|EEE75684.1| predicted protein [Populus trichocarpa]	XP_002327896	2.49304e-37	84	158.303	118	100	5	2.49304e-37	0.834	4	P:response to stress; C:mitochondrion; C:plasma membrane; C:respiratory chain complex I	-	IPR000163 (PRINTS); IPR001107 (PFAM); IPR010916 (PROSITE); SSF117892 (SUPERFAMILY)
qpx_c209	glutamate receptor gr2	460	gi|156538475|ref|XP_001606658.1|PREDICTED: similar to ENSANGP00000027407 [Nasonia vitripennis]	XP_001606658	1.82875e-21	68	77.0258	73	50	5	1.82875e-21	0.712	1	C:membrane	-	IPR006214 (PANTHER); PTHR23291:SF15 (PANTHER), SignalP (SIGNALP)
qpx_c210	protein	360	gi|219116246|ref|XP_002178918.1|predicted protein [Phaeodactylum tricornutum CCAP 1055/1] >gi|217409685|gb|EEC49616.1| predicted protein [Phaeodactylum tricornutum CCAP 1055/1]	XP_002178918	1.18928e-23	79	112.849	88	70	5	1.18928e-23	0.708	0	-		no IPS match
qpx_c211	zz-type zinc finger-containing protein	680	gi|301122533|ref|XP_002908993.1|conserved hypothetical protein [Phytophthora infestans T30-4] >gi|262099755|gb|EEY57807.1| conserved hypothetical protein [Phytophthora infestans T30-4]	XP_002908993	5.77332e-20	51	88.1965	158	82	5	5.77332e-20	0.604	1	C:cytoplasm	-	IPR009060 (SUPERFAMILY); IPR015940 (PROFILE)
qpx_c212	nucleoside diphosphate kinase b	564	gi|219111569|ref|XP_002177536.1|nucleoside diphosphate kinase 3 [Phaeodactylum tricornutum CCAP 1055/1] >gi|217412071|gb|EEC51999.1| nucleoside diphosphate kinase 3 [Phaeodactylum tricornutum CCAP 1055/1]	XP_002177536	1.25392e-61	85	140.198	84	72	5	1.25392e-61	0.836	7	F:nucleoside diphosphate kinase activity; P:auxin biosynthetic process; P:UTP biosynthetic process; F:ATP binding; P:GTP biosynthetic process; C:cytoplasm; P:CTP biosynthetic process	EC:2.7.4.6	IPR001564 (PRINTS)
qpx_c213	ubiquitin-associated protein	595	gi|299470944|emb|CBN79928.1|conserved unknown protein [Ectocarpus siliculosus]	CBN79928	9.60041e-18	55	93.9745	127	71	5	9.60041e-18	0.558	1	F:zinc ion binding		no IPS match
qpx_c214	rab5 -family small gtpase	432	gi|167538218|ref|XP_001750774.1|hypothetical protein [Monosiga brevicollis MX1] >gi|163770691|gb|EDQ84373.1| predicted protein [Monosiga brevicollis MX1]	XP_001750774	1.08163e-08	57	63.1586	80	46	5	1.08163e-08	0.552	4	F:GTP binding; P:small GTPase mediated signal transduction; F:nucleotide binding; P:protein transport		IPR013753 (PFAM); G3DSA:3.40.50.300 (GENE3D), PTHR24073 (PANTHER)
qpx_c215	phosphoenolpyruvate synthase	1118	gi|251771602|gb|EES52178.1|phosphoenolpyruvate synthase [Leptospirillum ferrodiazotrophum]	EES52178	6.4661e-113	79	344.739	263	209	5	6.4661e-113	0.788	5	P:gluconeogenesis; F:metal ion binding; P:phosphorylation; F:pyruvate, water dikinase activity; F:ATP binding	EC:2.7.9.2	no IPS match
qpx_c216	glutathione-regulated potassium-efflux system atp-binding protein	1041	gi|152978275|ref|YP_001343904.1|ABC transporter related [Actinobacillus succinogenes 130Z] >gi|150839998|gb|ABR73969.1| ABC transporter related [Actinobacillus succinogenes 130Z]	YP_001343904	1.87225e-24	56	117.857	183	104	5	1.87225e-24	0.568	5	F:ATPase activity; F:ATP binding; F:nucleotide binding; F:nucleoside-triphosphatase activity; P:auxin biosynthetic process		IPR003439 (PFAM); IPR017871 (PROSITE); G3DSA:3.40.50.300 (GENE3D), PTHR19211 (PANTHER), SSF52540 (SUPERFAMILY)
qpx_c217	vcbs protein	439	gi|254494868|ref|ZP_01052077.2|putative VCBS protein [Polaribacter sp. MED152] >gi|213690450|gb|EAQ41505.2| putative VCBS protein [Polaribacter sp. MED152]	ZP_01052077	1.31088e-06	54	56.225	112	61	5	1.31088e-06	0.52	0	-		no IPS match
qpx_c218	phospholipase b-like 1-like	475	gi|167522224|ref|XP_001745450.1|hypothetical protein [Monosiga brevicollis MX1] >gi|163776408|gb|EDQ90028.1| predicted protein [Monosiga brevicollis MX1]	XP_001745450	1.15179e-26	66	122.865	123	82	5	1.15179e-26	0.622	4	F:molecular_function; P:biological_process; F:hydrolase activity; P:lipid catabolic process		IPR007000 (PANTHER)
qpx_c219	atg8_phyin ame: full=autophagy-related protein 8 ame: full=autophagy-related ubiquitin-like modifier atg8 flags: precursor	470	gi|301117470|ref|XP_002906463.1|autophagy-related protein, putative [Phytophthora infestans T30-4] >gi|62899789|sp|Q8H715.1|ATG8_PHYIN RecName: Full=Autophagy-related protein 8; AltName: Full=Autophagy-related ubiquitin-like modifier ATG8; Flags: Precursor >gi|23394382|gb|AAN31480.1| microtubial binding protein [Phytophthora infestans] >gi|262107812|gb|EEY65864.1| autophagy-related protein, putat…	XP_002906463	3.72132e-41	90	171.014	99	90	5	3.72132e-41	0.85	4	C:autophagic vacuole membrane; C:Cvt vesicle membrane; P:autophagy; P:protein transport	-	IPR004241 (PANTHER); G3DSA:3.10.20.90 (GENE3D), PTHR10969:SF17 (PANTHER), SSF54236 (SUPERFAMILY)
qpx_c222	conserved unknown protein [Ectocarpus siliculosus]	423	gi|298707409|emb|CBJ30038.1|conserved unknown protein [Ectocarpus siliculosus]	CBJ30038	1.05865e-11	54	73.1738	93	51	5	1.05865e-11	0.564	0	-		IPR008493 (PFAM)
qpx_c223	70 kda heat shock protein	554	gi|53829566|gb|AAU94662.1|HSP70 [Nuclearia simplex]	AAU94662	4.3655e-16	62	88.1965	138	86	5	4.3655e-16	0.612	4	F:ATP binding; F:nucleotide binding; P:auxin biosynthetic process; P:response to stress		no IPS match
qpx_c224	endoribonuclease l-	469	gi|301093797|ref|XP_002997743.1|endoribonuclease L-PSP, putative [Phytophthora infestans T30-4] >gi|262109829|gb|EEY67881.1| endoribonuclease L-PSP, putative [Phytophthora infestans T30-4]	XP_002997743	3.9107e-18	71	86.2705	80	57	5	3.9107e-18	0.616	0	-		no IPS match
qpx_c225	an1-like zinc finger domain-containing protein	544	gi|221482457|gb|EEE20805.1|conserved hypothetical protein [Toxoplasma gondii GT1]	EEE20805	1.01661e-14	80	83.5741	55	44	5	1.01661e-14	0.758	2	F:zinc ion binding; F:DNA binding	-	IPR002653 (PROFILE)
qpx_c226	conserved hypothetical protein [Phytophthora infestans T30-4]	542	gi|301105321|ref|XP_002901744.1|conserved hypothetical protein [Phytophthora infestans T30-4] >gi|262099082|gb|EEY57134.1| conserved hypothetical protein [Phytophthora infestans T30-4]	XP_002901744	0.000159553	50	49.6766	90	45	5	0.000159553	0.47	0	-		no IPS match
qpx_c227	cyclic nucleotide-binding domain (cnmp-bd) protein	1138	gi|116074176|ref|ZP_01471438.1|cyclic nucleotide-binding domain (cNMP-BD) protein [Synechococcus sp. RS9916] >gi|116069481|gb|EAU75233.1| cyclic nucleotide-binding domain (cNMP-BD) protein [Synechococcus sp. RS9916]	ZP_01471438	0.000547843	52	50.0618	101	53	2	0.000547843	0.51	0	-		no IPS match
qpx_c228	gtp binding protein	382	gi|300175460|emb|CBK20771.2|unnamed protein product [Blastocystis hominis]	CBK20771	3.48918e-15	60	84.7297	84	51	5	3.48918e-15	0.626	4	F:GTP binding; P:small GTPase mediated signal transduction; F:nucleotide binding; P:protein transport		IPR001806 (PRINTS); IPR013753 (PFAM); IPR020851 (PROFILE); G3DSA:3.40.50.300 (GENE3D), PTHR24073 (PANTHER), SSF52540 (SUPERFAMILY)
qpx_c231	glutaredoxin-like protein	708	gi|196005423|ref|XP_002112578.1|hypothetical protein TRIADDRAFT_25696 [Trichoplax adhaerens] >gi|190584619|gb|EDV24688.1| hypothetical protein TRIADDRAFT_25696 [Trichoplax adhaerens]	XP_002112578	0.000311597	56	49.6766	93	53	5	0.000311597	0.566	3	P:cell redox homeostasis; F:electron carrier activity; F:protein disulfide oxidoreductase activity		no IPS match
qpx_c232	prolyl 4-hydroxylase alpha subunit	486	gi|219113719|ref|XP_002186443.1|predicted protein [Phaeodactylum tricornutum CCAP 1055/1] >gi|209583293|gb|ACI65913.1| predicted protein [Phaeodactylum tricornutum CCAP 1055/1]	XP_002186443	2.78193e-20	58	101.679	113	66	5	2.78193e-20	0.576	5	P:oxidation-reduction process; F:oxidoreductase activity, acting on paired donors, with incorporation or reduction of molecular oxygen; F:oxidoreductase activity; F:iron ion binding; F:L-ascorbic acid binding		IPR005123 (PFAM); IPR006620 (SMART); PTHR10869 (PANTHER), PTHR10869:SF15 (PANTHER)
qpx_c236	phosphoenolpyruvate synthase	729	gi|209966812|ref|YP_002299727.1|phosphoenolpyruvate synthase, putative [Rhodospirillum centenum SW] >gi|209960278|gb|ACJ00915.1| phosphoenolpyruvate synthase, putative [Rhodospirillum centenum SW]	YP_002299727	2.13122e-77	80	206.838	160	128	5	2.13122e-77	0.786	5	P:gluconeogenesis; F:metal ion binding; P:phosphorylation; F:pyruvate, water dikinase activity; F:ATP binding	EC:2.7.9.2	IPR000121 (PFAM); IPR015813 (G3DSA:3.20.20.GENE3D); PTHR22931 (PANTHER), PTHR22931:SF7 (PANTHER)
qpx_c238	prohibitin-1 [Pyrenophora tritici-repentis Pt-1C-BFP]	767	gi|189210974|ref|XP_001941818.1|prohibitin-1 [Pyrenophora tritici-repentis Pt-1C-BFP] >gi|187977911|gb|EDU44537.1| prohibitin-1 [Pyrenophora tritici-repentis Pt-1C-BFP]	XP_001941818	2.07671e-57	72	159.458	147	107	5	2.07671e-57	0.742	1	C:membrane		no IPS match
qpx_c239	isocitrate lyase	1007	gi|298706764|emb|CBJ29687.1|Isocitrate lyase (Isocitrase) (Isocitratase) (ICL) [Ectocarpus siliculosus]	CBJ29687	4.41548e-84	66	315.849	319	213	5	4.41548e-84	0.646	3	F:protein binding; P:cellular metabolic process; F:lyase activity	-	IPR000918 (PFAM); IPR006254 (PTHR21631:PANTHER); IPR015813 (G3DSA:3.20.20.GENE3D); IPR018523 (PROSITE); PTHR21631 (PANTHER)
qpx_c240	chk1 checkpoint-like protein	607	gi|170579899|ref|XP_001895031.1|hypothetical protein Bm1_17870 [Brugia malayi] >gi|158598170|gb|EDP36122.1| hypothetical protein Bm1_17870 [Brugia malayi]	XP_001895031	4.14001e-11	67	72.0182	59	40	4	4.14001e-11	0.73	0	-		no IPS match
qpx_c241	cobalamin synthesis protein p47k	869	gi|302390524|ref|YP_003826345.1|cobalamin synthesis protein P47K [Thermosediminibacter oceani DSM 16646] >gi|302201152|gb|ADL08722.1| cobalamin synthesis protein P47K [Thermosediminibacter oceani DSM 16646]	YP_003826345	7.10594e-94	82	332.028	228	187	5	7.10594e-94	0.816	0	-		SignalP (SIGNALP)
qpx_c242	probable integral membrane protein- na+h+ antiporter	1088	gi|219127048|ref|XP_002183756.1|predicted protein [Phaeodactylum tricornutum CCAP 1055/1] >gi|217404993|gb|EEC44938.1| predicted protein [Phaeodactylum tricornutum CCAP 1055/1]	XP_002183756	1.29362e-57	62	227.639	312	194	5	1.29362e-57	0.592	4	F:sodium:hydrogen antiporter activity; C:integral to membrane; P:sodium ion transport; P:regulation of pH		IPR018461 (PFAM)
qpx_c243	conserved hypothetical protein [Toxoplasma gondii VEG]	363	gi|221508808|gb|EEE34377.1|conserved hypothetical protein [Toxoplasma gondii VEG]	EEE34377	3.82848e-06	60	54.6842	64	39	5	3.82848e-06	0.628	0	-		no IPS match
qpx_c244	3-hydroxy-3-methylglutaryl-coenzyme a reductase	341	gi|307213456|gb|EFN88878.1|3-hydroxy-3-methylglutaryl-coenzyme A reductase [Harpegnathos saltator]	EFN88878	3.9205e-27	80	124.405	96	77	5	3.9205e-27	0.796	7	C:endoplasmic reticulum membrane; F:NADP binding; P:isoprenoid biosynthetic process; C:integral to membrane; P:coenzyme A metabolic process; F:hydroxymethylglutaryl-CoA reductase (NADPH) activity; P:oxidation-reduction process	EC:1.1.1.34	IPR002202 (PANTHER); IPR009029 (SUPERFAMILY); IPR023074 (G3DSA:3.90.770.GENE3D)
qpx_c246	hypothetical protein [Paramecium tetraurelia strain d4-2]	302	gi|145497971|ref|XP_001434974.1|hypothetical protein [Paramecium tetraurelia strain d4-2] >gi|124402102|emb|CAK67577.1| unnamed protein product [Paramecium tetraurelia]	XP_001434974	4.13046e-08	65	61.2326	55	36	5	4.13046e-08	0.624	1	F:kinase activity	-	G3DSA:1.10.510.10 (GENE3D)
qpx_c247	ubiquitin-associated protein	585	gi|297733703|emb|CBI14950.3|unnamed protein product [Vitis vinifera]	CBI14950	1.03466e-16	59	90.5077	104	62	5	1.03466e-16	0.58	1	F:zinc ion binding		no IPS match
qpx_c249	conserved unknown protein [Ectocarpus siliculosus]	391	gi|298708313|emb|CBJ48376.1|conserved unknown protein [Ectocarpus siliculosus]	CBJ48376	1.26741e-19	62	92.0485	89	56	5	1.26741e-19	0.638	2	P:DNA repair; F:DNA binding		no IPS match
qpx_c252	subfamily member isoform cra_a	635	gi|291224753|ref|XP_002732367.1|PREDICTED: DnaJ (Hsp40) homolog, subfamily B, member 4-like [Saccoglossus kowalevskii]	XP_002732367	3.85419e-34	65	148.673	180	118	5	3.85419e-34	0.662	6	F:unfolded protein binding; F:heat shock protein binding; F:molecular_function; P:biological_process; C:cellular_component; P:protein folding		IPR002939 (PFAM); IPR008971 (SUPERFAMILY); G3DSA:2.60.260.20 (GENE3D), PTHR24077 (PANTHER), PTHR24077:SF88 (PANTHER)
qpx_c256	cytolic 80s ribosomal protein p2 cytosolic 60s large ribosomal subunit protein p2	452	gi|145354095|ref|XP_001421330.1|Cytolic 80S ribosomal protein P2; Cytosolic 60S large ribosomal subunit protein P2 [Ostreococcus lucimarinus CCE9901] >gi|144581567|gb|ABO99623.1| Cytolic 80S ribosomal protein P2; Cytosolic 60S large ribosomal subunit protein P2 [Ostreococcus lucimarinus CCE9901]	XP_001421330	9.50817e-13	73	76.6406	65	48	5	9.50817e-13	0.738	4	C:intracellular; P:transport; C:membrane; P:translation	-	IPR001813 (PFAM); PTHR21141 (PANTHER), PTHR21141:SF5 (PANTHER)
qpx_c258	atg8_phyin ame: full=autophagy-related protein 8 ame: full=autophagy-related ubiquitin-like modifier atg8 flags: precursor	507	gi|301117470|ref|XP_002906463.1|autophagy-related protein, putative [Phytophthora infestans T30-4] >gi|62899789|sp|Q8H715.1|ATG8_PHYIN RecName: Full=Autophagy-related protein 8; AltName: Full=Autophagy-related ubiquitin-like modifier ATG8; Flags: Precursor >gi|23394382|gb|AAN31480.1| microtubial binding protein [Phytophthora infestans] >gi|262107812|gb|EEY65864.1| autophagy-related protein, putat…	XP_002906463	6.73329e-41	90	170.244	99	90	5	6.73329e-41	0.908	4	C:autophagic vacuole membrane; C:Cvt vesicle membrane; P:autophagy; P:protein transport	-	IPR004241 (PANTHER); G3DSA:3.10.20.90 (GENE3D), PTHR10969:SF17 (PANTHER), SSF54236 (SUPERFAMILY)
qpx_c259	conserved unknown protein [Ectocarpus siliculosus]	727	gi|298706692|emb|CBJ34222.1|conserved unknown protein [Ectocarpus siliculosus] >gi|298713886|emb|CBJ33762.1| conserved unknown protein [Ectocarpus siliculosus]	CBJ34222	5.20749e-21	84	70.8626	38	32	5	5.20749e-21	0.78	0	-		no IPS match
qpx_c260	sodium glutamate symporter	533	gi|281355421|ref|ZP_06241915.1|conserved hypothetical protein [Victivallis vadensis ATCC BAA-548] >gi|281318301|gb|EFB02321.1| conserved hypothetical protein [Victivallis vadensis ATCC BAA-548]	ZP_06241915	2.52109e-31	68	138.658	138	95	5	2.52109e-31	0.65	6	C:integral to membrane; P:L-glutamate transport; F:glutamate:sodium symporter activity; F:sodium:dicarboxylate symporter activity; C:membrane; P:dicarboxylic acid transport		SignalP (SIGNALP)
qpx_c261	formaldehyde dehydrogenase	392	gi|294880409|ref|XP_002769001.1|Alcohol dehydrogenase, putative [Perkinsus marinus ATCC 50983] >gi|239872074|gb|EER01719.1| Alcohol dehydrogenase, putative [Perkinsus marinus ATCC 50983]	XP_002769001	1.76214e-29	83	122.479	83	69	5	1.76214e-29	0.802	3	F:S-(hydroxymethyl)glutathione dehydrogenase activity; F:zinc ion binding; P:ethanol oxidation	EC:1.1.1.284	no IPS match
qpx_c265	electron-transfer- beta polypeptide	451	gi|147900496|ref|NP_001080044.1|electron-transfer-flavoprotein, beta polypeptide [Xenopus laevis] >gi|37590558|gb|AAH59787.1| MGC68596 protein [Xenopus laevis]	NP_001080044	1.01116e-30	83	136.346	106	89	5	1.01116e-30	0.826	1	F:electron carrier activity	-	IPR000049 (PROSITE); IPR012255 (PANTHER); IPR014729 (G3DSA:3.40.50.GENE3D); SSF52402 (SUPERFAMILY)
qpx_c267	nmda receptor glutamate-binding chain	739	gi|158294325|ref|XP_556168.3|AGAP005529-PC [Anopheles gambiae str. PEST] >gi|157015512|gb|EAL39852.3| AGAP005529-PC [Anopheles gambiae str. PEST]	XP_556168	1.09301e-26	57	124.405	185	106	5	1.09301e-26	0.56	3	C:integral to membrane; C:membrane; F:receptor activity		no IPS match
qpx_c268	hyothetical protein	493	gi|95007074|emb|CAJ20290.1|hyothetical protein [Toxoplasma gondii RH]	CAJ20290	0.000616931	41	47.3654	125	52	1	0.000616931	0.41	0	-		no IPS match
qpx_c269	heat shock protein ssa2	456	gi|254578008|ref|XP_002494990.1|ZYRO0B00836p [Zygosaccharomyces rouxii] >gi|238937880|emb|CAR26057.1| ZYRO0B00836p [Zygosaccharomyces rouxii]	XP_002494990	1.77335e-19	63	98.9821	139	88	5	1.77335e-19	0.628	4	F:ATP binding; F:nucleotide binding; P:auxin biosynthetic process; P:response to stress		IPR001023 (PANTHER); IPR013126 (PFAM); G3DSA:1.20.1270.10 (GENE3D), PTHR19375:SF1 (PANTHER), SSF100934 (SUPERFAMILY)
qpx_c271	phospholipase b-like 1-like	504	gi|292619450|ref|XP_001332546.3|PREDICTED: phospholipase B-like 1-like [Danio rerio]	XP_001332546	1.51884e-29	62	132.494	137	86	5	1.51884e-29	0.624	2	F:molecular_function; P:biological_process		IPR007000 (PANTHER)
qpx_c274	heat shock protein hsp20	339	gi|21674781|ref|NP_662846.1|HSP20 family protein [Chlorobium tepidum TLS] >gi|21647996|gb|AAM73188.1| heat shock protein, Hsp20 family [Chlorobium tepidum TLS]	NP_662846	2.46706e-13	71	78.5666	87	62	5	2.46706e-13	0.7	1	P:response to stress		IPR002068 (PFAM); IPR008978 (SUPERFAMILY); G3DSA:2.60.40.790 (GENE3D), PTHR11527 (PANTHER)
qpx_c276	vacuolar amino acid exports aspartate and glutamate from the vacuole	1274	gi|163914491|ref|NP_001106329.1|hypothetical protein LOC100127288 [Xenopus laevis] >gi|161611985|gb|AAI55885.1| LOC100127288 protein [Xenopus laevis]	NP_001106329	1.27689e-36	48	158.688	398	194	5	1.27689e-36	0.464	2	C:integral to membrane; C:membrane		IPR013057 (PFAM); PTHR22950 (PANTHER), SignalP (SIGNALP)
qpx_c278	cystatin-c precursor	493	gi|27806675|ref|NP_776454.1|cystatin-C precursor [Bos taurus] >gi|6166107|sp|P01035.2|CYTC_BOVIN RecName: Full=Cystatin-C; AltName: Full=Colostrum thiol proteinase inhibitor; AltName: Full=Cystatin-3; Flags: Precursor >gi|2326391|emb|CAA71771.1| unnamed protein product [Bos taurus] >gi|28189679|dbj|BAC56454.1| similar to precystatin C [Bos taurus] >gi|28189833|dbj|BAC56531.1| similar to precystat…	NP_776454	4.27239e-05	58	51.2174	70	41	2	4.27239e-05	0.525	3	F:peptidase inhibitor activity; F:cysteine-type endopeptidase inhibitor activity; C:extracellular region		IPR000010 (PFAM); IPR018073 (PROSITE); IPR020381 (PRODOM); G3DSA:3.10.450.10 (GENE3D), SSF54403 (SUPERFAMILY)
qpx_c280	probable aggregation factor core protein isoform c	654	gi|224014666|ref|XP_002296995.1|predicted protein [Thalassiosira pseudonana CCMP1335] >gi|220968375|gb|EED86723.1| predicted protein [Thalassiosira pseudonana CCMP1335]	XP_002296995	1.5027e-07	47	60.4622	136	65	5	1.5027e-07	0.474	8	F:metal ion binding; P:oxidation-reduction process; F:heme binding; F:oxidoreductase activity; P:response to oxidative stress; F:peroxidase activity; C:integral to membrane; P:cell communication		G3DSA:2.130.10.130 (GENE3D), SignalP (SIGNALP)
qpx_c281	wd40-repeat protein	346	gi|297830446|ref|XP_002883105.1|transducin family protein [Arabidopsis lyrata subsp. lyrata] >gi|297328945|gb|EFH59364.1| transducin family protein [Arabidopsis lyrata subsp. lyrata]	XP_002883105	2.71406e-07	59	58.5362	89	53	5	2.71406e-07	0.568	3	F:nucleotide binding; P:biological_process; C:Cul4-RING ubiquitin ligase complex		IPR011046 (SUPERFAMILY); IPR015943 (G3DSA:2.130.10.GENE3D)
qpx_c282	gtpase-like protein	500	gi|254170957|ref|ZP_04877648.1|hypothetical protein TERMP_737 [Thermococcus barophilus MP] >gi|197627983|gb|EDY40528.1| hypothetical protein TERMP_737 [Thermococcus barophilus MP]	ZP_04877648	2.18796e-40	82	136.346	91	75	5	2.18796e-40	0.83	0	-		SignalP (SIGNALP)
qpx_c284	phosphatidylinositol-specific phospholipase x domain containing 1	380	gi|255088846|ref|XP_002506345.1|predicted protein [Micromonas sp. RCC299] >gi|226521617|gb|ACO67603.1| predicted protein [Micromonas sp. RCC299]	XP_002506345	2.68855e-07	57	58.5362	85	49	5	2.68855e-07	0.588	7	P:lipid metabolic process; F:phosphoric diester hydrolase activity; F:molecular_function; P:biological_process; ; C:cellular_component; F:phospholipase C activity		no IPS match
qpx_c288	sodium glutamate symporter	792	gi|281355421|ref|ZP_06241915.1|conserved hypothetical protein [Victivallis vadensis ATCC BAA-548] >gi|281318301|gb|EFB02321.1| conserved hypothetical protein [Victivallis vadensis ATCC BAA-548]	ZP_06241915	3.14151e-21	60	93.5893	146	89	5	3.14151e-21	0.57	3	C:integral to membrane; P:L-glutamate transport; F:glutamate:sodium symporter activity		no IPS match
qpx_c289	conserved unknown protein [Ectocarpus siliculosus]	400	gi|299470151|emb|CBN78179.1|conserved unknown protein [Ectocarpus siliculosus]	CBN78179	0.000279517	46	48.521	112	52	1	0.000279517	0.46	0	-		SignalP (SIGNALP)
qpx_c290	y2909_bacld ame: full=upf0082 protein bli02909 bl01150	531	gi|229543701|ref|ZP_04432761.1|protein of unknown function DUF28 [Bacillus coagulans 36D1] >gi|229328121|gb|EEN93796.1| protein of unknown function DUF28 [Bacillus coagulans 36D1]	ZP_04432761	2.89791e-11	48	72.0182	146	71	5	2.89791e-11	0.486	0	-		IPR002876 (PFAM); G3DSA:3.30.1270.10 (GENE3D)
qpx_c292	phosphoenolpyruvate synthase	612	gi|209966812|ref|YP_002299727.1|phosphoenolpyruvate synthase, putative [Rhodospirillum centenum SW] >gi|209960278|gb|ACJ00915.1| phosphoenolpyruvate synthase, putative [Rhodospirillum centenum SW]	YP_002299727	5.64725e-72	83	274.248	183	152	5	5.64725e-72	0.822	4	P:gluconeogenesis; P:phosphorylation; F:pyruvate, water dikinase activity; F:ATP binding	EC:2.7.9.2	IPR000121 (PFAM); IPR015813 (G3DSA:3.20.20.GENE3D); IPR023151 (PROSITE); PTHR22931 (PANTHER), PTHR22931:SF7 (PANTHER)
qpx_c295	mitochondrial carrier	709	gi|68065872|ref|XP_674920.1|mitochondrial carrier protein [Plasmodium berghei strain ANKA] >gi|56493802|emb|CAH98800.1| mitochondrial carrier protein, putative [Plasmodium berghei]	XP_674920	4.47899e-17	56	71.633	110	62	5	4.47899e-17	0.542	6	F:binding; C:integral to membrane; C:membrane; P:transmembrane transport; C:mitochondrial inner membrane; P:transport		IPR018108 (PFAM); IPR023395 (G3DSA:1.50.40.GENE3D); PTHR24089 (PANTHER), PTHR24089:SF87 (PANTHER)
qpx_c297	conserved hypothetical protein [Toxoplasma gondii VEG]	711	gi|221508808|gb|EEE34377.1|conserved hypothetical protein [Toxoplasma gondii VEG]	EEE34377	3.6911e-29	60	132.494	213	129	5	3.6911e-29	0.582	0	-		no IPS match
qpx_c298	zinc finger protein 313	421	gi|72010969|ref|XP_785146.1|PREDICTED: hypothetical protein [Strongylocentrotus purpuratus] >gi|115929877|ref|XP_001190347.1| PREDICTED: hypothetical protein [Strongylocentrotus purpuratus]	XP_785146	1.53159e-18	60	95.9005	103	62	5	1.53159e-18	0.6	1	F:binding	-	no IPS match
qpx_c299	dynein light	396	gi|289743391|gb|ADD20443.1|dynein-associated protein Roadblock [Glossina morsitans morsitans]	ADD20443	1.74602e-05	70	43.5134	47	33	5	1.74602e-05	0.678	0	-		IPR004942 (PFAM); G3DSA:3.30.450.30 (GENE3D)
qpx_c304	hypothetical protein CHLREDRAFT_93747 [Chlamydomonas reinhardtii]	465	gi|159485568|ref|XP_001700816.1|hypothetical protein CHLREDRAFT_93747 [Chlamydomonas reinhardtii] >gi|158281315|gb|EDP07070.1| predicted protein [Chlamydomonas reinhardtii]	XP_001700816	2.70378e-07	70	58.5362	48	34	3	2.70378e-07	0.683333	1	F:hydrolase activity	-	SignalP (SIGNALP)
qpx_c305	pyruvate kinase	447	gi|226226510|ref|YP_002760616.1|pyruvate kinase [Gemmatimonas aurantiaca T-27] >gi|226089701|dbj|BAH38146.1| pyruvate kinase [Gemmatimonas aurantiaca T-27]	YP_002760616	0.000278501	72	48.521	43	31	1	0.000278501	0.72	2	F:metal ion binding; F:kinase activity	-	no IPS match
qpx_c311	stage v sporulation protein s	554	gi|159476496|ref|XP_001696347.1|hypothetical protein CHLREDRAFT_206193 [Chlamydomonas reinhardtii] >gi|158282572|gb|EDP08324.1| predicted protein [Chlamydomonas reinhardtii]	XP_001696347	1.07776e-06	72	56.9954	48	35	5	1.07776e-06	0.704	0	-		IPR007347 (PRODOM)
qpx_c313	heat shock protein 70	488	gi|53829566|gb|AAU94662.1|HSP70 [Nuclearia simplex]	AAU94662	2.42408e-12	63	61.6178	86	55	5	2.42408e-12	0.602	4	F:ATP binding; F:nucleotide binding; P:auxin biosynthetic process; P:response to stress		IPR013126 (PFAM)
qpx_c314	60s ribosomal protein l8	235	gi|15234298|ref|NP_195336.1|60S ribosomal protein L8 (RPL8C) [Arabidopsis thaliana] >gi|75221276|sp|Q42064.2|RL83_ARATH RecName: Full=60S ribosomal protein L8-3 >gi|13605569|gb|AAK32778.1|AF361610_1 AT4g36130/F23E13_20 [Arabidopsis thaliana] >gi|13605873|gb|AAK32922.1|AF367335_1 AT4g36130/F23E13_20 [Arabidopsis thaliana] >gi|2961372|emb|CAA18119.1| putative ribosomal protein L8 [Arabidopsis thali…	NP_195336	1.16343e-18	88	96.2857	53	47	5	1.16343e-18	0.88	5	C:vacuole; F:structural constituent of ribosome; C:plasma membrane; C:cytosolic large ribosomal subunit; P:translation	-	IPR002171 (PANTHER); IPR008991 (SUPERFAMILY); IPR014726 (G3DSA:4.10.950.GENE3D); IPR022669 (PFAM)
qpx_c315	conserved unknown protein [Ectocarpus siliculosus]	431	gi|298706692|emb|CBJ34222.1|conserved unknown protein [Ectocarpus siliculosus] >gi|298713886|emb|CBJ33762.1| conserved unknown protein [Ectocarpus siliculosus]	CBJ34222	1.99042e-21	84	70.8626	38	32	4	1.99042e-21	0.7925	0	-		no IPS match
qpx_c317	electron-transfer- beta polypeptide	411	gi|147900496|ref|NP_001080044.1|electron-transfer-flavoprotein, beta polypeptide [Xenopus laevis] >gi|37590558|gb|AAH59787.1| MGC68596 protein [Xenopus laevis]	NP_001080044	1.00255e-30	83	136.346	106	89	5	1.00255e-30	0.826	1	F:electron carrier activity	-	IPR000049 (PROSITE); IPR012255 (PANTHER); IPR014729 (G3DSA:3.40.50.GENE3D); IPR014730 (PFAM); SignalP (SIGNALP), SSF52402 (SUPERFAMILY)
qpx_c318	subfamily member 1	392	gi|126323150|ref|XP_001366260.1|PREDICTED: similar to DnaJ (Hsp40) homolog, subfamily B, member 1 [Monodelphis domestica]	XP_001366260	6.48593e-13	80	57.3806	47	38	5	6.48593e-13	0.8	3	P:protein folding; F:heat shock protein binding; F:unfolded protein binding	-	no IPS match
qpx_c319	phosphatidylinositol-specific phospholipase x domain containing 1	439	gi|237649042|ref|NP_997162.2|PI-PLC X domain-containing protein 1 [Mus musculus] >gi|148688104|gb|EDL20051.1| phosphatidylinositol-specific phospholipase C, X domain containing 1, isoform CRA_b [Mus musculus]	NP_997162	1.07237e-08	52	63.1586	119	62	5	1.07237e-08	0.534	7	P:lipid metabolic process; F:molecular_function; F:phosphoric diester hydrolase activity; P:biological_process; ; C:cellular_component; F:phospholipase C activity		no IPS match
qpx_c320	phosphoenolpyruvate synthase	450	gi|306978475|gb|ADN08510.1|phosphoenolpyruvate synthase [Sulfurimonas autotrophica DSM 16294]	ADN08510	1.40443e-48	85	195.667	130	111	5	1.40443e-48	0.86	5	P:gluconeogenesis; F:metal ion binding; P:phosphorylation; F:pyruvate, water dikinase activity; F:ATP binding	EC:2.7.9.2	no IPS match
qpx_c323	translation initiation factor if-2 betam beta subunit	354	gi|298712737|emb|CBJ33336.1|eukaryotic initiation factor 2 beta subunit [Ectocarpus siliculosus]	CBJ33336	2.26052e-22	76	108.612	80	61	5	2.26052e-22	0.762	2	P:translational initiation; F:translation initiation factor activity		IPR002735 (PFAM); IPR016190 (SUPERFAMILY); PTHR23001 (PANTHER), PTHR23001:SF3 (PANTHER)
qpx_c324	epimorphin family	454	gi|301095230|ref|XP_002896716.1|syntaxin, putative [Phytophthora infestans T30-4] >gi|262108777|gb|EEY66829.1| syntaxin, putative [Phytophthora infestans T30-4]	XP_002896716	1.27944e-09	72	66.2402	62	45	5	1.27944e-09	0.692	3	P:cellular process; F:protein binding; P:transport	-	IPR000727 (PFAM); IPR006012 (PROSITE); IPR010989 (SUPERFAMILY); G3DSA:1.20.58.70 (GENE3D), PTHR19957 (PANTHER), PTHR19957:SF43 (PANTHER), SignalP (SIGNALP)
qpx_c325	hypothetical protein FRAAL5473 [Frankia alni ACN14a]	820	gi|111224839|ref|YP_715633.1|hypothetical protein FRAAL5473 [Frankia alni ACN14a] >gi|111152371|emb|CAJ64106.1| hypothetical protein FRAAL5473 [Frankia alni ACN14a]	YP_715633	0.000707003	40	48.9062	95	38	1	0.000707003	0.4	0	-		SignalP (SIGNALP)
qpx_c326	phospholipase b-like 1-like	794	gi|167522224|ref|XP_001745450.1|hypothetical protein [Monosiga brevicollis MX1] >gi|163776408|gb|EDQ90028.1| predicted protein [Monosiga brevicollis MX1]	XP_001745450	2.42251e-54	64	216.468	221	142	5	2.42251e-54	0.626	0	-		IPR007000 (PANTHER)
qpx_c331	pre-mrna-splicing factor rse1	396	gi|294460600|gb|ADE75875.1|unknown [Picea sitchensis]	ADE75875	4.46015e-18	67	94.3597	104	70	5	4.46015e-18	0.682	2	F:nucleic acid binding; C:nucleus		IPR004871 (PFAM); PTHR10644 (PANTHER), PTHR10644:SF1 (PANTHER)
qpx_c332	hypothetical protein [Plasmodium yoelii yoelii str. 17XNL]	340	gi|82541487|ref|XP_724982.1|hypothetical protein [Plasmodium yoelii yoelii str. 17XNL] >gi|23479818|gb|EAA16547.1| hypothetical protein [Plasmodium yoelii yoelii]	XP_724982	3.97268e-13	91	64.3142	34	31	3	3.97268e-13	0.736667	0	-		no IPS match
qpx_c335	hypothetical protein CHLREDRAFT_93747 [Chlamydomonas reinhardtii]	411	gi|159485568|ref|XP_001700816.1|hypothetical protein CHLREDRAFT_93747 [Chlamydomonas reinhardtii] >gi|158281315|gb|EDP07070.1| predicted protein [Chlamydomonas reinhardtii]	XP_001700816	1.31851e-06	70	56.225	47	33	3	1.31851e-06	0.676667	1	F:hydrolase activity	-	SignalP (SIGNALP)
qpx_c336	autophagy protein	467	gi|301117470|ref|XP_002906463.1|autophagy-related protein, putative [Phytophthora infestans T30-4] >gi|62899789|sp|Q8H715.1|ATG8_PHYIN RecName: Full=Autophagy-related protein 8; AltName: Full=Autophagy-related ubiquitin-like modifier ATG8; Flags: Precursor >gi|23394382|gb|AAN31480.1| microtubial binding protein [Phytophthora infestans] >gi|262107812|gb|EEY65864.1| autophagy-related protein, putat…	XP_002906463	3.05604e-40	93	149.443	86	80	5	3.05604e-40	0.876	4	C:autophagic vacuole membrane; C:Cvt vesicle membrane; P:autophagy; P:protein transport	-	IPR004241 (PANTHER); G3DSA:3.10.20.90 (GENE3D), PTHR10969:SF17 (PANTHER), SSF54236 (SUPERFAMILY)
qpx_c339	ubiquitin-associated protein	351	gi|299470944|emb|CBN79928.1|conserved unknown protein [Ectocarpus siliculosus]	CBN79928	6.84863e-11	59	70.4774	87	52	5	6.84863e-11	0.576	1	F:zinc ion binding		no IPS match
qpx_c342	cysteine endopeptidase	768	gi|255081132|ref|XP_002507788.1|cysteine endopeptidase [Micromonas sp. RCC299] >gi|226523064|gb|ACO69046.1| cysteine endopeptidase [Micromonas sp. RCC299]	XP_002507788	3.73676e-65	70	252.292	221	155	5	3.73676e-65	0.664	3	P:proteolysis; F:cysteine-type peptidase activity; F:cysteine-type endopeptidase activity		IPR000668 (PFAM); IPR013128 (PANTHER); G3DSA:3.90.70.10 (GENE3D), PTHR12411:SF14 (PANTHER), SSF54001 (SUPERFAMILY)
qpx_c343	ubiquitin-associated protein	985	gi|301122533|ref|XP_002908993.1|conserved hypothetical protein [Phytophthora infestans T30-4] >gi|262099755|gb|EEY57807.1| conserved hypothetical protein [Phytophthora infestans T30-4]	XP_002908993	5.50075e-07	73	59.6918	42	31	5	5.50075e-07	0.732	1	F:zinc ion binding		no IPS match
qpx_c346	acetolactate synthase	248	gi|169852426|ref|XP_001832897.1|acetolactate synthase [Coprinopsis cinerea okayama7#130] >gi|116506032|gb|EAU88927.1| acetolactate synthase [Coprinopsis cinerea okayama7#130]	XP_001832897	2.48183e-05	75	51.9878	41	31	4	2.48183e-05	0.7275	4	F:metal ion binding; P:cellular amino acid biosynthetic process; F:transferase activity; F:coenzyme binding	-	no IPS match
qpx_c347	70kd heat shock protein	523	gi|254578008|ref|XP_002494990.1|ZYRO0B00836p [Zygosaccharomyces rouxii] >gi|238937880|emb|CAR26057.1| ZYRO0B00836p [Zygosaccharomyces rouxii]	XP_002494990	1.38751e-31	66	139.428	164	109	5	1.38751e-31	0.664	4	F:ATP binding; F:nucleotide binding; P:auxin biosynthetic process; P:response to stress		IPR001023 (PANTHER); IPR013126 (PFAM); G3DSA:1.20.1270.10 (GENE3D), G3DSA:2.60.34.10 (GENE3D), PTHR19375:SF1 (PANTHER), SSF100920 (SUPERFAMILY), SSF100934 (SUPERFAMILY)
qpx_c350	wd repeat domain 1	956	gi|170589749|ref|XP_001899636.1|Chain A, Two Seven-Bladed Beta-Propeller Domains Revealed By The Structure Of A C. Elegans Homologue Of Yeast Actin Interacting Protein 1, putative [Brugia malayi] >gi|158593849|gb|EDP32444.1| Chain A, Two Seven-Bladed Beta-Propeller Domains Revealed By The Structure Of A C. Elegans Homologue Of Yeast Actin Interacting Protein 1, putative [Brugia malayi]	XP_001899636	3.30223e-40	60	133.65	157	95	5	3.30223e-40	0.58	0	-		IPR001680 (SMART); IPR011046 (SUPERFAMILY); IPR015943 (G3DSA:2.130.10.GENE3D); IPR017986 (PROFILE); IPR019775 (PROSITE); IPR019781 (PFAM); IPR019782 (PROFILE); PTHR19856 (PANTHER)
qpx_c351	pumilio-family rna binding repeat domain-containing protein	378	gi|237840953|ref|XP_002369774.1|pumilio-family RNA binding repeat domain-containing protein [Toxoplasma gondii ME49] >gi|211967438|gb|EEB02634.1| pumilio-family RNA binding repeat domain-containing protein [Toxoplasma gondii ME49] >gi|221483718|gb|EEE22030.1| pumilio, putative [Toxoplasma gondii GT1]	XP_002369774	1.57618e-07	63	59.3066	69	44	5	1.57618e-07	0.644	2	F:RNA binding; F:binding		IPR001313 (PROFILE); IPR011989 (G3DSA:1.25.10.GENE3D); IPR016024 (SUPERFAMILY); PTHR12537 (PANTHER), PTHR12537:SF12 (PANTHER)
qpx_c352	conserved hypothetical protein [Phytophthora infestans T30-4]	614	gi|301110516|ref|XP_002904338.1|conserved hypothetical protein [Phytophthora infestans T30-4] >gi|262096464|gb|EEY54516.1| conserved hypothetical protein [Phytophthora infestans T30-4]	XP_002904338	4.54782e-13	56	78.5666	114	64	5	4.54782e-13	0.566	0	-		no IPS match
qpx_c353	calcium calmodulin-dependent protein	757	gi|301115818|ref|XP_002905638.1|calcium/calmodulin-dependent protein kinase, putative [Phytophthora infestans T30-4] >gi|262110427|gb|EEY68479.1| calcium/calmodulin-dependent protein kinase, putative [Phytophthora infestans T30-4]	XP_002905638	2.99723e-19	54	99.7525	166	90	5	2.99723e-19	0.506	1	F:catalytic activity	-	IPR000719 (PROFILE); IPR011009 (SUPERFAMILY); IPR017442 (PFAM); G3DSA:1.10.510.10 (GENE3D), PTHR24347 (PANTHER)
qpx_c356	predicted protein [Micromonas pusilla CCMP1545]	632	gi|303282447|ref|XP_003060515.1|predicted protein [Micromonas pusilla CCMP1545] >gi|226457986|gb|EEH55284.1| predicted protein [Micromonas pusilla CCMP1545]	XP_003060515	2.10267e-08	66	63.1586	48	32	1	2.10267e-08	0.66	0	-		no IPS match
qpx_c357	glutamine synthetase	499	gi|190683036|gb|ACE81814.1|glutamine synthetase [Oxyrrhis marina]	ACE81814	1.06896e-32	57	142.895	173	99	5	1.06896e-32	0.56	7	P:nitrogen compound metabolic process; F:ATP binding; F:ligase activity; P:glutamine biosynthetic process; F:glutamate-ammonia ligase activity; F:nucleotide binding; F:catalytic activity		IPR008146 (PFAM); IPR014746 (G3DSA:3.30.590.GENE3D); PTHR20852 (PANTHER), PTHR20852:SF14 (PANTHER), SSF55931 (SUPERFAMILY)
qpx_c361	rab family gtpase	560	gi|116059284|emb|CAL54991.1|GTP binding protein (ISS) [Ostreococcus tauri]	CAL54991	9.41177e-22	63	107.071	107	68	5	9.41177e-22	0.656	4	F:GTP binding; P:small GTPase mediated signal transduction; F:nucleotide binding; P:protein transport		SignalP (SIGNALP)
qpx_c362	phosphoenolpyruvate synthase	641	gi|209966812|ref|YP_002299727.1|phosphoenolpyruvate synthase, putative [Rhodospirillum centenum SW] >gi|209960278|gb|ACJ00915.1| phosphoenolpyruvate synthase, putative [Rhodospirillum centenum SW]	YP_002299727	1.14661e-58	79	189.504	132	105	5	1.14661e-58	0.774	4	P:gluconeogenesis; P:phosphorylation; F:pyruvate, water dikinase activity; F:ATP binding	EC:2.7.9.2	IPR000121 (PFAM); IPR015813 (G3DSA:3.20.20.GENE3D); PTHR22931 (PANTHER), PTHR22931:SF7 (PANTHER)
qpx_c363	acetyl-coenzyme a acyltransferase 2-like	410	gi|156375071|ref|XP_001629906.1|predicted protein [Nematostella vectensis] >gi|156216916|gb|EDO37843.1| predicted protein [Nematostella vectensis]	XP_001629906	2.81389e-14	74	67.781	58	43	5	2.81389e-14	0.764	1	F:catalytic activity	-	no IPS match
qpx_c364	pyruvate kinase	409	gi|226226510|ref|YP_002760616.1|pyruvate kinase [Gemmatimonas aurantiaca T-27] >gi|226089701|dbj|BAH38146.1| pyruvate kinase [Gemmatimonas aurantiaca T-27]	YP_002760616	4.55057e-07	58	57.7658	75	44	5	4.55057e-07	0.554	1	F:catalytic activity	-	IPR001261 (PROSITE); IPR015794 (G3DSA:3.40.1380.GENE3D); IPR015795 (PFAM); SignalP (SIGNALP)
qpx_c366	heat shock protein	431	gi|294954466|ref|XP_002788182.1|heat shock protein, putative [Perkinsus marinus ATCC 50983] >gi|239903397|gb|EER19978.1| heat shock protein, putative [Perkinsus marinus ATCC 50983]	XP_002788182	7.59712e-34	95	131.339	90	86	5	7.59712e-34	0.93	3	F:ATP binding; P:response to stress; P:auxin biosynthetic process	-	IPR001023 (PRINTS); IPR013126 (PFAM); IPR018181 (PROSITE); G3DSA:2.60.34.10 (GENE3D), G3DSA:3.30.420.40 (GENE3D), PTHR19375:SF1 (PANTHER), SSF100920 (SUPERFAMILY), SSF53067 (SUPERFAMILY)
qpx_c368	3-hydroxy-3-methylglutaryl- reductase	540	gi|190610817|gb|ACE80254.1|3-hydroxy-3-methylglutaryl coenzyme A reductase 2 [Pyrus pyrifolia]	ACE80254	4.78764e-40	75	134.806	108	81	5	4.78764e-40	0.756	5	P:lipid metabolic process; P:cellular metabolic process; C:integral to membrane; F:coenzyme binding; F:hydroxymethylglutaryl-CoA reductase (NADPH) activity	EC:1.1.1.34	IPR002202 (PRINTS); IPR009029 (SUPERFAMILY); IPR023074 (G3DSA:3.90.770.GENE3D)
qpx_c370	y2909_bacld ame: full=upf0082 protein bli02909 bl01150	482	gi|288817493|ref|YP_003431840.1|hypothetical protein HTH_0172 [Hydrogenobacter thermophilus TK-6] >gi|288786892|dbj|BAI68639.1| hypothetical protein [Hydrogenobacter thermophilus TK-6]	YP_003431840	1.65582e-09	48	65.855	151	73	5	1.65582e-09	0.478	0	-		IPR002876 (PFAM); G3DSA:3.30.1270.10 (GENE3D)
qpx_c371	heat shock protein hsp20	396	gi|218780180|ref|YP_002431498.1|heat shock protein Hsp20 [Desulfatibacillum alkenivorans AK-01] >gi|218761564|gb|ACL04030.1| heat shock protein Hsp20 [Desulfatibacillum alkenivorans AK-01]	YP_002431498	8.34326e-09	72	48.9062	43	31	5	8.34326e-09	0.678	1	P:response to stress		no IPS match
qpx_c372	endoribonuclease l-	513	gi|301101062|ref|XP_002899620.1|endoribonuclease L-PSP, putative [Phytophthora infestans T30-4] >gi|262103928|gb|EEY61980.1| endoribonuclease L-PSP, putative [Phytophthora infestans T30-4]	XP_002899620	2.82923e-24	61	112.079	132	81	5	2.82923e-24	0.59	0	-		no IPS match
qpx_c373	nucleoside diphosphate kinase b	444	gi|219111569|ref|XP_002177536.1|nucleoside diphosphate kinase 3 [Phaeodactylum tricornutum CCAP 1055/1] >gi|217412071|gb|EEC51999.1| nucleoside diphosphate kinase 3 [Phaeodactylum tricornutum CCAP 1055/1]	XP_002177536	1.55487e-38	71	113.62	91	65	5	1.55487e-38	0.754	7	F:nucleoside diphosphate kinase activity; P:auxin biosynthetic process; P:UTP biosynthetic process; F:ATP binding; P:GTP biosynthetic process; C:cytoplasm; P:CTP biosynthetic process	EC:2.7.4.6	IPR001564 (PRINTS)
qpx_c374	glutamine synthetase	507	gi|190683036|gb|ACE81814.1|glutamine synthetase [Oxyrrhis marina]	ACE81814	1.0842e-33	57	132.494	142	82	5	1.0842e-33	0.558	8	P:nitrogen compound metabolic process; F:ATP binding; F:ligase activity; P:glutamine biosynthetic process; F:glutamate-ammonia ligase activity; F:nucleotide binding; F:catalytic activity; C:cytoplasm		SignalP (SIGNALP)
qpx_c375	amino acid transporter	618	gi|163914491|ref|NP_001106329.1|hypothetical protein LOC100127288 [Xenopus laevis] >gi|161611985|gb|AAI55885.1| LOC100127288 protein [Xenopus laevis]	NP_001106329	5.51936e-14	49	81.6481	165	81	5	5.51936e-14	0.532	2	C:integral to membrane; C:membrane		SignalP (SIGNALP)
qpx_c376	zz-type zinc finger-containing protein	604	gi|281208412|gb|EFA82588.1|ZZ-type zinc finger-containing protein [Polysphondylium pallidum PN500]	EFA82588	6.12987e-09	57	61.2326	84	48	5	6.12987e-09	0.576	1	C:cytoplasm	-	no IPS match
qpx_c379	60s ribosomal protein l8	425	gi|255085002|ref|XP_002504932.1|predicted protein [Micromonas sp. RCC299] >gi|226520201|gb|ACO66190.1| predicted protein [Micromonas sp. RCC299]	XP_002504932	6.39492e-33	79	143.665	104	83	5	6.39492e-33	0.778	3	C:ribosome; F:structural constituent of ribosome; P:translation	-	IPR002171 (PANTHER); IPR008991 (SUPERFAMILY); IPR014722 (G3DSA:2.30.30.GENE3D); IPR016027 (SUPERFAMILY); IPR022669 (PFAM); PTHR13691:SF4 (PANTHER), SignalP (SIGNALP)
qpx_c380	polymerase iii (dna directed) polypeptide b	484	gi|189230055|ref|NP_001121521.1|polymerase (RNA) III (DNA directed) polypeptide B [Xenopus (Silurana) tropicalis] >gi|183986364|gb|AAI66377.1| LOC100158643 protein [Xenopus (Silurana) tropicalis]	NP_001121521	3.2951e-45	81	107.457	70	57	5	3.2951e-45	0.81	3	F:ribonucleoside binding; F:DNA-directed RNA polymerase activity; F:DNA binding	EC:2.7.7.6	IPR007641 (PFAM); IPR015712 (PANTHER); PTHR20856:SF8 (PANTHER), SSF64484 (SUPERFAMILY)
qpx_c382	cytosolic class i small heat shock protein 2a	431	gi|41059801|gb|AAR99375.1|small heat shock protein [Prunus persica]	AAR99375	3.0622e-11	66	71.633	103	68	5	3.0622e-11	0.656	1	P:response to stress		IPR002068 (PFAM); IPR008978 (SUPERFAMILY); G3DSA:2.60.40.790 (GENE3D), PTHR11527 (PANTHER)
qpx_c385	nuc-1 negative regulatory protein	338	gi|300122859|emb|CBK23866.2|unnamed protein product [Blastocystis hominis]	CBK23866	1.07965e-08	61	63.1586	78	48	5	1.07965e-08	0.624	0	-		IPR013922 (PFAM)
qpx_c386	nuc-1 negative regulatory protein	580	gi|255625803|gb|ACU13246.1|unknown [Glycine max]	ACU13246	3.9536e-13	50	78.5666	124	62	5	3.9536e-13	0.506	0	-		IPR013922 (PFAM); PTHR15615 (PANTHER)
qpx_c391	cell wall-anchored protein	597	gi|301167204|emb|CBW26783.1|putative cell wall-anchored protein [Bacteriovorax marinus SJ]	CBW26783	2.57668e-10	51	69.3218	171	88	5	2.57668e-10	0.486	0	-		no IPS match
qpx_c394	hypothetical protein CLUG_01455 [Clavispora lusitaniae ATCC 42720]	350	gi|260947398|ref|XP_002617996.1|hypothetical protein CLUG_01455 [Clavispora lusitaniae ATCC 42720] >gi|238847868|gb|EEQ37332.1| hypothetical protein CLUG_01455 [Clavispora lusitaniae ATCC 42720]	XP_002617996	7.38246e-05	45	50.447	91	41	3	7.38246e-05	0.466667	0	-		SignalP (SIGNALP)
qpx_c395	3-hydroxy-3-methylglutaryl-coenzyme a reductase	290	gi|224091425|ref|XP_002187727.1|PREDICTED: 3-hydroxy-3-methylglutaryl-Coenzyme A reductase [Taeniopygia guttata]	XP_002187727	5.11349e-22	82	107.457	74	61	5	5.11349e-22	0.82	11	P:coenzyme A metabolic process; P:oxidation-reduction process; C:nuclear membrane; C:integral to membrane; ; P:ergosterol biosynthetic process; F:hydroxymethylglutaryl-CoA reductase (NADPH) activity; P:farnesyl diphosphate biosynthetic process, mevalonate pathway; F:protein binding; F:NADP binding; C:endoplasmic reticulum membrane	EC:1.1.1.34	IPR002202 (PANTHER); IPR009029 (SUPERFAMILY); IPR023074 (G3DSA:3.90.770.GENE3D)
qpx_c399	conserved hypothetical protein [Toxoplasma gondii VEG]	353	gi|221508808|gb|EEE34377.1|conserved hypothetical protein [Toxoplasma gondii VEG]	EEE34377	1.12104e-05	59	38.5058	62	37	3	1.12104e-05	0.56	0	-		no IPS match
qpx_c401	sulfatase-like protein	687	gi|301114203|ref|XP_002998871.1|sulfatase-like protein [Phytophthora infestans T30-4] >gi|262110965|gb|EEY69017.1| sulfatase-like protein [Phytophthora infestans T30-4]	XP_002998871	5.95282e-05	38	51.9878	219	84	2	5.95282e-05	0.42	3	P:metabolic process; F:catalytic activity; F:sulfuric ester hydrolase activity		IPR017849 (G3DSA:3.40.720.GENE3D); IPR017850 (SUPERFAMILY)
qpx_c403	heat shock protein hsp20	375	gi|218780180|ref|YP_002431498.1|heat shock protein Hsp20 [Desulfatibacillum alkenivorans AK-01] >gi|218761564|gb|ACL04030.1| heat shock protein Hsp20 [Desulfatibacillum alkenivorans AK-01]	YP_002431498	2.8917e-09	70	65.0846	90	63	5	2.8917e-09	0.616	1	P:response to stress		IPR002068 (PFAM); IPR008978 (SUPERFAMILY); G3DSA:2.60.40.790 (GENE3D), PTHR11527 (PANTHER), PTHR11527:SF14 (PANTHER)
qpx_c404	flagellar outer dynein arm light chain lc7	362	gi|221112354|ref|XP_002158182.1|PREDICTED: similar to predicted protein [Hydra magnipapillata]	XP_002158182	1.23689e-12	66	76.2554	93	62	5	1.23689e-12	0.662	1	C:flagellum		IPR004942 (PFAM); PD107456 (PRODOM), G3DSA:3.30.450.30 (GENE3D), PTHR10779 (PANTHER), PTHR10779:SF0 (PANTHER), SSF103196 (SUPERFAMILY)
qpx_c405	nuc-1 negative regulatory protein	331	gi|255541168|ref|XP_002511648.1|Nuc-1 negative regulatory protein preg, putative [Ricinus communis] >gi|223548828|gb|EEF50317.1| Nuc-1 negative regulatory protein preg, putative [Ricinus communis]	XP_002511648	8.32983e-09	60	63.5438	78	47	5	8.32983e-09	0.588	2	P:regulation of cell cycle; F:cyclin-dependent protein serine/threonine kinase activity		no IPS match
qpx_c408	stage v sporulation protein s	804	gi|159476496|ref|XP_001696347.1|hypothetical protein CHLREDRAFT_206193 [Chlamydomonas reinhardtii] >gi|158282572|gb|EDP08324.1| predicted protein [Chlamydomonas reinhardtii]	XP_001696347	7.38762e-06	72	55.4546	47	34	5	7.38762e-06	0.704	0	-		no IPS match
qpx_c410	3-ketoacyl- mitochondrial	183	gi|301112130|ref|XP_002905144.1|3-ketoacyl-CoA thiolase, mitochondrial [Phytophthora infestans T30-4] >gi|262095474|gb|EEY53526.1| 3-ketoacyl-CoA thiolase, mitochondrial [Phytophthora infestans T30-4]	XP_002905144	4.68275e-07	85	57.7658	34	29	5	4.68275e-07	0.832	2	P:metabolic process;	-	IPR016038 (G3DSA:3.40.47.GENE3D); IPR020617 (PFAM)
qpx_c411	eukaryotic translation initiation factor	264	gi|219119292|ref|XP_002180409.1|predicted protein [Phaeodactylum tricornutum CCAP 1055/1] >gi|217407882|gb|EEC47817.1| predicted protein [Phaeodactylum tricornutum CCAP 1055/1]	XP_002180409	3.64463e-12	77	74.7146	54	42	5	3.64463e-12	0.768	2	P:translational initiation; F:translation initiation factor activity	-	IPR001950 (PFAM); G3DSA:3.30.780.10 (GENE3D), PTHR10388 (PANTHER), PTHR10388:SF4 (PANTHER)
qpx_c412	pumilio-family rna binding repeat domain-containing protein	456	gi|237840953|ref|XP_002369774.1|pumilio-family RNA binding repeat domain-containing protein [Toxoplasma gondii ME49] >gi|211967438|gb|EEB02634.1| pumilio-family RNA binding repeat domain-containing protein [Toxoplasma gondii ME49] >gi|221483718|gb|EEE22030.1| pumilio, putative [Toxoplasma gondii GT1]	XP_002369774	1.56121e-07	63	59.3066	69	44	5	1.56121e-07	0.636	2	F:RNA binding; F:binding		IPR001313 (PROFILE); IPR011989 (G3DSA:1.25.10.GENE3D); IPR016024 (SUPERFAMILY); PTHR12537 (PANTHER), PTHR12537:SF12 (PANTHER)
qpx_c416	glutamine synthetase	470	gi|190683036|gb|ACE81814.1|glutamine synthetase [Oxyrrhis marina]	ACE81814	5.9291e-55	78	216.853	144	113	5	5.9291e-55	0.81	3	F:glutamate-ammonia ligase activity; F:ATP binding; P:glutamine biosynthetic process	EC:6.3.1.2	IPR008146 (PFAM); IPR014746 (G3DSA:3.30.590.GENE3D); PTHR20852 (PANTHER), PTHR20852:SF14 (PANTHER), SSF55931 (SUPERFAMILY)
qpx_c417	wd40-repeat protein	339	gi|297830446|ref|XP_002883105.1|transducin family protein [Arabidopsis lyrata subsp. lyrata] >gi|297328945|gb|EFH59364.1| transducin family protein [Arabidopsis lyrata subsp. lyrata]	XP_002883105	2.92891e-06	67	55.0694	61	41	5	2.92891e-06	0.646	3	F:nucleotide binding; P:biological_process; C:Cul4-RING ubiquitin ligase complex		IPR011046 (SUPERFAMILY); IPR015943 (G3DSA:2.130.10.GENE3D)
qpx_c418	adrenodoxin-like protein	474	gi|223995089|ref|XP_002287228.1|predicted protein [Thalassiosira pseudonana CCMP1335] >gi|220976344|gb|EED94671.1| predicted protein [Thalassiosira pseudonana CCMP1335]	XP_002287228	7.23309e-29	81	130.183	104	85	5	7.23309e-29	0.784	3	F:2 iron, 2 sulfur cluster binding; F:metal ion binding; F:electron carrier activity	-	IPR001041 (PFAM); IPR001055 (PRINTS); IPR012675 (G3DSA:3.10.20.GENE3D); PTHR23426 (PANTHER), PTHR23426:SF1 (PANTHER)
qpx_c419	af387642_1syntaxin 1b	404	gi|219118080|ref|XP_002179822.1|predicted protein [Phaeodactylum tricornutum CCAP 1055/1] >gi|217408875|gb|EEC48808.1| predicted protein [Phaeodactylum tricornutum CCAP 1055/1]	XP_002179822	3.66793e-09	65	48.1358	44	29	5	3.66793e-09	0.686	5	P:vesicle-mediated transport; C:membrane; F:SNAP receptor activity; P:intracellular protein transport; F:protein binding		IPR000727 (PROFILE); IPR010989 (SUPERFAMILY); G3DSA:1.20.58.70 (GENE3D)
qpx_c420	gtp binding protein	355	gi|300175460|emb|CBK20771.2|unnamed protein product [Blastocystis hominis]	CBK20771	4.57765e-15	60	84.3445	84	51	5	4.57765e-15	0.638	4	F:GTP binding; P:small GTPase mediated signal transduction; F:nucleotide binding; P:protein transport		IPR013753 (PFAM); IPR020851 (PROFILE); G3DSA:3.40.50.300 (GENE3D), PTHR24073 (PANTHER), SSF52540 (SUPERFAMILY)
qpx_c421	triacylglycerol lipase	361	gi|251779494|ref|ZP_04822414.1|triacylglycerol lipase [Clostridium botulinum E1 str. 'BoNT E Beluga'] >gi|243083809|gb|EES49699.1| triacylglycerol lipase [Clostridium botulinum E1 str. 'BoNT E Beluga']	ZP_04822414	3.05935e-17	68	66.6254	67	46	5	3.05935e-17	0.68	2	F:hydrolase activity; F:triglyceride lipase activity		G3DSA:3.40.50.1820 (GENE3D)
qpx_c422	acetolactate synthase	212	gi|169852426|ref|XP_001832897.1|acetolactate synthase [Coprinopsis cinerea okayama7#130] >gi|116506032|gb|EAU88927.1| acetolactate synthase [Coprinopsis cinerea okayama7#130]	XP_001832897	4.11175e-08	73	61.2326	49	36	5	4.11175e-08	0.75	5	F:flavin adenine dinucleotide binding; F:thiamine pyrophosphate binding; F:magnesium ion binding; F:acetolactate synthase activity; P:branched-chain amino acid biosynthetic process	EC:2.2.1.6	SignalP (SIGNALP)
qpx_c423	electron transfer beta	221	gi|156362308|ref|XP_001625721.1|predicted protein [Nematostella vectensis] >gi|156212567|gb|EDO33621.1| predicted protein [Nematostella vectensis]	XP_001625721	4.51953e-10	83	67.781	56	47	5	4.51953e-10	0.814	1	F:electron carrier activity	-	IPR012255 (PANTHER); IPR014729 (G3DSA:3.40.50.GENE3D); SSF52402 (SUPERFAMILY)
qpx_c424	hypothetical protein [Paramecium tetraurelia strain d4-2]	284	gi|145497971|ref|XP_001434974.1|hypothetical protein [Paramecium tetraurelia strain d4-2] >gi|124402102|emb|CAK67577.1| unnamed protein product [Paramecium tetraurelia]	XP_001434974	4.23296e-08	65	61.2326	55	36	5	4.23296e-08	0.624	1	F:kinase activity	-	G3DSA:1.10.510.10 (GENE3D)
qpx_c425	phosphatidylinositol-specific phospholipase x domain containing 1	330	gi|255088846|ref|XP_002506345.1|predicted protein [Micromonas sp. RCC299] >gi|226521617|gb|ACO67603.1| predicted protein [Micromonas sp. RCC299]	XP_002506345	7.05162e-08	58	60.4622	90	53	5	7.05162e-08	0.598	7	P:lipid metabolic process; F:phosphoric diester hydrolase activity; F:molecular_function; P:biological_process; ; C:cellular_component; F:phospholipase C activity		SignalP (SIGNALP)
qpx_c429	gtp binding protein	226	gi|116059284|emb|CAL54991.1|GTP binding protein (ISS) [Ostreococcus tauri]	CAL54991	3.32149e-13	81	78.1814	54	44	5	3.32149e-13	0.81	3	P:protein transport; F:GTP binding; P:small GTPase mediated signal transduction	-	IPR001806 (PRINTS); IPR013753 (PFAM); IPR020851 (PROFILE); G3DSA:3.40.50.300 (GENE3D), PTHR24073 (PANTHER), PTHR24073:SF254 (PANTHER), SSF52540 (SUPERFAMILY)
qpx_c430	sodium glutamate symporter	531	gi|281355421|ref|ZP_06241915.1|conserved hypothetical protein [Victivallis vadensis ATCC BAA-548] >gi|281318301|gb|EFB02321.1| conserved hypothetical protein [Victivallis vadensis ATCC BAA-548]	ZP_06241915	1.6954e-27	67	125.946	140	94	5	1.6954e-27	0.68	3	C:integral to membrane; P:L-glutamate transport; F:glutamate:sodium symporter activity		SignalP (SIGNALP)
qpx_c431	endoribonuclease l-	462	gi|301101062|ref|XP_002899620.1|endoribonuclease L-PSP, putative [Phytophthora infestans T30-4] >gi|262103928|gb|EEY61980.1| endoribonuclease L-PSP, putative [Phytophthora infestans T30-4]	XP_002899620	1.48375e-29	76	132.494	107	82	5	1.48375e-29	0.714	0	-		no IPS match
qpx_c433	phosphoenolpyruvate synthase	491	gi|209966812|ref|YP_002299727.1|phosphoenolpyruvate synthase, putative [Rhodospirillum centenum SW] >gi|209960278|gb|ACJ00915.1| phosphoenolpyruvate synthase, putative [Rhodospirillum centenum SW]	YP_002299727	1.36201e-59	80	232.261	162	131	5	1.36201e-59	0.786	7	P:gluconeogenesis; C:plasma membrane; P:phosphorylation; C:cell outer membrane; F:pyruvate, water dikinase activity; F:ATP binding; C:integral to membrane	EC:2.7.9.2	IPR002192 (PFAM); IPR008279 (G3DSA:3.50.30.GENE3D); IPR013816 (G3DSA:3.30.470.GENE3D); IPR018274 (PROSITE); PTHR22931 (PANTHER), PTHR22931:SF7 (PANTHER), SSF56059 (SUPERFAMILY)
qpx_c434	heat shock protein	402	gi|219111199|ref|XP_002177351.1|protein heat shock protein Hsp70 [Phaeodactylum tricornutum CCAP 1055/1] >gi|217411886|gb|EEC51814.1| protein heat shock protein Hsp70 [Phaeodactylum tricornutum CCAP 1055/1]	XP_002177351	7.04851e-32	85	140.198	107	91	5	7.04851e-32	0.866	3	F:ATP binding; P:response to stress; P:auxin biosynthetic process	-	IPR001023 (PRINTS); IPR013126 (PFAM); G3DSA:2.60.34.10 (GENE3D), PTHR19375:SF1 (PANTHER), SSF100920 (SUPERFAMILY), SSF53067 (SUPERFAMILY)
qpx_c436	subunit ndufb9	450	gi|301108081|ref|XP_002903122.1|conserved hypothetical protein [Phytophthora infestans T30-4] >gi|262097494|gb|EEY55546.1| conserved hypothetical protein [Phytophthora infestans T30-4]	XP_002903122	6.83187e-11	55	70.4774	109	60	5	6.83187e-11	0.554	1	C:mitochondrion		no IPS match
qpx_c437	aminotransferase class i and ii	341	gi|294101173|ref|YP_003553031.1|aminotransferase class I and II [Aminobacterium colombiense DSM 12261] >gi|293616153|gb|ADE56307.1| aminotransferase class I and II [Aminobacterium colombiense DSM 12261]	YP_003553031	8.48239e-22	71	106.686	112	80	5	8.48239e-22	0.674	1	F:transferase activity, transferring nitrogenous groups	-	IPR004838 (PROSITE); IPR004839 (PFAM); IPR015421 (G3DSA:3.40.640.GENE3D); IPR015424 (SUPERFAMILY); PTHR11751 (PANTHER), PTHR11751:SF25 (PANTHER)
qpx_c438	vacuolar amino acid exports aspartate and glutamate from the vacuole	617	gi|163914493|ref|NP_001106330.1|hypothetical protein LOC100127289 [Xenopus laevis] >gi|161611713|gb|AAI55886.1| LOC100127289 protein [Xenopus laevis]	NP_001106330	4.58878e-29	68	131.724	127	87	5	4.58878e-29	0.57	2	C:integral to membrane; C:membrane		IPR013057 (PFAM); PTHR22950 (PANTHER)
qpx_c439	conserved unknown protein [Ectocarpus siliculosus]	401	gi|298707409|emb|CBJ30038.1|conserved unknown protein [Ectocarpus siliculosus]	CBJ30038	1.99851e-10	54	68.9366	90	49	5	1.99851e-10	0.568	0	-		no IPS match
qpx_c441	3-hydroxy-3-methylglutaryl-coenzyme a reductase	304	gi|224091425|ref|XP_002187727.1|PREDICTED: 3-hydroxy-3-methylglutaryl-Coenzyme A reductase [Taeniopygia guttata]	XP_002187727	2.48511e-21	82	105.145	73	60	5	2.48511e-21	0.83	11	P:coenzyme A metabolic process; P:oxidation-reduction process; C:nuclear membrane; C:integral to membrane; ; P:ergosterol biosynthetic process; F:hydroxymethylglutaryl-CoA reductase (NADPH) activity; P:farnesyl diphosphate biosynthetic process, mevalonate pathway; F:protein binding; F:NADP binding; C:endoplasmic reticulum membrane	EC:1.1.1.34	IPR002202 (PANTHER); IPR009029 (SUPERFAMILY); IPR023074 (G3DSA:3.90.770.GENE3D)
qpx_c444	atp-binding cassette superfamily	332	gi|223997840|ref|XP_002288593.1|ABC transporter [Thalassiosira pseudonana CCMP1335] >gi|220975701|gb|EED94029.1| ABC transporter [Thalassiosira pseudonana CCMP1335]	XP_002288593	6.78008e-19	91	97.0561	62	57	5	6.78008e-19	0.902	5	P:auxin biosynthetic process; F:ATPase activity, coupled to transmembrane movement of substances; P:transmembrane transport; F:ATP binding; C:integral to membrane	-	IPR003439 (PFAM); IPR017871 (PROSITE); G3DSA:3.40.50.300 (GENE3D), PTHR24221 (PANTHER), PTHR24221:SF96 (PANTHER), SSF52540 (SUPERFAMILY)
qpx_c446	conserved hypothetical protein [Magnaporthe oryzae 70-15]	589	gi|39964829|ref|XP_365041.1|conserved hypothetical protein [Magnaporthe oryzae 70-15] >gi|145013217|gb|EDJ97858.1| conserved hypothetical protein [Magnaporthe grisea 70-15]	XP_365041	7.81223e-47	79	167.162	146	116	5	7.81223e-47	0.79	4	P:protein folding; P:replicative cell aging; C:mitochondrial inner membrane; P:negative regulation of proteolysis	-	IPR000163 (PRINTS); IPR001107 (PFAM); IPR010916 (PROSITE); SSF117892 (SUPERFAMILY)
qpx_c450	integrin alpha beta-propellor repeat protein	400	gi|224008264|ref|XP_002293091.1|hypothetical protein THAPSDRAFT_263938 [Thalassiosira pseudonana CCMP1335] >gi|220971217|gb|EED89552.1| hypothetical protein THAPSDRAFT_263938 [Thalassiosira pseudonana CCMP1335]	XP_002293091	9.63243e-05	50	50.0618	95	48	5	9.63243e-05	0.48	1	P:integrin-mediated signaling pathway		G3DSA:2.130.10.130 (GENE3D)
qpx_c451	protein heat shock protein hsp70	515	gi|219111199|ref|XP_002177351.1|protein heat shock protein Hsp70 [Phaeodactylum tricornutum CCAP 1055/1] >gi|217411886|gb|EEC51814.1| protein heat shock protein Hsp70 [Phaeodactylum tricornutum CCAP 1055/1]	XP_002177351	7.29877e-67	89	256.529	171	153	5	7.29877e-67	0.894	3	F:ATP binding; P:response to stress; P:auxin biosynthetic process	-	IPR001023 (PRINTS); IPR013126 (PFAM); G3DSA:2.60.34.10 (GENE3D), PTHR19375:SF1 (PANTHER), SSF100920 (SUPERFAMILY), SSF53067 (SUPERFAMILY)
qpx_c453	nuc-1 negative regulatory protein	458	gi|255625803|gb|ACU13246.1|unknown [Glycine max]	ACU13246	3.24778e-13	50	78.1814	124	62	5	3.24778e-13	0.506	0	-		IPR013922 (PFAM); PTHR15615 (PANTHER)
qpx_c454	bromodomain containing 2	805	gi|226485711|emb|CAX75275.1|bromodomain containing 2 [Schistosoma japonicum]	CAX75275	8.93481e-08	82	48.9062	35	29	5	8.93481e-08	0.82	0	-		no IPS match
qpx_c455	atp-binding cassette c5 splicing variant a	280	gi|115696725|ref|XP_783654.2|PREDICTED: similar to ATP-binding cassette C5 splicing variant A [Strongylocentrotus purpuratus] >gi|115925758|ref|XP_001198109.1| PREDICTED: similar to ATP-binding cassette C5 splicing variant A [Strongylocentrotus purpuratus]	XP_783654	4.98228e-14	78	80.8777	66	52	5	4.98228e-14	0.772	5	F:ATPase activity; P:transport; P:cellular process; F:nucleotide binding; F:transporter activity	EC:3.6.1.3	G3DSA:3.40.50.300 (GENE3D), PTHR24223 (PANTHER), SSF52540 (SUPERFAMILY)
qpx_c456	ferredoxin 1	368	gi|301123769|ref|XP_002909611.1|2Fe-2S ferredoxin, putative [Phytophthora infestans T30-4] >gi|262100373|gb|EEY58425.1| 2Fe-2S ferredoxin, putative [Phytophthora infestans T30-4]	XP_002909611	2.8215e-09	65	65.0846	92	60	5	2.8215e-09	0.698	3	F:2 iron, 2 sulfur cluster binding; F:metal ion binding; F:electron carrier activity	-	IPR001041 (SUPERFAMILY); IPR001055 (PRINTS); IPR012675 (G3DSA:3.10.20.GENE3D); PTHR23426 (PANTHER), PTHR23426:SF1 (PANTHER)
qpx_c458	predicted protein [Phaeodactylum tricornutum CCAP 1055/1]	327	gi|219127048|ref|XP_002183756.1|predicted protein [Phaeodactylum tricornutum CCAP 1055/1] >gi|217404993|gb|EEC44938.1| predicted protein [Phaeodactylum tricornutum CCAP 1055/1]	XP_002183756	1.92242e-05	55	52.373	84	47	1	1.92242e-05	0.55	4	F:sodium:hydrogen antiporter activity; C:integral to membrane; P:sodium ion transport; P:regulation of pH		no IPS match
qpx_c459	predicted protein [Phaeodactylum tricornutum CCAP 1055/1]	260	gi|219116094|ref|XP_002178842.1|predicted protein [Phaeodactylum tricornutum CCAP 1055/1] >gi|217409609|gb|EEC49540.1| predicted protein [Phaeodactylum tricornutum CCAP 1055/1]	XP_002178842	4.04485e-07	71	46.595	35	25	1	4.04485e-07	0.71	0	-		G3DSA:2.20.110.10 (GENE3D)
qpx_c461	molecular chaperones hsp70 hsp70 superfamily	441	gi|298706270|emb|CBJ29295.1|Molecular chaperones HSP70/HSC70, HSP70 superfamily [Ectocarpus siliculosus]	CBJ29295	2.21001e-42	88	166.777	108	96	5	2.21001e-42	0.876	3	F:ATP binding; P:response to stress; P:auxin biosynthetic process	-	IPR019651 (PFAM)
qpx_c463	protein	547	gi|301110516|ref|XP_002904338.1|conserved hypothetical protein [Phytophthora infestans T30-4] >gi|262096464|gb|EEY54516.1| conserved hypothetical protein [Phytophthora infestans T30-4]	XP_002904338	3.93838e-22	60	108.227	148	89	5	3.93838e-22	0.526	0	-		IPR008493 (PFAM)
qpx_c464	cystatin-c precursor	431	gi|27806675|ref|NP_776454.1|cystatin-C precursor [Bos taurus] >gi|6166107|sp|P01035.2|CYTC_BOVIN RecName: Full=Cystatin-C; AltName: Full=Colostrum thiol proteinase inhibitor; AltName: Full=Cystatin-3; Flags: Precursor >gi|2326391|emb|CAA71771.1| unnamed protein product [Bos taurus] >gi|28189679|dbj|BAC56454.1| similar to precystatin C [Bos taurus] >gi|28189833|dbj|BAC56531.1| similar to precystat…	NP_776454	4.27161e-05	58	51.2174	70	41	2	4.27161e-05	0.535	3	F:peptidase inhibitor activity; F:cysteine-type endopeptidase inhibitor activity; C:extracellular region		no IPS match
qpx_c466	aminotransferase class i and ii	355	gi|302834150|ref|XP_002948638.1|hypothetical protein VOLCADRAFT_88940 [Volvox carteri f. nagariensis] >gi|300266325|gb|EFJ50513.1| hypothetical protein VOLCADRAFT_88940 [Volvox carteri f. nagariensis]	XP_002948638	1.72339e-18	68	79.7221	83	57	5	1.72339e-18	0.698	1	F:transferase activity	-	IPR004839 (PFAM); IPR015421 (G3DSA:3.40.640.GENE3D); IPR015424 (SUPERFAMILY)
qpx_c468	vcbs protein	322	gi|254494868|ref|ZP_01052077.2|putative VCBS protein [Polaribacter sp. MED152] >gi|213690450|gb|EAQ41505.2| putative VCBS protein [Polaribacter sp. MED152]	ZP_01052077	0.000813791	57	46.9802	80	46	2	0.000813791	0.54	1	P:integrin-mediated signaling pathway		no IPS match
qpx_c472	aminotransferase protein	326	gi|302834150|ref|XP_002948638.1|hypothetical protein VOLCADRAFT_88940 [Volvox carteri f. nagariensis] >gi|300266325|gb|EFJ50513.1| hypothetical protein VOLCADRAFT_88940 [Volvox carteri f. nagariensis]	XP_002948638	4.81909e-14	68	80.8777	74	51	5	4.81909e-14	0.698	1	F:transferase activity, transferring nitrogenous groups	-	IPR004838 (PROSITE); IPR004839 (PFAM); IPR015421 (G3DSA:3.40.640.GENE3D); IPR015424 (SUPERFAMILY); PTHR11751 (PANTHER), PTHR11751:SF25 (PANTHER)
qpx_c477	electron transfer beta	215	gi|156362308|ref|XP_001625721.1|predicted protein [Nematostella vectensis] >gi|156212567|gb|EDO33621.1| predicted protein [Nematostella vectensis]	XP_001625721	1.31829e-06	86	56.225	45	39	5	1.31829e-06	0.824	1	F:electron carrier activity	-	IPR012255 (PANTHER); IPR014729 (G3DSA:3.40.50.GENE3D); SSF52402 (SUPERFAMILY)
qpx_c480	heat shock protein 70	1360	gi|255075011|ref|XP_002501180.1|heat shock protein 70 [Micromonas sp. RCC299] >gi|226516443|gb|ACO62438.1| heat shock protein 70 [Micromonas sp. RCC299]	XP_002501180	5.51012e-49	55	199.904	388	215	5	5.51012e-49	0.546	5	F:ATP binding; P:response to stress; F:nucleotide binding; P:auxin biosynthetic process; C:cytoplasm		IPR001023 (PRINTS); IPR013126 (PFAM); IPR018181 (PROSITE); G3DSA:3.30.30.30 (GENE3D), G3DSA:3.30.420.40 (GENE3D), G3DSA:3.90.640.10 (GENE3D), PTHR19375:SF1 (PANTHER), SignalP (SIGNALP), SSF53067 (SUPERFAMILY)
qpx_c482	ubiquitin-associated ts-n domain-containing protein octicosapeptide phox bemp1 domain-containing protein	481	gi|301122533|ref|XP_002908993.1|conserved hypothetical protein [Phytophthora infestans T30-4] >gi|262099755|gb|EEY57807.1| conserved hypothetical protein [Phytophthora infestans T30-4]	XP_002908993	7.43265e-10	48	67.0106	132	64	5	7.43265e-10	0.606	1	C:cytoplasm	-	no IPS match
qpx_c483	alcohol zinc-binding protein	369	gi|294880409|ref|XP_002769001.1|Alcohol dehydrogenase, putative [Perkinsus marinus ATCC 50983] >gi|239872074|gb|EER01719.1| Alcohol dehydrogenase, putative [Perkinsus marinus ATCC 50983]	XP_002769001	1.56701e-31	81	128.642	94	77	5	1.56701e-31	0.776	3	F:S-(hydroxymethyl)glutathione dehydrogenase activity; F:zinc ion binding; P:ethanol oxidation	EC:1.1.1.284	IPR002085 (PANTHER); PTHR11695:SF4 (PANTHER), SSF51735 (SUPERFAMILY)
qpx_c484	deah-box rna	559	gi|297807315|ref|XP_002871541.1|EMB3011 [Arabidopsis lyrata subsp. lyrata] >gi|297317378|gb|EFH47800.1| EMB3011 [Arabidopsis lyrata subsp. lyrata]	XP_002871541	1.27827e-10	85	70.0922	42	36	5	1.27827e-10	0.84	6	P:auxin biosynthetic process; F:RNA helicase activity; F:ATP-dependent helicase activity; F:nucleic acid binding; P:embryo development ending in seed dormancy; F:ATP binding	-	no IPS match
qpx_c486	predicted protein [Thalassiosira pseudonana CCMP1335]	309	gi|224001792|ref|XP_002290568.1|predicted protein [Thalassiosira pseudonana CCMP1335] >gi|220973990|gb|EED92320.1| predicted protein [Thalassiosira pseudonana CCMP1335]	XP_002290568	5.53604e-05	42	50.8322	119	51	2	5.53604e-05	0.47	0	-		G3DSA:1.20.1070.10 (GENE3D), SignalP (SIGNALP)
qpx_c489	protein	427	gi|255089535|ref|XP_002506689.1|predicted protein [Micromonas sp. RCC299] >gi|226521962|gb|ACO67947.1| predicted protein [Micromonas sp. RCC299]	XP_002506689	1.99333e-10	53	68.9366	115	61	5	1.99333e-10	0.532	0	-		no IPS match
qpx_c492	protein of unknown function DUF124 [Paenibacillus sp. JDR-2]	521	gi|251796470|ref|YP_003011201.1|protein of unknown function DUF124 [Paenibacillus sp. JDR-2] >gi|247544096|gb|ACT01115.1| protein of unknown function DUF124 [Paenibacillus sp. JDR-2]	YP_003011201	1.40298e-10	51	56.225	91	47	5	1.40298e-10	0.522	0	-		no IPS match
qpx_c495	phosphoenolpyruvate synthase	338	gi|209966812|ref|YP_002299727.1|phosphoenolpyruvate synthase, putative [Rhodospirillum centenum SW] >gi|209960278|gb|ACJ00915.1| phosphoenolpyruvate synthase, putative [Rhodospirillum centenum SW]	YP_002299727	3.56782e-20	88	101.293	62	55	5	3.56782e-20	0.85	5	P:gluconeogenesis; F:metal ion binding; P:phosphorylation; F:pyruvate, water dikinase activity; F:ATP binding	EC:2.7.9.2	IPR008279 (G3DSA:3.50.30.GENE3D); IPR018274 (PROSITE); PTHR22931 (PANTHER), PTHR22931:SF7 (PANTHER)
qpx_c500	stage v sporulation protein s	312	gi|255086065|ref|XP_002508999.1|predicted protein [Micromonas sp. RCC299] >gi|226524277|gb|ACO70257.1| predicted protein [Micromonas sp. RCC299]	XP_002508999	5.16866e-06	61	54.299	63	39	5	5.16866e-06	0.624	0	-		no IPS match
qpx_c501	molecular chaperone	406	gi|238852827|ref|ZP_04643232.1|molecular chaperone [Lactobacillus gasseri 202-4] >gi|238834521|gb|EEQ26753.1| molecular chaperone [Lactobacillus gasseri 202-4]	ZP_04643232	3.74801e-09	60	64.6994	95	57	5	3.74801e-09	0.596	1	P:response to stress		IPR002068 (PFAM); IPR008978 (SUPERFAMILY); G3DSA:2.60.40.790 (GENE3D), PTHR11527 (PANTHER), PTHR11527:SF14 (PANTHER)
qpx_c502	epimorphin family	424	gi|219118080|ref|XP_002179822.1|predicted protein [Phaeodactylum tricornutum CCAP 1055/1] >gi|217408875|gb|EEC48808.1| predicted protein [Phaeodactylum tricornutum CCAP 1055/1]	XP_002179822	1.48113e-13	70	79.337	77	54	5	1.48113e-13	0.69	5	P:vesicle-mediated transport; C:membrane; F:SNAP receptor activity; P:intracellular protein transport; F:protein binding		SignalP (SIGNALP)
qpx_c503	cysteine endopeptidase	296	gi|145341030|ref|XP_001415619.1|predicted protein [Ostreococcus lucimarinus CCE9901] >gi|144575842|gb|ABO93911.1| predicted protein [Ostreococcus lucimarinus CCE9901]	XP_001415619	4.32328e-16	72	87.0409	72	52	5	4.32328e-16	0.698	1	F:cysteine-type peptidase activity	-	no IPS match
qpx_c504	wd40-repeat protein	647	gi|297830446|ref|XP_002883105.1|transducin family protein [Arabidopsis lyrata subsp. lyrata] >gi|297328945|gb|EFH59364.1| transducin family protein [Arabidopsis lyrata subsp. lyrata]	XP_002883105	1.37982e-24	61	79.337	100	61	5	1.37982e-24	0.604	3	F:nucleotide binding; P:biological_process; C:Cul4-RING ubiquitin ligase complex		IPR001680 (SMART); IPR011046 (SUPERFAMILY); IPR015943 (G3DSA:2.130.10.GENE3D); IPR017986 (PROFILE); IPR019775 (PROSITE); IPR019781 (PFAM); IPR019782 (PROFILE); PTHR19856 (PANTHER)
qpx_c507	translation initiation factor if-2 betam beta subunit	330	gi|298712737|emb|CBJ33336.1|eukaryotic initiation factor 2 beta subunit [Ectocarpus siliculosus]	CBJ33336	4.40662e-18	78	94.3597	66	52	5	4.40662e-18	0.78	2	P:translational initiation; F:translation initiation factor activity	-	IPR002735 (PFAM); IPR016190 (SUPERFAMILY); PTHR23001 (PANTHER), PTHR23001:SF3 (PANTHER)
qpx_s512	pyruvate kinase	388	gi|226226510|ref|YP_002760616.1|pyruvate kinase [Gemmatimonas aurantiaca T-27] >gi|226089701|dbj|BAH38146.1| pyruvate kinase [Gemmatimonas aurantiaca T-27]	YP_002760616	1.72638e-06	56	55.8398	72	41	2	1.72638e-06	0.53	1	F:binding	-	IPR001261 (PROSITE); IPR015794 (G3DSA:3.40.1380.GENE3D); IPR015795 (PFAM); SignalP (SIGNALP)
qpx_c515	ubiquitin-associated protein	575	gi|299470944|emb|CBN79928.1|conserved unknown protein [Ectocarpus siliculosus]	CBN79928	8.80475e-18	55	93.9745	127	71	5	8.80475e-18	0.558	1	F:zinc ion binding		no IPS match
qpx_c524	alpha amylase catalytic region	357	gi|127512817|ref|YP_001094014.1|alpha amylase, catalytic region [Shewanella loihica PV-4] >gi|126638112|gb|ABO23755.1| alpha amylase, catalytic region [Shewanella loihica PV-4]	YP_001094014	4.69509e-20	66	100.908	95	63	5	4.69509e-20	0.676	3	P:carbohydrate metabolic process; F:cation binding; F:catalytic activity		IPR013781 (G3DSA:3.20.20.GENE3D); IPR017853 (SUPERFAMILY)
qpx_c527	phosphoenolpyruvate synthase	278	gi|154149583|ref|YP_001403201.1|phosphoenolpyruvate synthase [Candidatus Methanoregula boonei 6A8] >gi|153998135|gb|ABS54558.1| phosphoenolpyruvate synthase [Candidatus Methanoregula boonei 6A8]	YP_001403201	2.03089e-23	82	112.079	74	61	5	2.03089e-23	0.834	4	P:gluconeogenesis; P:phosphorylation; F:pyruvate, water dikinase activity; F:ATP binding	EC:2.7.9.2	IPR008279 (G3DSA:3.50.30.GENE3D); IPR018274 (PROSITE); PTHR22931 (PANTHER), PTHR22931:SF7 (PANTHER)
qpx_c530	gtpase-like protein	324	gi|298372986|ref|ZP_06982976.1|hypothetical protein HMPREF0156_01038 [Bacteroidetes oral taxon 274 str. F0058] >gi|298275890|gb|EFI17441.1| hypothetical protein HMPREF0156_01038 [Bacteroidetes oral taxon 274 str. F0058]	ZP_06982976	1.05437e-27	86	126.331	81	70	5	1.05437e-27	0.84	0	-		no IPS match
qpx_c532	rab family gtpase	318	gi|145349469|ref|XP_001419155.1|predicted protein [Ostreococcus lucimarinus CCE9901] >gi|144579386|gb|ABO97448.1| predicted protein [Ostreococcus lucimarinus CCE9901]	XP_001419155	3.65816e-12	75	74.7146	53	40	5	3.65816e-12	0.768	3	P:protein transport; F:GTP binding; P:small GTPase mediated signal transduction	-	IPR013753 (PFAM); IPR020851 (PROFILE); G3DSA:3.40.50.300 (GENE3D), PTHR24073 (PANTHER), SSF52540 (SUPERFAMILY)
qpx_c534	cysteine endopeptidase	611	gi|255081132|ref|XP_002507788.1|cysteine endopeptidase [Micromonas sp. RCC299] >gi|226523064|gb|ACO69046.1| cysteine endopeptidase [Micromonas sp. RCC299]	XP_002507788	1.58775e-48	68	194.126	163	112	5	1.58775e-48	0.718	3	P:proteolysis; F:cysteine-type peptidase activity; F:cysteine-type endopeptidase activity		IPR000169 (PROSITE); IPR000668 (PFAM); IPR013128 (PANTHER); G3DSA:3.90.70.10 (GENE3D), PTHR12411:SF14 (PANTHER), SSF54001 (SUPERFAMILY)
qpx_c538	translation initiation factor if-2 betam beta subunit	237	gi|298712737|emb|CBJ33336.1|eukaryotic initiation factor 2 beta subunit [Ectocarpus siliculosus]	CBJ33336	3.27651e-13	81	78.1814	48	39	5	3.27651e-13	0.796	2	P:translational initiation; F:translation initiation factor activity	-	no IPS match
qpx_c544	nonribosomal peptide synthetase 10	446	gi|239607701|gb|EEQ84688.1|nonribosomal peptide synthetase 10 [Ajellomyces dermatitidis ER-3]	EEQ84688	2.78505e-28	74	128.257	106	79	5	2.78505e-28	0.732	3	P:metabolic process; F:oxidoreductase activity; F:binding	-	IPR002198 (PFAM); IPR002347 (PRINTS); IPR016040 (G3DSA:3.40.50.GENE3D); IPR020904 (PROSITE); PTHR24322 (PANTHER), PTHR24322:SF42 (PANTHER), SSF51735 (SUPERFAMILY)
qpx_c548	ribosomal protein component of cytosolic 80s ribosome and 60s large subunit	321	gi|116057168|emb|CAL51595.1|ribosomal protein L8, cytosolic-tomato sp|P29766|RL2_LYCES 60S ribosomal protein L2 (ISS) [Ostreococcus tauri]	CAL51595	5.42288e-32	80	140.584	107	86	5	5.42288e-32	0.756	3	C:ribosome; F:structural constituent of ribosome; P:translation	-	no IPS match
qpx_c551	morn repeat-containing protein	314	gi|299470151|emb|CBN78179.1|conserved unknown protein [Ectocarpus siliculosus]	CBN78179	2.82957e-12	63	75.0998	66	42	5	2.82957e-12	0.596	0	-		IPR003409 (PFAM); G3DSA:2.20.110.10 (GENE3D), PTHR23084 (PANTHER), PTHR23084:SF27 (PANTHER), SSF82185 (SUPERFAMILY)
qpx_c559	craniofacial development protein 1	477	gi|301121532|ref|XP_002908493.1|conserved hypothetical protein [Phytophthora infestans T30-4] >gi|262103524|gb|EEY61576.1| conserved hypothetical protein [Phytophthora infestans T30-4]	XP_002908493	1.11314e-13	61	79.7221	101	62	5	1.11314e-13	0.596	1	P:regulation of cellular process	-	no IPS match
qpx_c569	stress-induced protein sti1	253	gi|301096247|ref|XP_002897221.1|conserved hypothetical protein [Phytophthora infestans T30-4] >gi|262107306|gb|EEY65358.1| conserved hypothetical protein [Phytophthora infestans T30-4]	XP_002897221	4.30264e-11	76	53.9138	38	29	5	4.30264e-11	0.762	1	F:binding	-	no IPS match
qpx_c571	phosphoenolpyruvate synthase	320	gi|86608593|ref|YP_477355.1|phosphoenolpyruvate synthase [Synechococcus sp. JA-2-3B'a(2-13)] >gi|86557135|gb|ABD02092.1| phosphoenolpyruvate synthase [Synechococcus sp. JA-2-3B'a(2-13)]	YP_477355	5.00743e-07	57	44.669	68	39	4	5.00743e-07	0.5975	1	F:transferase activity, transferring phosphorus-containing groups	-	no IPS match
qpx_c576	electron-transfer- beta polypeptide	437	gi|147900496|ref|NP_001080044.1|electron-transfer-flavoprotein, beta polypeptide [Xenopus laevis] >gi|37590558|gb|AAH59787.1| MGC68596 protein [Xenopus laevis]	NP_001080044	1.06953e-32	82	142.895	114	94	5	1.06953e-32	0.812	1	F:electron carrier activity	-	IPR000049 (PROSITE); IPR012255 (PANTHER); IPR014729 (G3DSA:3.40.50.GENE3D); IPR014730 (PFAM); SignalP (SIGNALP), SSF52402 (SUPERFAMILY)
qpx_c578	phosphoenolpyruvate synthase	351	gi|209966812|ref|YP_002299727.1|phosphoenolpyruvate synthase, putative [Rhodospirillum centenum SW] >gi|209960278|gb|ACJ00915.1| phosphoenolpyruvate synthase, putative [Rhodospirillum centenum SW]	YP_002299727	1.73756e-22	82	108.997	79	65	5	1.73756e-22	0.796	5	P:gluconeogenesis; F:metal ion binding; P:phosphorylation; F:pyruvate, water dikinase activity; F:ATP binding	EC:2.7.9.2	IPR015813 (G3DSA:3.20.20.GENE3D)
qpx_c579	prolyl 4-hydroxylase alpha subunit	370	gi|219113719|ref|XP_002186443.1|predicted protein [Phaeodactylum tricornutum CCAP 1055/1] >gi|209583293|gb|ACI65913.1| predicted protein [Phaeodactylum tricornutum CCAP 1055/1]	XP_002186443	1.82149e-19	57	98.9821	113	65	5	1.82149e-19	0.568	5	P:oxidation-reduction process; F:oxidoreductase activity, acting on paired donors, with incorporation or reduction of molecular oxygen; F:oxidoreductase activity; F:iron ion binding; F:L-ascorbic acid binding		IPR005123 (PFAM); PTHR10869 (PANTHER), PTHR10869:SF15 (PANTHER)
qpx_c588	endothelial differentiation-related factor 1	323	gi|300175142|emb|CBK20453.2|unnamed protein product [Blastocystis hominis]	CBK20453	8.69461e-06	76	53.5286	47	36	5	8.69461e-06	0.71	1	F:DNA binding	-	IPR001387 (PFAM); IPR010982 (SUPERFAMILY); G3DSA:1.10.260.40 (GENE3D), PTHR10245 (PANTHER)
qpx_c597	PREDICTED: hypothetical protein [Pan troglodytes]	382	gi|114615340|ref|XP_001148139.1|PREDICTED: hypothetical protein [Pan troglodytes]	XP_001148139	0.000472671	58	47.7506	68	40	1	0.000472671	0.58	0	-		SignalP (SIGNALP)
qpx_c598	aminotransferase protein	308	gi|260775836|ref|ZP_05884732.1|putative aminotransferase protein [Vibrio coralliilyticus ATCC BAA-450] >gi|260608252|gb|EEX34421.1| putative aminotransferase protein [Vibrio coralliilyticus ATCC BAA-450]	ZP_05884732	5.3241e-05	71	35.8094	38	27	1	5.3241e-05	0.71	1	F:transferase activity	-	no IPS match
qpx_c601	alpha amylase catalytic region	338	gi|88860064|ref|ZP_01134703.1|alpha-glucosidase [Pseudoalteromonas tunicata D2] >gi|88818058|gb|EAR27874.1| alpha-glucosidase [Pseudoalteromonas tunicata D2]	ZP_01134703	2.55687e-18	63	95.1301	98	62	5	2.55687e-18	0.642	3	P:carbohydrate metabolic process; F:cation binding; F:catalytic activity		IPR013781 (G3DSA:3.20.20.GENE3D); IPR017853 (SUPERFAMILY)
qpx_c603	60s ribosomal protein	475	gi|224284978|gb|ACN40218.1|unknown [Picea sitchensis]	ACN40218	1.36564e-37	89	103.99	58	52	5	1.36564e-37	0.882	3	C:ribosome; F:structural constituent of ribosome; P:translation	-	no IPS match
qpx_c604	ubiquitin-associated protein	321	gi|301122533|ref|XP_002908993.1|conserved hypothetical protein [Phytophthora infestans T30-4] >gi|262099755|gb|EEY57807.1| conserved hypothetical protein [Phytophthora infestans T30-4]	XP_002908993	4.18114e-08	63	61.2326	61	39	5	4.18114e-08	0.662	1	F:zinc ion binding		no IPS match
qpx_c607	phosphoenolpyruvate synthase	460	gi|209966812|ref|YP_002299727.1|phosphoenolpyruvate synthase, putative [Rhodospirillum centenum SW] >gi|209960278|gb|ACJ00915.1| phosphoenolpyruvate synthase, putative [Rhodospirillum centenum SW]	YP_002299727	2.56747e-39	79	155.606	117	93	5	2.56747e-39	0.778	4	P:gluconeogenesis; P:phosphorylation; F:pyruvate, water dikinase activity; F:ATP binding	EC:2.7.9.2	IPR000121 (PFAM); IPR015813 (G3DSA:3.20.20.GENE3D); PTHR22931 (PANTHER), PTHR22931:SF7 (PANTHER)
qpx_c609	atp-binding cassette c5 splicing variant a	307	gi|115688072|ref|XP_001198974.1|PREDICTED: hypothetical protein, partial [Strongylocentrotus purpuratus] >gi|115730254|ref|XP_795644.2| PREDICTED: hypothetical protein, partial [Strongylocentrotus purpuratus]	XP_001198974	1.15935e-16	82	80.1073	57	47	5	1.15935e-16	0.818	0	-		G3DSA:3.40.50.300 (GENE3D), PTHR24223 (PANTHER), SSF52540 (SUPERFAMILY)
qpx_c612	adrenodoxin-like protein	453	gi|223995089|ref|XP_002287228.1|predicted protein [Thalassiosira pseudonana CCMP1335] >gi|220976344|gb|EED94671.1| predicted protein [Thalassiosira pseudonana CCMP1335]	XP_002287228	3.70538e-25	79	117.857	104	83	5	3.70538e-25	0.758	3	F:2 iron, 2 sulfur cluster binding; F:metal ion binding; F:electron carrier activity	-	IPR001041 (PFAM); IPR001055 (PRINTS); IPR012675 (G3DSA:3.10.20.GENE3D); PTHR23426 (PANTHER), PTHR23426:SF1 (PANTHER)
qpx_c613	60s acidic ribosomal protein	505	gi|296412061|ref|XP_002835746.1|hypothetical protein [Tuber melanosporum Mel28] >gi|295629536|emb|CAZ79903.1| unnamed protein product [Tuber melanosporum]	XP_002835746	2.13966e-07	78	58.9214	50	39	5	2.13966e-07	0.734	4	C:intracellular; P:transport; C:membrane; P:translation	-	IPR001813 (PFAM)
qpx_c614	glycine decarboxylase t-protein	277	gi|294955718|ref|XP_002788645.1|conserved hypothetical protein [Perkinsus marinus ATCC 50983] >gi|239904186|gb|EER20441.1| conserved hypothetical protein [Perkinsus marinus ATCC 50983]	XP_002788645	2.76207e-09	71	54.299	42	30	5	2.76207e-09	0.66	1	F:transferase activity	-	IPR013977 (PFAM); SSF101790 (SUPERFAMILY)
qpx_c617	mitochondrial-processing peptidase subunit beta	318	gi|301122201|ref|XP_002908827.1|mitochondrial-processing peptidase subunit beta [Phytophthora infestans T30-4] >gi|262099589|gb|EEY57641.1| mitochondrial-processing peptidase subunit beta [Phytophthora infestans T30-4]	XP_002908827	2.94915e-22	77	93.5893	70	54	5	2.94915e-22	0.63	2	F:metal ion binding; F:catalytic activity	-	IPR007863 (PFAM); IPR011237 (G3DSA:3.30.830.GENE3D)
qpx_c618	microtubule-associated protein	307	gi|301117470|ref|XP_002906463.1|autophagy-related protein, putative [Phytophthora infestans T30-4] >gi|62899789|sp|Q8H715.1|ATG8_PHYIN RecName: Full=Autophagy-related protein 8; AltName: Full=Autophagy-related ubiquitin-like modifier ATG8; Flags: Precursor >gi|23394382|gb|AAN31480.1| microtubial binding protein [Phytophthora infestans] >gi|262107812|gb|EEY65864.1| autophagy-related protein, putat…	XP_002906463	1.04025e-19	83	99.7525	62	52	5	1.04025e-19	0.856	4	C:autophagic vacuole membrane; C:Cvt vesicle membrane; P:autophagy; P:protein transport	-	no IPS match
qpx_c624	glutamine synthetase	409	gi|190683036|gb|ACE81814.1|glutamine synthetase [Oxyrrhis marina]	ACE81814	8.80188e-43	76	176.407	127	97	5	8.80188e-43	0.776	3	F:ligase activity; P:nitrogen compound metabolic process; F:nucleotide binding	-	IPR008146 (PFAM); IPR014746 (G3DSA:3.30.590.GENE3D); PTHR20852 (PANTHER), PTHR20852:SF14 (PANTHER), SSF55931 (SUPERFAMILY)
qpx_c628	unknown [Glycine max]	484	gi|255625803|gb|ACU13246.1|unknown [Glycine max]	ACU13246	4.0466e-07	44	56.6102	111	49	5	4.0466e-07	0.468	0	-		IPR013922 (PFAM)
qpx_c631	heat shock protein 70	226	gi|255075011|ref|XP_002501180.1|heat shock protein 70 [Micromonas sp. RCC299] >gi|226516443|gb|ACO62438.1| heat shock protein 70 [Micromonas sp. RCC299]	XP_002501180	0.000165227	70	49.2914	48	34	5	0.000165227	0.724	2	P:cellular biosynthetic process; F:nucleotide binding	-	IPR001023 (PRINTS); IPR013126 (PFAM); IPR018181 (PROSITE); G3DSA:3.30.420.40 (GENE3D), SSF53067 (SUPERFAMILY)
qpx_lrc634	conserved hypothetical protein [Phytophthora infestans T30-4]	568	gi|301105321|ref|XP_002901744.1|conserved hypothetical protein [Phytophthora infestans T30-4] >gi|262099082|gb|EEY57134.1| conserved hypothetical protein [Phytophthora infestans T30-4]	XP_002901744	1.6616e-05	52	53.1434	86	45	1	1.6616e-05	0.52	0	-		PTHR20844 (PANTHER)
qpx_lrc636	protein	710	gi|224014666|ref|XP_002296995.1|predicted protein [Thalassiosira pseudonana CCMP1335] >gi|220968375|gb|EED86723.1| predicted protein [Thalassiosira pseudonana CCMP1335]	XP_002296995	1.95172e-06	48	56.9954	182	88	5	1.95172e-06	0.46	6	F:metal ion binding; P:oxidation-reduction process; F:heme binding; F:oxidoreductase activity; P:response to oxidative stress; F:peroxidase activity		G3DSA:2.130.10.130 (GENE3D)
qpx_lrc637	zinc finger protein	635	gi|224080784|ref|XP_002306229.1|predicted protein [Populus trichocarpa] >gi|222849193|gb|EEE86740.1| predicted protein [Populus trichocarpa]	XP_002306229	3.74176e-21	52	105.531	155	81	5	3.74176e-21	0.52	5	F:metal ion binding; F:zinc ion binding; F:DNA binding; P:biological_process; C:cellular_component		IPR000058 (G3DSA:4.10.1110.GENE3D); IPR002653 (PROFILE); PTHR10634 (PANTHER), SSF118310 (SUPERFAMILY)
qpx_lrc639	pathogenesis-related transcriptional factor and erf	528	gi|303283486|ref|XP_003061034.1|predicted protein [Micromonas pusilla CCMP1545] >gi|226457385|gb|EEH54684.1| predicted protein [Micromonas pusilla CCMP1545]	XP_003061034	3.97037e-05	55	51.6026	78	43	2	3.97037e-05	0.545	4	P:regulation of transcription, DNA-dependent; C:nucleus; F:sequence-specific DNA binding transcription factor activity; F:DNA binding		IPR001471 (G3DSA:3.30.730.GENE3D); IPR016177 (SUPERFAMILY)
qpx_lrc641	kda class i heat shock protein 1	414	gi|300123654|emb|CBK24926.2|unnamed protein product [Blastocystis hominis]	CBK24926	1.77047e-11	59	72.4034	117	70	5	1.77047e-11	0.61	1	P:response to stress		IPR002068 (PFAM); IPR008978 (SUPERFAMILY); G3DSA:2.60.40.790 (GENE3D), PTHR11527 (PANTHER)
qpx_lrc642	subfamily member isoform cra_a	719	gi|61556870|ref|NP_001013094.1|dnaJ homolog subfamily B member 4 [Rattus norvegicus] >gi|53733455|gb|AAH83638.1| DnaJ (Hsp40) homolog, subfamily B, member 4 [Rattus norvegicus] >gi|149026243|gb|EDL82486.1| DnaJ (Hsp40) homolog, subfamily B, member 4, isoform CRA_a [Rattus norvegicus] >gi|149026244|gb|EDL82487.1| DnaJ (Hsp40) homolog, subfamily B, member 4, isoform CRA_a [Rattus norvegicus] >gi|14…	NP_001013094	4.91434e-29	62	132.109	174	108	5	4.91434e-29	0.612	5	F:unfolded protein binding; F:heat shock protein binding; F:molecular_function; P:biological_process; C:cellular_component		IPR002939 (PFAM); IPR008971 (SUPERFAMILY); G3DSA:2.60.260.20 (GENE3D), PTHR24077 (PANTHER), PTHR24077:SF88 (PANTHER)
qpx_lrc643	ubiquitin-associated protein	597	gi|225456894|ref|XP_002277480.1|PREDICTED: similar to ubiquitin-associated protein [Vitis vinifera]	XP_002277480	3.95696e-12	59	73.1738	84	50	5	3.95696e-12	0.58	1	F:zinc ion binding		no IPS match
qpx_c644	alpha tubulin	1251	gi|302838899|ref|XP_002951007.1|alpha tubulin [Volvox carteri f. nagariensis] >gi|302851386|ref|XP_002957217.1| alpha tubulin [Volvox carteri f. nagariensis] >gi|135404|sp|P11481.1|TBA1_VOLCA RecName: Full=Tubulin alpha-1/alpha-2 chain >gi|22001|emb|CAA31326.1| alpha-1 tubulin [Volvox carteri f. nagariensis] >gi|404089|gb|AAA99438.1| alpha-2 tubulin [Volvox carteri] >gi|300257467|gb|EFJ41715.1| a…	XP_002951007	1.53135e-167	98	593.578	321	315	5	1.53135e-167	0.98	6	P:microtubule-based movement; F:GTP binding; P:protein polymerization; F:structural molecule activity; F:GTPase activity; C:microtubule	-	IPR000217 (PRINTS); IPR002452 (PRINTS); IPR003008 (G3DSA:3.40.50.GENE3D); IPR008280 (SUPERFAMILY); IPR017975 (PROSITE); IPR018316 (G3DSA:3.30.1330.GENE3D); IPR023123 (G3DSA:1.10.287.GENE3D)
qpx_c645	60s ribosomal protein l6	698	gi|301117282|ref|XP_002906369.1|60S ribosomal protein L6, putative [Phytophthora infestans T30-4] >gi|262107718|gb|EEY65770.1| 60S ribosomal protein L6, putative [Phytophthora infestans T30-4]	XP_002906369	6.48317e-47	66	191.43	212	140	5	6.48317e-47	0.638	1	C:intracellular	-	IPR000915 (PANTHER); IPR014722 (G3DSA:2.30.30.GENE3D)
qpx_c646	phosphoenolpyruvate carboxykinase	1102	gi|301107297|ref|XP_002902731.1|phosphoenolpyruvate carboxykinase [Phytophthora infestans T30-4] >gi|262098605|gb|EEY56657.1| phosphoenolpyruvate carboxykinase [Phytophthora infestans T30-4]	XP_002902731	7.32658e-144	88	511.531	335	297	5	7.32658e-144	0.826	5	C:cytoplasm; P:gluconeogenesis; F:kinase activity; F:phosphoenolpyruvate carboxykinase (ATP) activity; F:ATP binding	EC:4.1.1.49	IPR001272 (PFAM); IPR008210 (G3DSA:3.40.449.GENE3D); IPR013035 (G3DSA:3.90.228.GENE3D); IPR015994 (PROSITE); G3DSA:2.170.8.10 (GENE3D), SSF53795 (SUPERFAMILY)
qpx_c647	mgc89050 protein isoform 2	1357	gi|47228326|emb|CAG07721.1|unnamed protein product [Tetraodon nigroviridis]	CAG07721	1.22928e-32	47	145.591	315	151	5	1.22928e-32	0.476	2	F:binding; F:protein binding		IPR000225 (SMART); IPR011989 (G3DSA:1.25.10.GENE3D); IPR016024 (SUPERFAMILY); PTHR22895 (PANTHER)
qpx_lrc648	ubiquitin-associated protein	1086	gi|299470944|emb|CBN79928.1|conserved unknown protein [Ectocarpus siliculosus]	CBN79928	3.07393e-17	55	93.9745	127	71	5	3.07393e-17	0.558	1	F:zinc ion binding		SignalP (SIGNALP)
qpx_c649	heat shock protein 90	750	gi|224002893|ref|XP_002291118.1|HSP90 family member [Thalassiosira pseudonana CCMP1335] >gi|220972894|gb|EED91225.1| HSP90 family member [Thalassiosira pseudonana CCMP1335]	XP_002291118	2.48133e-82	88	309.301	198	176	5	2.48133e-82	0.874	5	P:protein folding; C:cytoplasm; F:unfolded protein binding; F:ATP binding; P:response to stress	-	IPR001404 (PANTHER); IPR020568 (SUPERFAMILY); SSF110942 (SUPERFAMILY)
qpx_lrc650	zinc finger protein a20 domain-containing	641	gi|294953777|ref|XP_002787933.1|zinc finger protein A20 domain-containing protein, putative [Perkinsus marinus ATCC 50983] >gi|239902957|gb|EER19729.1| zinc finger protein A20 domain-containing protein, putative [Perkinsus marinus ATCC 50983]	XP_002787933	9.08707e-15	75	72.0182	53	40	5	9.08707e-15	0.758	2	F:zinc ion binding; F:DNA binding	-	IPR000058 (G3DSA:4.10.1110.GENE3D); PTHR10634 (PANTHER), SSF118310 (SUPERFAMILY)
qpx_c652	hypothetical protein HDN1F_07990 [gamma proteobacterium HdN1]	520	gi|304310443|ref|YP_003810041.1|hypothetical protein HDN1F_07990 [gamma proteobacterium HdN1] >gi|301796176|emb|CBL44382.1| hypothetical protein [gamma proteobacterium HdN1]	YP_003810041	0.000184732	50	49.2914	61	31	1	0.000184732	0.5	0	-		no IPS match
qpx_c653	protein phosphatase	906	gi|294892317|ref|XP_002774003.1|protein phosphatase 2c, putative [Perkinsus marinus ATCC 50983] >gi|239879207|gb|EER05819.1| protein phosphatase 2c, putative [Perkinsus marinus ATCC 50983]	XP_002774003	4.80044e-07	57	59.6918	85	49	5	4.80044e-07	0.56	4	F:catalytic activity; F:[pyruvate dehydrogenase (lipoamide)] phosphatase activity; F:hydrolase activity; F:phosphoprotein phosphatase activity		no IPS match
qpx_c654	saccharopine dehydrogenase	729	gi|149927391|ref|ZP_01915646.1|putative saccharopine dehydrogenase [Limnobacter sp. MED105] >gi|149823883|gb|EDM83108.1| putative saccharopine dehydrogenase [Limnobacter sp. MED105]	ZP_01915646	1.03031e-21	53	107.842	195	105	5	1.03031e-21	0.534	3	F:binding; P:metabolic process; F:catalytic activity		SignalP (SIGNALP)
qpx_c656	rieske (2fe-2s) domain protein	646	gi|108804397|ref|YP_644334.1|Rieske (2Fe-2S) region [Rubrobacter xylanophilus DSM 9941] >gi|108765640|gb|ABG04522.1| Rieske (2Fe-2S) region [Rubrobacter xylanophilus DSM 9941]	YP_644334	2.15764e-27	56	126.331	164	93	5	2.15764e-27	0.458	10	F:metal ion binding; P:cellular aromatic compound metabolic process; P:oxidation-reduction process; F:oxidoreductase activity; F:iron ion binding; F:2 iron, 2 sulfur cluster binding; F:iron-sulfur cluster binding; F:oxidoreductase activity, acting on paired donors, with incorporation or reduction of molecular oxygen; F:oxidoreductase activity, acting on paired donors, with incorporation or reduct…		SSF55961 (SUPERFAMILY)
qpx_c658	aaa atpase domain-containing protein	1117	gi|226325297|ref|ZP_03800815.1|hypothetical protein COPCOM_03089 [Coprococcus comes ATCC 27758] >gi|225206645|gb|EEG88999.1| hypothetical protein COPCOM_03089 [Coprococcus comes ATCC 27758]	ZP_03800815	2.60291e-80	69	233.417	222	154	5	2.60291e-80	0.684	1	F:binding	-	IPR013093 (PFAM); IPR019489 (PFAM); G3DSA:1.10.8.60 (GENE3D), PTHR11638 (PANTHER), PTHR11638:SF50 (PANTHER), SSF52540 (SUPERFAMILY)
qpx_lrc660	ubiquitin-associated protein	822	gi|225456894|ref|XP_002277480.1|PREDICTED: similar to ubiquitin-associated protein [Vitis vinifera]	XP_002277480	7.72332e-12	59	73.1738	84	50	5	7.72332e-12	0.58	1	F:zinc ion binding		no IPS match
qpx_c662	enolase family member (enol-1)	838	gi|224000387|ref|XP_002289866.1|alpha enolase [Thalassiosira pseudonana CCMP1335] >gi|220975074|gb|EED93403.1| alpha enolase [Thalassiosira pseudonana CCMP1335]	XP_002289866	5.98255e-46	74	188.734	150	112	5	5.98255e-46	0.756	9	P:positive regulation of growth rate; P:determination of adult lifespan; F:lyase activity; P:hermaphrodite genitalia development; P:nematode larval development; P:receptor-mediated endocytosis; P:embryo development ending in birth or egg hatching; C:cytoplasm; P:positive regulation of multicellular organism growth	-	IPR000941 (PRINTS); IPR020809 (PROSITE); IPR020810 (PFAM); G3DSA:3.20.20.120 (GENE3D), PTHR11902 (PANTHER), SSF51604 (SUPERFAMILY)
qpx_c663	dimethylglycine dehydrogenase	1037	gi|221101861|ref|XP_002156170.1|PREDICTED: similar to predicted protein [Hydra magnipapillata]	XP_002156170	7.56515e-18	49	95.9005	308	152	5	7.56515e-18	0.49	0	-		IPR006222 (PFAM); IPR013977 (PFAM); SSF101790 (SUPERFAMILY), SSF103025 (SUPERFAMILY)
qpx_lrc664	dna j-like protein 2	1291	gi|75858827|gb|ABA28990.1|Dna J-like protein 2 [Symbiodinium sp. C3]	ABA28990	6.51666e-12	67	76.6406	87	59	5	6.51666e-12	0.566	2	F:heat shock protein binding; F:zinc ion binding		no IPS match
qpx_c665	conserved hypothetical protein [Phytophthora infestans T30-4]	691	gi|301104158|ref|XP_002901164.1|conserved hypothetical protein [Phytophthora infestans T30-4] >gi|262101098|gb|EEY59150.1| conserved hypothetical protein [Phytophthora infestans T30-4]	XP_002901164	8.37158e-07	48	58.151	152	74	3	8.37158e-07	0.486667	0	-		no IPS match
qpx_c666	flagellar associated protein	656	gi|298707970|emb|CBJ30341.1|flagellar associated protein [Ectocarpus siliculosus]	CBJ30341	7.12366e-50	69	201.06	185	129	5	7.12366e-50	0.68	1	C:flagellum		IPR021610 (PFAM)
qpx_c667	nucleoside diphosphate kinase b	628	gi|301108277|ref|XP_002903220.1|nucleoside diphosphate kinase B [Phytophthora infestans T30-4] >gi|262097592|gb|EEY55644.1| nucleoside diphosphate kinase B [Phytophthora infestans T30-4]	XP_002903220	4.78591e-42	80	167.162	128	103	5	4.78591e-42	0.788	7	F:nucleoside diphosphate kinase activity; P:auxin biosynthetic process; P:UTP biosynthetic process; F:ATP binding; P:GTP biosynthetic process; C:cytoplasm; P:CTP biosynthetic process	EC:2.7.4.6	IPR001564 (PRINTS); IPR023005 (PROSITE)
qpx_c668	proly 4-hydroxylase	750	gi|301104296|ref|XP_002901233.1|conserved hypothetical protein [Phytophthora infestans T30-4] >gi|262101167|gb|EEY59219.1| conserved hypothetical protein [Phytophthora infestans T30-4]	XP_002901233	7.35649e-26	51	121.709	199	102	5	7.35649e-26	0.516	5	P:oxidation-reduction process; F:oxidoreductase activity, acting on paired donors, with incorporation or reduction of molecular oxygen; F:iron ion binding; F:L-ascorbic acid binding; F:oxidoreductase activity		G3DSA:2.60.40.780 (GENE3D), PTHR10869 (PANTHER), SSF49468 (SUPERFAMILY)
qpx_c670	abc atp-binding permease protein	673	gi|299116821|emb|CBN74933.1|hypothetical protein [Ectocarpus siliculosus]	CBN74933	1.07851e-72	82	276.944	210	173	5	1.07851e-72	0.806	5	P:auxin biosynthetic process; F:ATPase activity, coupled to transmembrane movement of substances; P:transmembrane transport; F:ATP binding; C:integral to membrane	-	IPR003439 (PFAM); IPR003593 (SMART); IPR017871 (PROSITE); G3DSA:3.40.50.300 (GENE3D), PTHR24221 (PANTHER), SSF52540 (SUPERFAMILY)
qpx_c671	dmx-like 2	711	gi|224062485|ref|XP_002196485.1|PREDICTED: Dmx-like 2 [Taeniopygia guttata]	XP_002196485	2.10568e-08	51	63.5438	124	64	5	2.10568e-08	0.522	8	; P:metabolic process; C:synapse; C:cytoplasmic vesicle; C:synaptic vesicle; F:Rab GTPase binding; C:cell junction; P:biological_process		IPR001680 (SMART); IPR011046 (SUPERFAMILY); IPR015943 (G3DSA:2.130.10.GENE3D); IPR017986 (PROFILE); IPR019781 (PFAM); IPR019782 (PROFILE)
qpx_c672	mekhla domain protein	519	gi|220908687|ref|YP_002483998.1|MEKHLA domain protein [Cyanothece sp. PCC 7425] >gi|219865298|gb|ACL45637.1| MEKHLA domain protein [Cyanothece sp. PCC 7425]	YP_002483998	1.36717e-15	64	86.2705	102	66	5	1.36717e-15	0.596	0	-		IPR013978 (PFAM)
qpx_lrc673	ribosomal protein 19 40s small ribosomal subunit	467	gi|224001514|ref|XP_002290429.1|RS19, ribosomal protein 19 40S small ribosomal subunit [Thalassiosira pseudonana CCMP1335] >gi|220973851|gb|EED92181.1| RS19, ribosomal protein 19 40S small ribosomal subunit [Thalassiosira pseudonana CCMP1335]	XP_002290429	9.24975e-24	75	113.235	88	66	5	9.24975e-24	0.75	1	C:ribonucleoprotein complex	-	IPR001266 (PRODOM); PTHR23145 (PANTHER), SSF46785 (SUPERFAMILY)
qpx_c674	serine protease family	477	gi|301117824|ref|XP_002906640.1|serine protease family S01B, putative [Phytophthora infestans T30-4] >gi|262107989|gb|EEY66041.1| serine protease family S01B, putative [Phytophthora infestans T30-4]	XP_002906640	1.7178e-22	61	108.997	135	83	5	1.7178e-22	0.638	5	P:proteolysis; F:serine-type endopeptidase activity; F:catalytic activity; F:peptidase activity; F:protein binding		IPR001478 (PFAM); IPR001940 (PRINTS); IPR009003 (SUPERFAMILY); G3DSA:2.30.42.10 (GENE3D), G3DSA:2.40.10.10 (GENE3D), PTHR22939 (PANTHER), PTHR22939:SF10 (PANTHER)
qpx_c676	cytochrome b5-like protein	1426	gi|145349307|ref|XP_001419078.1|predicted protein [Ostreococcus lucimarinus CCE9901] >gi|144579309|gb|ABO97371.1| predicted protein [Ostreococcus lucimarinus CCE9901]	XP_001419078	2.1097e-123	69	447.203	452	313	5	2.1097e-123	0.682	3	F:binding; F:oxidoreductase activity; P:metabolic process	-	IPR006090 (PFAM); IPR006091 (G3DSA:2.40.110.GENE3D); IPR006092 (PFAM); IPR009075 (G3DSA:1.20.140.GENE3D); IPR009100 (SUPERFAMILY); IPR013786 (G3DSA:1.10.540.GENE3D); IPR016160 (PROSITE); PTHR10909 (PANTHER), PTHR10909:SF168 (PANTHER)
qpx_c679	cyclin-related 2 family protein	813	gi|301114291|ref|XP_002998915.1|conserved hypothetical protein [Phytophthora infestans T30-4] >gi|262111009|gb|EEY69061.1| conserved hypothetical protein [Phytophthora infestans T30-4]	XP_002998915	1.18561e-11	68	74.7146	85	58	5	1.18561e-11	0.6	0	-		SignalP (SIGNALP)
qpx_c680	ftsh-like protease	708	gi|302780769|ref|XP_002972159.1|hypothetical protein SELMODRAFT_172575 [Selaginella moellendorffii] >gi|300160458|gb|EFJ27076.1| hypothetical protein SELMODRAFT_172575 [Selaginella moellendorffii]	XP_002972159	1.68265e-66	81	256.529	204	166	5	1.68265e-66	0.804	9	P:auxin biosynthetic process; F:serine-type endopeptidase activity; F:metalloendopeptidase activity; P:protein catabolic process; F:ATP binding; F:microtubule-severing ATPase activity; P:proteolysis; C:membrane; F:ATP-dependent peptidase activity	EC:3.4.21.0; EC:3.4.24.0; EC:3.6.4.3	IPR000642 (PFAM); G3DSA:1.10.8.60 (GENE3D), PTHR23076 (PANTHER), PTHR23076:SF10 (PANTHER), SSF140990 (SUPERFAMILY)
qpx_c681	conserved hypothetical protein [Phytophthora infestans T30-4]	502	gi|301107696|ref|XP_002902930.1|conserved hypothetical protein [Phytophthora infestans T30-4] >gi|262098048|gb|EEY56100.1| conserved hypothetical protein [Phytophthora infestans T30-4]	XP_002902930	1.82448e-11	47	72.4034	141	67	5	1.82448e-11	0.448	3	P:regulation of phosphoprotein phosphatase activity; F:protein phosphatase inhibitor activity; P:regulation of signal transduction		SignalP (SIGNALP)
qpx_c682	phenylalanyl-trna synthetase	769	gi|219119420|ref|XP_002180471.1|predicted protein [Phaeodactylum tricornutum CCAP 1055/1] >gi|217407944|gb|EEC47879.1| predicted protein [Phaeodactylum tricornutum CCAP 1055/1]	XP_002180471	3.63618e-44	58	182.57	248	144	5	3.63618e-44	0.582	1	F:binding	-	G3DSA:3.30.930.10 (GENE3D), PTHR10947 (PANTHER), SSF55681 (SUPERFAMILY)
qpx_c685	arginine kinase	806	gi|167535718|ref|XP_001749532.1|hypothetical protein [Monosiga brevicollis MX1] >gi|163771924|gb|EDQ85583.1| predicted protein [Monosiga brevicollis MX1]	XP_001749532	4.70618e-74	80	192.2	126	101	5	4.70618e-74	0.772	1	F:kinase activity	-	IPR000749 (PANTHER); IPR014746 (G3DSA:3.30.590.GENE3D); IPR022414 (PFAM); IPR022415 (PROSITE); PTHR11547:SF13 (PANTHER), SSF55931 (SUPERFAMILY)
qpx_c686	conserved hypothetical protein [Phytophthora infestans T30-4]	364	gi|301117838|ref|XP_002906647.1|conserved hypothetical protein [Phytophthora infestans T30-4] >gi|262107996|gb|EEY66048.1| conserved hypothetical protein [Phytophthora infestans T30-4]	XP_002906647	5.70765e-10	54	67.3958	84	46	5	5.70765e-10	0.558	1	C:membrane		SignalP (SIGNALP)
qpx_c687	homoserine kinase	1089	gi|219120531|ref|XP_002181002.1|predicted protein [Phaeodactylum tricornutum CCAP 1055/1] >gi|217407718|gb|EEC47654.1| predicted protein [Phaeodactylum tricornutum CCAP 1055/1]	XP_002181002	1.68681e-39	70	167.933	161	114	5	1.68681e-39	0.666	3	F:binding; P:cellular amino acid metabolic process; F:transferase activity	-	IPR011989 (G3DSA:1.25.10.GENE3D); IPR016024 (SUPERFAMILY); IPR021133 (PROFILE); PTHR13457 (PANTHER), SignalP (SIGNALP)
qpx_c689	hypothetical protein AM1_3287 [Acaryochloris marina MBIC11017]	649	gi|158336423|ref|YP_001517597.1|hypothetical protein AM1_3287 [Acaryochloris marina MBIC11017] >gi|158306664|gb|ABW28281.1| hypothetical protein AM1_3287 [Acaryochloris marina MBIC11017]	YP_001517597	1.47151e-07	45	60.4622	146	67	5	1.47151e-07	0.506	0	-		IPR016160 (PROSITE); SignalP (SIGNALP)
qpx_c690	ribosomal protein l7ae l30e s12e	449	gi|301092141|ref|XP_002996931.1|ribosomal protein L7Ae/L30e/S12e/Gadd4, putative [Phytophthora infestans T30-4] >gi|262112257|gb|EEY70309.1| ribosomal protein L7Ae/L30e/S12e/Gadd4, putative [Phytophthora infestans T30-4]	XP_002996931	3.6216e-28	78	127.872	97	76	5	3.6216e-28	0.784	2	C:ribonucleoprotein complex; P:ribosome biogenesis	-	no IPS match
qpx_lrc691	cytosolic class i small heat shock protein 2a	634	gi|91201697|emb|CAJ74757.1|conserved hypothetical protein [Candidatus Kuenenia stuttgartiensis]	CAJ74757	6.62016e-10	60	68.1662	135	82	5	6.62016e-10	0.596	1	P:response to stress		IPR002068 (PFAM); IPR008978 (SUPERFAMILY); G3DSA:2.60.40.790 (GENE3D), PTHR11527 (PANTHER)
qpx_c692	plasmodium vivax pv1h14130_p	578	gi|66812242|ref|XP_640300.1|hypothetical protein DDB_G0282233 [Dictyostelium discoideum AX4] >gi|60468314|gb|EAL66322.1| hypothetical protein DDB_G0282233 [Dictyostelium discoideum AX4]	XP_640300	5.0816e-13	58	78.1814	136	80	5	5.0816e-13	0.556	3	F:GTP binding; F:GTPase activity; F:calcium ion binding		IPR000261 (SMART); IPR011992 (G3DSA:1.10.238.GENE3D); IPR018247 (PROSITE); IPR018249 (PROFILE); PTHR11216 (PANTHER), PTHR11216:SF31 (PANTHER), SSF47473 (SUPERFAMILY)
qpx_c693	conserved hypothetical protein [Phytophthora infestans T30-4]	739	gi|301127650|ref|XP_002909937.1|conserved hypothetical protein [Phytophthora infestans T30-4] >gi|262097823|gb|EEY55875.1| conserved hypothetical protein [Phytophthora infestans T30-4]	XP_002909937	0.000262641	48	50.0618	178	86	2	0.000262641	0.475	2	F:proteasome activator activity; C:proteasome activator complex		IPR003186 (G3DSA:1.20.120.GENE3D)
qpx_c694	branched-chain-amino-acid transaminase	1020	gi|223998418|ref|XP_002288882.1|predicted protein [Thalassiosira pseudonana CCMP1335] >gi|220975990|gb|EED94318.1| predicted protein [Thalassiosira pseudonana CCMP1335]	XP_002288882	6.64622e-35	67	152.525	158	107	5	6.64622e-35	0.632	1	F:transferase activity	-	IPR001544 (PANTHER); IPR005786 (PTHR11825:PANTHER); G3DSA:3.20.10.10 (GENE3D)
qpx_c695	universal minicircle sequence binding protein	976	gi|154345732|ref|XP_001568803.1|universal minicircle sequence binding protein (UMSBP) [Leishmania braziliensis MHOM/BR/75/M2904] >gi|134066145|emb|CAM43935.1| universal minicircle sequence binding protein (UMSBP), putative [Leishmania braziliensis]	XP_001568803	1.79431e-26	39	124.405	267	105	5	1.79431e-26	0.376	3	F:metal ion binding; F:nucleic acid binding; F:zinc ion binding		IPR001878 (PFAM); IPR013084 (G3DSA:4.10.60.GENE3D); PTHR23002 (PANTHER), PTHR23002:SF11 (PANTHER), SSF57756 (SUPERFAMILY)
qpx_c696	phosphatidylinositol kinase	1513	gi|301122333|ref|XP_002908893.1|phosphatidylinositol kinase [Phytophthora infestans T30-4] >gi|262099655|gb|EEY57707.1| phosphatidylinositol kinase [Phytophthora infestans T30-4]	XP_002908893	2.1965e-33	49	148.288	340	167	5	2.1965e-33	0.534	2	F:kinase activity; F:phosphotransferase activity, alcohol group as acceptor		IPR000403 (PFAM); IPR010916 (PROSITE)
qpx_c698	conserved hypothetical protein [Phytophthora infestans T30-4]	362	gi|301100127|ref|XP_002899154.1|conserved hypothetical protein [Phytophthora infestans T30-4] >gi|262104466|gb|EEY62518.1| conserved hypothetical protein [Phytophthora infestans T30-4]	XP_002899154	3.97893e-11	57	71.2478	100	57	5	3.97893e-11	0.562	1	F:binding		IPR008504 (PANTHER); PF07019 (PFAM), SignalP (SIGNALP)
qpx_c699	predicted protein [Chlamydomonas reinhardtii]	1088	gi|159467651|ref|XP_001692005.1|predicted protein [Chlamydomonas reinhardtii] >gi|158278732|gb|EDP04495.1| predicted protein [Chlamydomonas reinhardtii]	XP_001692005	3.18587e-43	53	103.99	125	67	3	3.18587e-43	0.51	0	-		SignalP (SIGNALP)
qpx_c700	morn repeat protein	1631	gi|83949869|ref|ZP_00958602.1|MORN repeat protein [Roseovarius nubinhibens ISM] >gi|83837768|gb|EAP77064.1| MORN repeat protein [Roseovarius nubinhibens ISM]	ZP_00958602	4.91691e-10	61	56.6102	49	30	5	4.91691e-10	0.556	3	F:2-isopropylmalate synthase activity; F:transferase activity;		SignalP (SIGNALP)
qpx_c702	protein	983	gi|168059585|ref|XP_001781782.1|predicted protein [Physcomitrella patens subsp. patens] >gi|162666784|gb|EDQ53430.1| predicted protein [Physcomitrella patens subsp. patens]	XP_001781782	3.46276e-46	66	95.1301	103	68	5	3.46276e-46	0.702	2	P:protein complex assembly; C:membrane		IPR003780 (PFAM); PTHR23289 (PANTHER)
qpx_c703	cytochrome b561 domain-containing	553	gi|224002458|ref|XP_002290901.1|predicted protein [Thalassiosira pseudonana CCMP1335] >gi|220974323|gb|EED92653.1| predicted protein [Thalassiosira pseudonana CCMP1335]	XP_002290901	1.74349e-19	57	72.4034	106	61	5	1.74349e-19	0.518	0	-		IPR004877 (PFAM); SignalP (SIGNALP)
qpx_c704	hypothetical protein NGR_c01820 [Rhizobium sp. NGR234]	555	gi|227820765|ref|YP_002824735.1|hypothetical protein NGR_c01820 [Rhizobium sp. NGR234] >gi|227339764|gb|ACP23982.1| hypothetical protein NGR_c01820 [Rhizobium sp. NGR234]	YP_002824735	2.12676e-26	71	122.479	107	76	5	2.12676e-26	0.702	0	-		no IPS match
qpx_c706	acyl- oxidase family protein	499	gi|118352470|ref|XP_001009506.1|Acyl-CoA oxidase family protein [Tetrahymena thermophila] >gi|89291273|gb|EAR89261.1| Acyl-CoA oxidase family protein [Tetrahymena thermophila SB210]	XP_001009506	3.03429e-11	53	71.633	105	56	5	3.03429e-11	0.52	10	P:fatty acid beta-oxidation; C:peroxisome; P:fatty acid metabolic process; F:oxidoreductase activity, acting on the CH-CH group of donors; F:acyl-CoA oxidase activity; F:flavin adenine dinucleotide binding; F:acyl-CoA dehydrogenase activity; P:oxidation-reduction process; F:oxidoreductase activity; P:metabolic process		no IPS match
qpx_c710	v-type h-atpase subunit	595	gi|223993489|ref|XP_002286428.1|v-type h-atpase subunit [Thalassiosira pseudonana CCMP1335] >gi|220977743|gb|EED96069.1| v-type h-atpase subunit [Thalassiosira pseudonana CCMP1335]	XP_002286428	3.74039e-46	79	188.348	169	134	5	3.74039e-46	0.786	4	F:hydrogen ion transmembrane transporter activity; P:ATP synthesis coupled proton transport; C:proton-transporting V-type ATPase, V0 domain; F:hydrolase activity	-	IPR000245 (PRINTS); IPR002379 (G3DSA:1.20.20.GENE3D); PTHR10263 (PANTHER), PTHR10263:SF1 (PANTHER), SignalP (SIGNALP)
qpx_c712	deoxyribonuclease tatd	639	gi|298705726|emb|CBJ49034.1|conserved unknown protein [Ectocarpus siliculosus]	CBJ49034	2.72402e-51	70	205.682	187	132	5	2.72402e-51	0.602	0	-		IPR001130 (PFAM); IPR015992 (PANTHER); G3DSA:3.20.20.140 (GENE3D), SSF51556 (SUPERFAMILY)
qpx_lrc713	aminoacyl-trna hydrolase	479	gi|218290673|ref|ZP_03494764.1|Aminoacyl-tRNA hydrolase [Alicyclobacillus acidocaldarius LAA1] >gi|218239338|gb|EED06536.1| Aminoacyl-tRNA hydrolase [Alicyclobacillus acidocaldarius LAA1]	ZP_03494764	2.8307e-17	71	91.6633	109	78	5	2.8307e-17	0.698	4	P:translation; C:cytoplasm; F:hydrolase activity; F:aminoacyl-tRNA hydrolase activity		IPR001328 (G3DSA:3.40.50.GENE3D)
qpx_c714	ctd small phosphatase-like	661	gi|298707049|emb|CBJ29851.1|putative nuclear LIM interactor-interacting protein [Ectocarpus siliculosus]	CBJ29851	1.82748e-32	66	139.043	149	99	5	1.82748e-32	0.65	1	F:phosphatase activity		IPR004274 (PFAM); IPR023214 (G3DSA:3.40.50.GENE3D); PTHR12210 (PANTHER)
qpx_c715	nucleosomal binding protein 1	1105	gi|47214147|emb|CAG07924.1|unnamed protein product [Tetraodon nigroviridis]	CAG07924	3.62004e-05	40	53.9138	356	145	5	3.62004e-05	0.404	0	-		no IPS match
qpx_lrc716	udp-glucose gdp-mannose dehydrogenase	673	gi|291448286|ref|ZP_06587676.1|UDP-glucose/GDP-mannose dehydrogenase [Streptomyces roseosporus NRRL 15998] >gi|291351233|gb|EFE78137.1| UDP-glucose/GDP-mannose dehydrogenase [Streptomyces roseosporus NRRL 15998]	ZP_06587676	3.7765e-26	61	112.079	128	79	5	3.7765e-26	0.614	7	P:oxidation-reduction process; F:binding; F:oxidoreductase activity; P:metabolic process; F:catalytic activity; F:oxidoreductase activity, acting on the CH-OH group of donors, NAD or NADP as acceptor; F:NAD binding		IPR008927 (SUPERFAMILY); IPR013328 (G3DSA:1.10.1040.GENE3D); IPR014026 (PFAM); PTHR11374 (PANTHER), PTHR11374:SF4 (PANTHER)
qpx_c717	v-type proton atpase 16 kda proteolipid	652	gi|223995041|ref|XP_002287204.1|v-type ATPase [Thalassiosira pseudonana CCMP1335] >gi|223996057|ref|XP_002287702.1| vacuolar ATP synthase [Thalassiosira pseudonana CCMP1335] >gi|220976320|gb|EED94647.1| v-type ATPase [Thalassiosira pseudonana CCMP1335] >gi|220976818|gb|EED95145.1| vacuolar ATP synthase [Thalassiosira pseudonana CCMP1335]	XP_002287204	1.9842e-44	82	182.956	163	134	5	1.9842e-44	0.804	5	F:hydrogen ion transmembrane transporter activity; P:ATP synthesis coupled proton transport; C:proton-transporting V-type ATPase, V0 domain; C:vacuole; F:hydrolase activity	-	IPR000245 (PRINTS); IPR002379 (G3DSA:1.20.20.GENE3D); IPR011555 (TIGRFAMs); IPR020904 (PROSITE); PTHR10263 (PANTHER), PTHR10263:SF2 (PANTHER)
qpx_c718	acetyl- acetyltransferase	392	gi|94497655|ref|ZP_01304223.1|acetyl-CoA acetyltransferase [Sphingomonas sp. SKA58] >gi|94422872|gb|EAT07905.1| acetyl-CoA acetyltransferase [Sphingomonas sp. SKA58]	ZP_01304223	1.54015e-31	84	139.043	91	77	5	1.54015e-31	0.846	2	F:acetyl-CoA C-acetyltransferase activity; P:metabolic process	EC:2.3.1.9	IPR002155 (PANTHER); IPR016038 (G3DSA:3.40.47.GENE3D); IPR016039 (SUPERFAMILY); IPR020613 (PROSITE); IPR020617 (PFAM); PTHR18919:SF12 (PANTHER)
qpx_c720	hypothetical protein SELMODRAFT_403529 [Selaginella moellendorffii]	1386	gi|302756261|ref|XP_002961554.1|hypothetical protein SELMODRAFT_403529 [Selaginella moellendorffii] >gi|300170213|gb|EFJ36814.1| hypothetical protein SELMODRAFT_403529 [Selaginella moellendorffii]	XP_002961554	3.59229e-11	51	74.3294	125	64	5	3.59229e-11	0.554	0	-		IPR000626 (PFAM); IPR015496 (PANTHER); IPR019955 (PROFILE); G3DSA:3.10.20.90 (GENE3D), PTHR10677:SF3 (PANTHER), SSF54236 (SUPERFAMILY)
qpx_c721	hypothetical protein UM02497.1 [Ustilago maydis 521]	565	gi|71013610|ref|XP_758644.1|hypothetical protein UM02497.1 [Ustilago maydis 521] >gi|46098302|gb|EAK83535.1| hypothetical protein UM02497.1 [Ustilago maydis 521]	XP_758644	4.29854e-06	62	55.0694	69	43	5	4.29854e-06	0.638	0	-		no IPS match
qpx_c722	zinc-containing alcohol dehydrogenase	638	gi|293378120|ref|ZP_06624289.1|NAD(P)H quinone oxidoreductase, PIG3 family [Enterococcus faecium PC4.1] >gi|292642984|gb|EFF61125.1| NAD(P)H quinone oxidoreductase, PIG3 family [Enterococcus faecium PC4.1]	ZP_06624289	5.15505e-31	60	96.2857	133	80	5	5.15505e-31	0.596	7	P:oxidation-reduction process; F:binding; F:oxidoreductase activity; F:NADPH:quinone reductase activity; P:metabolic process; F:catalytic activity; F:zinc ion binding		IPR002085 (PANTHER); IPR013149 (PFAM); IPR014189 (PTHR11695:PANTHER); IPR016040 (G3DSA:3.40.50.GENE3D); SignalP (SIGNALP), SSF51735 (SUPERFAMILY)
qpx_c723	ubiquinone biosynthesis protein coq-	535	gi|225437742|ref|XP_002273486.1|PREDICTED: hypothetical protein [Vitis vinifera] >gi|297744068|emb|CBI37038.3| unnamed protein product [Vitis vinifera]	XP_002273486	6.58808e-40	67	167.162	158	107	5	6.58808e-40	0.662	0	-		PTHR10566 (PANTHER), PTHR10566:SF22 (PANTHER)
qpx_c724	atp synthase mitochondrial f1 complex assembly factor 2	1031	gi|168061768|ref|XP_001782858.1|predicted protein [Physcomitrella patens subsp. patens] >gi|162665636|gb|EDQ52313.1| predicted protein [Physcomitrella patens subsp. patens]	XP_001782858	8.22421e-33	58	145.591	221	129	5	8.22421e-33	0.562	2	P:proton-transporting ATP synthase complex assembly; F:protein binding		no IPS match
qpx_c727	conserved domain protein	494	gi|298290245|ref|YP_003692184.1|protein of unknown function DUF336 [Starkeya novella DSM 506] >gi|296926756|gb|ADH87565.1| protein of unknown function DUF336 [Starkeya novella DSM 506]	YP_003692184	1.50902e-26	71	122.479	107	76	5	1.50902e-26	0.692	0	-		IPR005624 (PFAM); SignalP (SIGNALP), SSF143744 (SUPERFAMILY)
qpx_c728	dna-directed rna polymerase ii largest subunit	1078	gi|301090036|ref|XP_002895253.1|DNA-directed RNA polymerase II largest subunit [Phytophthora infestans T30-4] >gi|262101000|gb|EEY59052.1| DNA-directed RNA polymerase II largest subunit [Phytophthora infestans T30-4]	XP_002895253	2.40285e-14	58	84.3445	117	69	5	2.40285e-14	0.514	7	F:nucleotidyltransferase activity; P:transcription from RNA polymerase II promoter; F:transferase activity; C:DNA-directed RNA polymerase II, core complex; F:DNA-directed RNA polymerase activity; ; F:DNA binding		IPR000684 (PROSITE); PR01217 (PRINTS), SSF64484 (SUPERFAMILY)
qpx_c729	abc transporter	422	gi|195432218|ref|XP_002064123.1|GK19877 [Drosophila willistoni] >gi|194160208|gb|EDW75109.1| GK19877 [Drosophila willistoni]	XP_002064123	1.93298e-21	89	105.531	77	69	5	1.93298e-21	0.872	5	P:auxin biosynthetic process; F:ATPase activity, coupled to transmembrane movement of substances; P:transmembrane transport; F:ATP binding; C:integral to membrane	-	G3DSA:3.40.50.300 (GENE3D), PTHR24221 (PANTHER), SSF52540 (SUPERFAMILY)
qpx_c730	sugar :cation symporter	915	gi|66818455|ref|XP_642887.1|hypothetical protein DDB_G0276801 [Dictyostelium discoideum AX4] >gi|60470932|gb|EAL68902.1| hypothetical protein DDB_G0276801 [Dictyostelium discoideum AX4]	XP_642887	1.50273e-12	51	60.4622	129	67	5	1.50273e-12	0.484	4	P:transmembrane transport; F:sucrose transmembrane transporter activity; P:sucrose transport; C:integral to plasma membrane		SignalP (SIGNALP)
qpx_c731	adp-ribosylation factor-related protein 1	549	gi|307172634|gb|EFN63993.1|ADP-ribosylation factor-related protein 1 [Camponotus floridanus]	EFN63993	3.68879e-15	50	76.6406	128	64	5	3.68879e-15	0.498	4	F:GTP binding; P:small GTPase mediated signal transduction; F:nucleotide binding; C:intracellular		IPR006689 (PANTHER); G3DSA:3.40.50.300 (GENE3D), SSF52540 (SUPERFAMILY)
qpx_c734	formimidoyltetrahydrofolate cyclodeaminase	589	gi|224009772|ref|XP_002293844.1|predicted protein [Thalassiosira pseudonana CCMP1335] >gi|220970516|gb|EED88853.1| predicted protein [Thalassiosira pseudonana CCMP1335]	XP_002293844	5.18982e-32	64	141.354	145	94	5	5.18982e-32	0.5	1	F:catalytic activity	-	IPR007044 (PFAM)
qpx_c735	solute carrier family 25 (carnitine acylcarnitine translocase) member gene 2	460	gi|225708324|gb|ACO10008.1|Mitochondrial carnitine/acylcarnitine carrier protein [Osmerus mordax]	ACO10008	1.03026e-35	72	152.91	125	90	5	1.03026e-35	0.708	2	P:transport; C:membrane	-	IPR018108 (PFAM); IPR023395 (G3DSA:1.50.40.GENE3D); PTHR24089 (PANTHER), PTHR24089:SF61 (PANTHER)
qpx_c736	17 beta hydroxysteroid dehydrogenase 4	429	gi|224830104|gb|ACN66287.1|17 beta hydroxysteroid dehydrogenase 4 [Salmo trutta fario]	ACN66287	3.82783e-38	76	160.999	120	92	5	3.82783e-38	0.768	7	F:3alpha,7alpha,12alpha-trihydroxy-5beta-cholest-24-enoyl-CoA hydratase activity; P:fatty acid beta-oxidation using acyl-CoA oxidase; F:sterol transporter activity; F:3-hydroxyacyl-CoA dehydrogenase activity; F:protein binding; F:estradiol 17-beta-dehydrogenase activity; C:peroxisomal matrix	EC:4.2.1.107; EC:1.1.1.35; EC:1.1.1.62	IPR002539 (PFAM); G3DSA:3.10.129.10 (GENE3D), PTHR13078 (PANTHER), PTHR13078:SF5 (PANTHER), SSF54637 (SUPERFAMILY)
qpx_c737	conserved unknown protein [Ectocarpus siliculosus]	613	gi|299117068|emb|CBN73839.1|conserved unknown protein [Ectocarpus siliculosus]	CBN73839	3.442e-53	79	211.846	150	119	5	3.442e-53	0.766	2	F:acid-amino acid ligase activity; P:cellular protein modification process	EC:6.3.2.0	IPR000608 (PFAM); IPR016135 (G3DSA:3.10.110.GENE3D); IPR023313 (PROSITE); PTHR24067 (PANTHER), PTHR24067:SF17 (PANTHER), SM00212 (SMART)
qpx_c738	PREDICTED: hypothetical protein [Danio rerio]	2701	gi|292622055|ref|XP_001921080.2|PREDICTED: hypothetical protein [Danio rerio]	XP_001921080	1.30208e-16	36	93.5893	663	239	5	1.30208e-16	0.4	4	F:nucleic acid binding; P:DNA integration; F:zinc ion binding; F:DNA binding		IPR001584 (PFAM); IPR012337 (SUPERFAMILY); IPR013103 (PFAM); G3DSA:3.30.420.10 (GENE3D), PTHR11439 (PANTHER), PTHR11439:SF123 (PANTHER)
qpx_c740	methyltransferase type 11	537	gi|219116436|ref|XP_002179013.1|predicted protein [Phaeodactylum tricornutum CCAP 1055/1] >gi|217409780|gb|EEC49711.1| predicted protein [Phaeodactylum tricornutum CCAP 1055/1]	XP_002179013	1.5011e-31	67	139.428	134	91	5	1.5011e-31	0.638	2	F:methyltransferase activity; P:metabolic process		IPR013216 (PFAM); G3DSA:3.40.50.150 (GENE3D), PTHR10108 (PANTHER), PTHR10108:SF384 (PANTHER), SSF53335 (SUPERFAMILY)
qpx_c741	heat shock protein	918	gi|298714803|emb|CBJ25702.1|Heat shock protein 70 [Ectocarpus siliculosus]	CBJ25702	1.36965e-41	73	174.481	162	119	5	1.36965e-41	0.668	3	F:ATP binding; F:binding; P:response to stress		no IPS match
qpx_c742	fumarate reductase	1186	gi|58259717|ref|XP_567271.1|fumarate reductase (NADH) [Cryptococcus neoformans var. neoformans JEC21] >gi|57229321|gb|AAW45754.1| fumarate reductase (NADH), putative [Cryptococcus neoformans var. neoformans JEC21]	XP_567271	4.1776e-95	63	352.829	395	250	5	4.1776e-95	0.628	6	F:metal ion binding; P:oxidation-reduction process; F:heme binding; F:oxidoreductase activity; F:electron carrier activity; F:succinate dehydrogenase activity		IPR001199 (PRINTS); IPR003953 (PFAM); IPR018506 (PROSITE); G3DSA:3.50.50.60 (GENE3D), G3DSA:3.90.700.10 (GENE3D), PTHR11632 (PANTHER), PTHR11632:SF3 (PANTHER), SSF51905 (SUPERFAMILY), SSF56425 (SUPERFAMILY)
qpx_c746	50s ribosomal protein	544	gi|255579823|ref|XP_002530749.1|50S ribosomal protein L20, putative [Ricinus communis] >gi|223529713|gb|EEF31655.1| 50S ribosomal protein L20, putative [Ricinus communis]	XP_002530749	2.58523e-18	71	95.5153	109	78	5	2.58523e-18	0.722	5	C:ribosome; F:structural constituent of ribosome; F:RNA binding; P:ribosome biogenesis; P:translation	-	no IPS match
qpx_c747	charged multivesicular body protein 4b	698	gi|294464621|gb|ADE77819.1|unknown [Picea sitchensis]	ADE77819	5.00908e-07	64	58.9214	112	72	5	5.00908e-07	0.624	1	P:protein transport		SignalP (SIGNALP)
qpx_c748	nadh-cytochrome b5 reductase 3	579	gi|229365736|gb|ACQ57848.1|NADH-cytochrome b5 reductase 3 [Anoplopoma fimbria]	ACQ57848	5.81131e-57	76	224.172	181	138	5	5.81131e-57	0.756	3	P:oxidation-reduction process; F:oxidoreductase activity; C:cellular_component		IPR001433 (PFAM); IPR001709 (PRINTS); IPR001834 (PRINTS); IPR008333 (PFAM); G3DSA:3.40.50.80 (GENE3D), PTHR19370 (PANTHER), PTHR19370:SF20 (PANTHER), SSF52343 (SUPERFAMILY)
qpx_c751	proteoglycan 4	517	gi|189181718|ref|NP_001099432.2|proteoglycan 4 [Rattus norvegicus]	NP_001099432	0.000686381	51	47.3654	93	48	2	0.000686381	0.47	11	F:polysaccharide binding; F:scavenger receptor activity; P:immune response; P:RNA splicing, via transesterification reactions; F:RNA binding; P:mRNA splicing, via spliceosome; C:spliceosomal complex; P:RNA splicing; P:mRNA processing; C:nuclear matrix; F:DNA binding		no IPS match
qpx_c752	cg17556 cg17556-pa	936	gi|224130686|ref|XP_002328351.1|predicted protein [Populus trichocarpa] >gi|222838066|gb|EEE76431.1| predicted protein [Populus trichocarpa]	XP_002328351	2.06228e-16	59	90.8929	123	73	5	2.06228e-16	0.602	1	F:binding		IPR011990 (G3DSA:1.25.40.GENE3D); PTHR12760 (PANTHER)
qpx_c753	signal peptidase complex i	530	gi|114153168|gb|ABI52750.1|signal peptidase complex I [Argas monolakensis]	ABI52750	4.87147e-29	81	79.7221	58	47	5	4.87147e-29	0.802	4	P:signal peptide processing; C:integral to membrane; F:protein binding; F:serine-type peptidase activity	-	no IPS match
qpx_c754	ubiquitin-protein upl1	690	gi|171689254|ref|XP_001909567.1|hypothetical protein [Podospora anserina S mat+] >gi|170944589|emb|CAP70700.1| unnamed protein product [Podospora anserina S mat+]	XP_001909567	1.83496e-62	79	243.047	187	148	5	1.83496e-62	0.796	4	C:intracellular; F:acid-amino acid ligase activity; F:binding; P:cellular protein modification process	EC:6.3.2.0	IPR000569 (PFAM); PTHR11254 (PANTHER), PTHR11254:SF124 (PANTHER)
qpx_c755	imidazoleglycerol-phosphate dehydratase	652	gi|301090282|ref|XP_002895362.1|imidazoleglycerol-phosphate dehydratase [Phytophthora infestans T30-4] >gi|262099052|gb|EEY57104.1| imidazoleglycerol-phosphate dehydratase [Phytophthora infestans T30-4]	XP_002895362	4.39988e-60	82	234.958	187	154	5	4.39988e-60	0.81	4	F:histidinol-phosphatase activity; C:cytoplasm; P:histidine biosynthetic process; F:imidazoleglycerol-phosphate dehydratase activity	EC:3.1.3.15; EC:4.2.1.19	IPR000807 (PFAM); IPR020565 (PROSITE); IPR020568 (SUPERFAMILY); G3DSA:3.30.230.40 (GENE3D), PTHR23133 (PANTHER), PTHR23133:SF2 (PANTHER), SignalP (SIGNALP)
qpx_c757	tripeptidyl peptidase sed3	573	gi|281208818|gb|EFA82993.1|Physaropepsin [Polysphondylium pallidum PN500]	EFA82993	1.18971e-06	51	56.9954	109	56	5	1.18971e-06	0.518	5	P:proteolysis; F:serine-type endopeptidase activity; F:serine-type peptidase activity; F:hydrolase activity; F:peptidase activity		IPR000209 (G3DSA:3.40.50.GENE3D); PTHR14218 (PANTHER), SignalP (SIGNALP)
qpx_c758	homologue of sarcophaga proteinase	1379	gi|6448469|dbj|BAA86911.1|homologue of Sarcophaga 26,29kDa proteinase [Periplaneta americana]	BAA86911	7.31784e-57	54	226.098	349	189	5	7.31784e-57	0.528	5	P:proteolysis; F:hydrolase activity; F:cysteine-type peptidase activity; F:peptidase activity; F:cysteine-type endopeptidase activity		IPR000169 (PROSITE); IPR000668 (PRINTS); IPR013128 (PANTHER); IPR013201 (PFAM); G3DSA:3.90.70.10 (GENE3D), SSF54001 (SUPERFAMILY)
qpx_c759	hypothetical protein MICPUN_57375 [Micromonas sp. RCC299]	614	gi|255074951|ref|XP_002501150.1|hypothetical protein MICPUN_57375 [Micromonas sp. RCC299] >gi|226516413|gb|ACO62408.1| hypothetical protein MICPUN_57375 [Micromonas sp. RCC299]	XP_002501150	9.10001e-38	65	160.614	152	100	5	9.10001e-38	0.594	1	F:binding		IPR003347 (SMART); IPR013129 (PFAM); SSF51197 (SUPERFAMILY)
qpx_c760	cam kinase protein 1	1302	gi|170585980|ref|XP_001897759.1|Cam kinase protein 1 [Brugia malayi] >gi|158594783|gb|EDP33362.1| Cam kinase protein 1, putative [Brugia malayi]	XP_001897759	6.78962e-33	49	146.362	295	147	5	6.78962e-33	0.508	11	F:kinase activity; F:ATP binding; F:protein kinase activity; F:nucleotide binding; P:protein phosphorylation; P:auxin biosynthetic process; F:protein serine/threonine kinase activity; F:transferase activity; F:protein binding; F:calcium ion binding; C:calcium- and calmodulin-dependent protein kinase complex		IPR000719 (PROFILE); IPR008271 (PROSITE); IPR011009 (SUPERFAMILY); IPR017441 (PROSITE); IPR017442 (PFAM); G3DSA:1.10.510.10 (GENE3D), G3DSA:3.30.200.20 (GENE3D), PTHR24347 (PANTHER)
qpx_lrc762	cysteine endopeptidase	379	gi|255081132|ref|XP_002507788.1|cysteine endopeptidase [Micromonas sp. RCC299] >gi|226523064|gb|ACO69046.1| cysteine endopeptidase [Micromonas sp. RCC299]	XP_002507788	3.87326e-14	60	81.2629	75	45	5	3.87326e-14	0.672	1	F:peptidase activity	-	G3DSA:2.40.50.170 (GENE3D), SSF54001 (SUPERFAMILY)
qpx_c763	probable bifunctional purine synthesis protein	1290	gi|224002096|ref|XP_002290720.1|probable bifunctional purine synthesis protein [Thalassiosira pseudonana CCMP1335] >gi|220974142|gb|EED92472.1| probable bifunctional purine synthesis protein [Thalassiosira pseudonana CCMP1335]	XP_002290720	5.03339e-97	70	359.377	326	230	5	5.03339e-97	0.668	1	F:catalytic activity	-	IPR002695 (PANTHER); IPR013982 (PFAM); IPR016193 (SUPERFAMILY); G3DSA:3.40.140.20 (GENE3D)
qpx_c765	proprotein convertase subtilisin kexin type 9 preproprotein	746	gi|114797032|gb|ABI79453.1|alkaline serine protease [labyrinthulid quahog parasite QPX]	ABI79453	6.30271e-30	63	135.191	219	139	5	6.30271e-30	0.586	1	F:hydrolase activity	-	IPR000209 (PRINTS); IPR015500 (PANTHER); PTHR10795:SF32 (PANTHER)
qpx_c766	atp-binding cassette superfamily	1134	gi|301101347|ref|XP_002899762.1|ATP-binding Cassette (ABC) Superfamily [Phytophthora infestans T30-4] >gi|262102764|gb|EEY60816.1| ATP-binding Cassette (ABC) Superfamily [Phytophthora infestans T30-4]	XP_002899762	8.60959e-42	53	175.637	348	185	5	8.60959e-42	0.522	6	F:ATPase activity; F:ATP binding; F:nucleotide binding; C:membrane; F:nucleoside-triphosphatase activity; P:auxin biosynthetic process		IPR013525 (PFAM); PTHR19241 (PANTHER)
qpx_c767	cathepsin l-like proteinase	951	gi|298705581|emb|CBJ28832.1|Cathepsin L-like proteinase [Ectocarpus siliculosus]	CBJ28832	4.9408e-76	67	285.034	274	185	5	4.9408e-76	0.67	1	F:peptidase activity	-	IPR000169 (PROSITE); IPR000668 (PRINTS); IPR013128 (PANTHER); G3DSA:3.90.70.10 (GENE3D), SSF54001 (SUPERFAMILY)
qpx_c768	protein kinase wee1	857	gi|298713129|emb|CBJ33486.1|putative kinase wee 1 [Ectocarpus siliculosus]	CBJ33486	1.72957e-21	60	105.531	120	73	5	1.72957e-21	0.568	7	F:kinase activity; F:ATP binding; F:protein kinase activity; F:nucleotide binding; P:protein phosphorylation; P:auxin biosynthetic process; F:protein serine/threonine kinase activity		IPR000719 (PROFILE); IPR011009 (SUPERFAMILY); IPR017442 (PFAM); G3DSA:1.10.510.10 (GENE3D), PTHR11042 (PANTHER), PTHR11042:SF23 (PANTHER)
qpx_c770	sel-1 suppressor of lin-12-like 2 ( elegans)	862	gi|260818639|ref|XP_002604490.1|hypothetical protein BRAFLDRAFT_220356 [Branchiostoma floridae] >gi|229289817|gb|EEN60501.1| hypothetical protein BRAFLDRAFT_220356 [Branchiostoma floridae]	XP_002604490	2.00076e-34	50	117.472	222	113	5	2.00076e-34	0.474	5	F:binding; C:integral to membrane; C:membrane; F:molecular_function; C:cellular_component		IPR006597 (PFAM); IPR011990 (G3DSA:1.25.40.GENE3D); PTHR11102 (PANTHER), PTHR11102:SF11 (PANTHER), SSF81901 (SUPERFAMILY)
qpx_lrc772	ubiquitin-associated protein	570	gi|168026920|ref|XP_001765979.1|predicted protein [Physcomitrella patens subsp. patens] >gi|162682885|gb|EDQ69300.1| predicted protein [Physcomitrella patens subsp. patens]	XP_001765979	2.09763e-12	56	67.0106	85	48	5	2.09763e-12	0.574	1	F:zinc ion binding		no IPS match
qpx_c775	anaphase promoting complex subunit 8	449	gi|281208650|gb|EFA82826.1|anaphase promoting complex subunit 8 [Polysphondylium pallidum PN500]	EFA82826	3.74664e-17	71	91.2781	95	68	5	3.74664e-17	0.688	5	P:regulation of mitotic metaphase/anaphase transition; C:anaphase-promoting complex; F:binding; F:zinc ion binding; C:intracellular		no IPS match
qpx_c776	conserved hypothetical protein [Phytophthora infestans T30-4]	346	gi|301107408|ref|XP_002902786.1|conserved hypothetical protein [Phytophthora infestans T30-4] >gi|262097904|gb|EEY55956.1| conserved hypothetical protein [Phytophthora infestans T30-4]	XP_002902786	4.61875e-15	66	84.3445	83	55	1	4.61875e-15	0.66	2	P:signal transduction; F:3',5'-cyclic-nucleotide phosphodiesterase activity		no IPS match
qpx_lrc777	stress-associated protein 9	495	gi|301096490|ref|XP_002897342.1|conserved hypothetical protein [Phytophthora infestans T30-4] >gi|262107226|gb|EEY65278.1| conserved hypothetical protein [Phytophthora infestans T30-4]	XP_002897342	7.74399e-15	70	65.0846	48	34	5	7.74399e-15	0.698	1	F:binding	-	IPR002653 (PROFILE)
qpx_c778	threonyl-trna synthetase	828	gi|224002114|ref|XP_002290729.1|predicted protein [Thalassiosira pseudonana CCMP1335] >gi|220974151|gb|EED92481.1| predicted protein [Thalassiosira pseudonana CCMP1335]	XP_002290729	4.60784e-80	72	293.508	243	176	5	4.60784e-80	0.702	3	F:aminoacyl-tRNA ligase activity; P:tRNA aminoacylation for protein translation; F:nucleotide binding	-	IPR002314 (PFAM); IPR002320 (PRINTS); IPR004154 (G3DSA:3.40.50.GENE3D); IPR006195 (PROFILE); G3DSA:3.30.930.10 (GENE3D), PTHR11451 (PANTHER), PTHR11451:SF5 (PANTHER), SSF55681 (SUPERFAMILY)
qpx_c779	succinate dehydrogenase subunit 3	381	gi|299470359|emb|CBN78408.1|SDH3, succinate dehydrogenase subunit 3 [Ectocarpus siliculosus]	CBN78408	3.99213e-11	62	71.2478	74	46	2	3.99213e-11	0.575	1	F:oxidoreductase activity, acting on the CH-CH group of donors		IPR000701 (PFAM); G3DSA:1.20.1300.10 (GENE3D), SignalP (SIGNALP)
qpx_c780	leucine rich repeat and sterile alpha motif containing 1	735	gi|114679927|ref|YP_758377.1|iap2 [Leucania separata nuclear polyhedrosis virus] >gi|39598658|gb|AAR28844.1| iap2 [Leucania separata nuclear polyhedrosis virus]	YP_758377	0.000116544	55	51.2174	54	30	3	0.000116544	0.483333	13	F:metal ion binding; F:zinc ion binding; F:protein binding; C:intracellular; C:membrane part; P:viral budding; P:protein autoubiquitination; P:protein catabolic process; P:negative regulation of endocytosis; C:cytoplasm; P:protein polyubiquitination; F:ubiquitin-protein ligase activity; P:ubiquitin-dependent endocytosis		no IPS match
qpx_c781	dihydroxy-acid dehydratase	945	gi|149174008|ref|ZP_01852636.1|dihydroxy-acid dehydratase [Planctomyces maris DSM 8797] >gi|148846988|gb|EDL61323.1| dihydroxy-acid dehydratase [Planctomyces maris DSM 8797]	ZP_01852636	2.77004e-93	84	346.28	278	236	5	2.77004e-93	0.838	3	P:isoleucine biosynthetic process; F:dihydroxy-acid dehydratase activity; P:valine biosynthetic process	EC:4.2.1.9	IPR000581 (PANTHER); IPR015928 (SUPERFAMILY); IPR020558 (PROSITE); SSF143975 (SUPERFAMILY)
qpx_c782	programmed cell death	445	gi|294952454|ref|XP_002787312.1|Programmed cell death protein, putative [Perkinsus marinus ATCC 50983] >gi|239902255|gb|EER19108.1| Programmed cell death protein, putative [Perkinsus marinus ATCC 50983]	XP_002787312	2.44474e-08	65	62.003	76	50	5	2.44474e-08	0.622	1	F:DNA binding		IPR002836 (G3DSA:1.10.8.GENE3D)
qpx_c783	protein transport protein sec61 subunit	258	gi|301108045|ref|XP_002903104.1|conserved hypothetical protein [Phytophthora infestans T30-4] >gi|262097476|gb|EEY55528.1| conserved hypothetical protein [Phytophthora infestans T30-4]	XP_002903104	6.2435e-12	82	73.9442	45	37	5	6.2435e-12	0.844	0	-		IPR005609 (PFAM); PTHR13509 (PANTHER)
qpx_c785	af084423_1calmodulin mutant syncam67	573	gi|4959588|gb|AAD34407.1|AF084423_1calmodulin mutant SYNCAM67 [synthetic construct]	AAD34407	2.02463e-14	77	82.8037	66	51	5	2.02463e-14	0.738	1	F:calcium ion binding		IPR002048 (SMART); IPR011992 (G3DSA:1.10.238.GENE3D); IPR018247 (PROSITE); IPR018248 (PFAM); IPR018249 (PROFILE); PTHR23050 (PANTHER), SSF47473 (SUPERFAMILY)
qpx_c786	fatty acid elongase	607	gi|256750562|gb|ACV21066.1|fatty acid elongase [Nannochloropsis oculata]	ACV21066	8.83019e-46	71	187.193	142	101	5	8.83019e-46	0.724	1	C:integral to membrane		SignalP (SIGNALP)
qpx_c791	3-hydroxyacyl- dehydrogenase isoform 1	789	gi|301114807|ref|XP_002999173.1|3-hydroxyacyl-CoA dehydrogenase, putative [Phytophthora infestans T30-4] >gi|262111267|gb|EEY69319.1| 3-hydroxyacyl-CoA dehydrogenase, putative [Phytophthora infestans T30-4]	XP_002999173	4.97734e-76	74	288.5	247	184	5	4.97734e-76	0.724	2	F:catalytic activity; P:metabolic process	-	IPR002198 (PRINTS); IPR002347 (PRINTS); IPR016040 (G3DSA:3.40.50.GENE3D); IPR020904 (PROSITE); PTHR24316 (PANTHER), PTHR24316:SF78 (PANTHER), SSF51735 (SUPERFAMILY)
qpx_lrc793	conserved hypothetical protein [Phytophthora infestans T30-4]	608	gi|301105321|ref|XP_002901744.1|conserved hypothetical protein [Phytophthora infestans T30-4] >gi|262099082|gb|EEY57134.1| conserved hypothetical protein [Phytophthora infestans T30-4]	XP_002901744	1.12743e-08	52	63.929	98	51	5	1.12743e-08	0.482	0	-		IPR009069 (G3DSA:1.10.810.GENE3D); PTHR20844 (PANTHER)
qpx_c794	glyoxylase domain-containing protein	392	gi|224004196|ref|XP_002295749.1|glyoxylase domain-containing protein [Thalassiosira pseudonana CCMP1335] >gi|209585781|gb|ACI64466.1| glyoxylase domain-containing protein [Thalassiosira pseudonana CCMP1335]	XP_002295749	3.10331e-32	81	141.354	92	75	5	3.10331e-32	0.782	0	-		IPR004360 (PFAM); G3DSA:3.10.180.10 (GENE3D), SSF54593 (SUPERFAMILY)
qpx_c795	conserved hypothetical protein [Phytophthora infestans T30-4]	1372	gi|301109735|ref|XP_002903948.1|conserved hypothetical protein [Phytophthora infestans T30-4] >gi|262096951|gb|EEY55003.1| conserved hypothetical protein [Phytophthora infestans T30-4]	XP_002903948	1.43241e-20	61	105.531	147	90	5	1.43241e-20	0.508	0	-		no IPS match
qpx_c796	ran-binding protein 9	553	gi|302800902|ref|XP_002982208.1|hypothetical protein SELMODRAFT_179372 [Selaginella moellendorffii] >gi|300150224|gb|EFJ16876.1| hypothetical protein SELMODRAFT_179372 [Selaginella moellendorffii]	XP_002982208	1.50388e-08	49	63.1586	171	84	5	1.50388e-08	0.48	0	-		SignalP (SIGNALP)
qpx_c797	af391545_1delta 4-desaturase	1076	gi|25956292|gb|AAN75709.1|AF391545_1delta 4-desaturase [Thraustochytrium aureum]	AAN75709	1.40152e-131	73	473.781	373	275	5	1.40152e-131	0.728	3	P:lipid metabolic process; F:oxidoreductase activity; F:iron ion binding	-	IPR005804 (PFAM); PTHR19353 (PANTHER), PTHR19353:SF7 (PANTHER), SignalP (SIGNALP)
qpx_c799	sulfite reductase flavoprotein component	682	gi|167518083|ref|XP_001743382.1|hypothetical protein [Monosiga brevicollis MX1] >gi|163778481|gb|EDQ92096.1| predicted protein [Monosiga brevicollis MX1]	XP_001743382	2.26515e-33	69	146.362	152	106	5	2.26515e-33	0.656	1	F:catalytic activity	-	no IPS match
qpx_c800	fructose-biphosphate aldolase	397	gi|255645227|gb|ACU23111.1|unknown [Glycine max]	ACU23111	1.02347e-30	77	136.346	116	90	5	1.02347e-30	0.75	2	P:metabolic process; F:lyase activity	-	IPR000741 (PANTHER); IPR013785 (G3DSA:3.20.20.GENE3D); SSF51569 (SUPERFAMILY)
qpx_c801	domain-containing protein	797	gi|302795203|ref|XP_002979365.1|hypothetical protein SELMODRAFT_177604 [Selaginella moellendorffii] >gi|300153133|gb|EFJ19773.1| hypothetical protein SELMODRAFT_177604 [Selaginella moellendorffii]	XP_002979365	1.60457e-05	61	54.299	63	39	5	1.60457e-05	0.682	5	F:Rho guanyl-nucleotide exchange factor activity; C:intracellular; F:actin binding; P:cytoskeleton organization; P:regulation of Rho protein signal transduction	-	IPR003128 (G3DSA:1.10.950.GENE3D); IPR007122 (PANTHER); PTHR11977:SF16 (PANTHER)
qpx_c802	atp-dependent chaperone	2092	gi|298292690|ref|YP_003694629.1|ATP-dependent chaperone ClpB [Starkeya novella DSM 506] >gi|296929201|gb|ADH90010.1| ATP-dependent chaperone ClpB [Starkeya novella DSM 506]	YP_003694629	0	77	672.929	580	448	5	0	0.77	2	P:metabolic process; F:nucleotide binding	-	IPR001270 (PRINTS); IPR003593 (SMART); IPR013093 (PFAM); IPR019489 (PFAM); G3DSA:1.10.8.60 (GENE3D), G3DSA:3.40.50.300 (GENE3D), PTHR11638 (PANTHER), PTHR11638:SF18 (PANTHER), SSF52540 (SUPERFAMILY)
qpx_c803	abc transporter family protein	871	gi|290985539|ref|XP_002675483.1|predicted protein [Naegleria gruberi] >gi|284089079|gb|EFC42739.1| predicted protein [Naegleria gruberi]	XP_002675483	9.89151e-55	63	218.009	277	177	5	9.89151e-55	0.62	1	F:nucleoside-triphosphatase activity	EC:3.6.1.15	IPR003439 (PFAM); IPR017871 (PROSITE); G3DSA:3.40.50.300 (GENE3D), PTHR19229 (PANTHER), SSF52540 (SUPERFAMILY)
qpx_c804	imidazole glycerol phosphate synthase chloroplast expressed	560	gi|307110995|gb|EFN59230.1|hypothetical protein CHLNCDRAFT_55988 [Chlorella variabilis]	EFN59230	3.01365e-36	71	155.221	135	97	5	3.01365e-36	0.732	1	C:plastid	-	IPR006062 (PFAM); IPR011060 (SUPERFAMILY); IPR013785 (G3DSA:3.20.20.GENE3D); PTHR21235 (PANTHER), PTHR21235:SF2 (PANTHER)
qpx_c806	2-amino-3-ketobutyrate coenzyme a ligase	611	gi|301118024|ref|XP_002906740.1|2-amino-3-ketobutyrate coenzyme A ligase, mitochondrial precursor [Phytophthora infestans T30-4] >gi|262108089|gb|EEY66141.1| 2-amino-3-ketobutyrate coenzyme A ligase, mitochondrial precursor [Phytophthora infestans T30-4]	XP_002906740	8.26608e-44	77	119.783	89	69	5	8.26608e-44	0.796	5	F:pyridoxal phosphate binding; F:transferase activity, transferring nitrogenous groups; F:glycine C-acetyltransferase activity; P:biosynthetic process; F:ligase activity	EC:2.3.1.29	no IPS match
qpx_c807	hypothetical protein [Entamoeba dispar SAW760]	1037	gi|167385966|ref|XP_001737557.1|hypothetical protein [Entamoeba dispar SAW760] >gi|165899568|gb|EDR26141.1| hypothetical protein, conserved [Entamoeba dispar SAW760]	XP_001737557	8.65376e-06	46	55.8398	162	76	5	8.65376e-06	0.446	1	F:transferase activity		no IPS match
qpx_c810	hypothetical protein SELMODRAFT_109073 [Selaginella moellendorffii]	1032	gi|302793392|ref|XP_002978461.1|hypothetical protein SELMODRAFT_109073 [Selaginella moellendorffii] >gi|300153810|gb|EFJ20447.1| hypothetical protein SELMODRAFT_109073 [Selaginella moellendorffii]	XP_002978461	8.25642e-42	64	119.783	131	85	5	8.25642e-42	0.656	4	F:binding; C:endoplasmic reticulum; P:intracellular protein transport; C:Golgi apparatus		SignalP (SIGNALP)
qpx_lrc817	cation diffusion facilitator family	766	gi|301121776|ref|XP_002908615.1|zinc transporter, putative [Phytophthora infestans T30-4] >gi|262103646|gb|EEY61698.1| zinc transporter, putative [Phytophthora infestans T30-4]	XP_002908615	3.05986e-35	63	152.91	165	104	5	3.05986e-35	0.65	7	F:cation transmembrane transporter activity; C:membrane; P:transmembrane transport; P:cation transport; P:oxidation-reduction process; F:oxidoreductase activity; F:2-alkenal reductase [NAD(P)] activity		no IPS match
qpx_c818	multidrug oligosaccharidyl-lipid polysaccharide flippase superfamily	1344	gi|301097539|ref|XP_002897864.1|Multidrug/Oligosaccharidyl-lipid/Polysaccharide (MOP) Flippase Superfamily [Phytophthora infestans T30-4] >gi|262106612|gb|EEY64664.1| Multidrug/Oligosaccharidyl-lipid/Polysaccharide (MOP) Flippase Superfamily [Phytophthora infestans T30-4]	XP_002897864	1.39484e-12	40	78.9518	395	161	5	1.39484e-12	0.412	6	P:drug transmembrane transport; C:membrane; F:drug transmembrane transporter activity; P:transmembrane transport; F:antiporter activity; C:cytoplasmic membrane-bounded vesicle		IPR002528 (PANTHER); SignalP (SIGNALP)
qpx_c819	thiazole biosynthetic enzyme	491	gi|294944801|ref|XP_002784437.1|conserved hypothetical protein [Perkinsus marinus ATCC 50983] >gi|239897471|gb|EER16233.1| conserved hypothetical protein [Perkinsus marinus ATCC 50983]	XP_002784437	1.33115e-14	84	82.8037	57	48	5	1.33115e-14	0.82	1	P:thiamine biosynthetic process	-	no IPS match
qpx_c820	probable rna-binding protein 19	629	gi|296213015|ref|XP_002753088.1|PREDICTED: probable RNA-binding protein 19 [Callithrix jacchus]	XP_002753088	4.78531e-05	47	51.9878	113	54	5	4.78531e-05	0.462	1	C:nucleus	-	IPR000504 (PFAM); IPR012677 (G3DSA:3.30.70.GENE3D); PTHR24622 (PANTHER), SSF54928 (SUPERFAMILY)
qpx_c821	EMYB2 [Euplotes aediculatus]	901	gi|125634593|gb|ABN48477.1|EMYB2 [Euplotes aediculatus]	ABN48477	5.94357e-34	65	149.058	161	105	5	5.94357e-34	0.628	3	; C:nucleus; F:DNA binding		IPR001005 (SMART); IPR009057 (SUPERFAMILY); IPR012287 (G3DSA:1.10.10.GENE3D); IPR014778 (PFAM); IPR015495 (PANTHER); IPR017877 (PROFILE); IPR017930 (PROFILE)
qpx_lrc822	subfamily member isoform cra_a	984	gi|15225377|ref|NP_179646.1|DNAJ heat shock family protein [Arabidopsis thaliana] >gi|4586038|gb|AAD25656.1| putative heat shock protein [Arabidopsis thaliana] >gi|15982895|gb|AAL09794.1| At2g20560/T13C7.15 [Arabidopsis thaliana] >gi|21554404|gb|AAM63509.1| putative heat shock protein [Arabidopsis thaliana] >gi|22137258|gb|AAM91474.1| At2g20560/T13C7.15 [Arabidopsis thaliana]	NP_179646	1.81941e-48	53	187.578	289	155	5	1.81941e-48	0.542	6	P:protein folding; C:cellular_component; F:unfolded protein binding; F:heat shock protein binding; F:molecular_function; P:biological_process		IPR001623 (G3DSA:1.10.287.GENE3D); IPR003095 (PRINTS); IPR008971 (SUPERFAMILY); IPR018253 (PROSITE); G3DSA:2.60.260.20 (GENE3D), PTHR24077 (PANTHER), PTHR24077:SF88 (PANTHER)
qpx_c828	eukaryotic translation initiation factor 2 subunit 3	1661	gi|301105599|ref|XP_002901883.1|eukaryotic translation initiation factor 2 subunit 3 [Phytophthora infestans T30-4] >gi|262099221|gb|EEY57273.1| eukaryotic translation initiation factor 2 subunit 3 [Phytophthora infestans T30-4]	XP_002901883	1.51487e-127	89	421.009	271	242	5	1.51487e-127	0.87	3	F:GTPase activity; F:translation initiation factor activity; F:GTP binding	-	IPR004161 (PFAM); IPR009000 (SUPERFAMILY); IPR009001 (SUPERFAMILY); IPR015256 (PFAM); G3DSA:2.40.30.10 (GENE3D), PTHR23115 (PANTHER), PTHR23115:SF9 (PANTHER)
qpx_c829	orm1-like protein	1030	gi|301091281|ref|XP_002895828.1|ORM1-like protein [Phytophthora infestans T30-4] >gi|262096539|gb|EEY54591.1| ORM1-like protein [Phytophthora infestans T30-4]	XP_002895828	2.10601e-12	60	77.7962	138	84	5	2.10601e-12	0.564	1	C:integral to membrane		IPR007203 (PANTHER); PTHR12665:SF3 (PANTHER), SignalP (SIGNALP)
qpx_c831	obtusifoliol 14-alpha demethylase	1877	gi|224000301|ref|XP_002289823.1|obtusifoliol 14-alpha demethylase [Thalassiosira pseudonana CCMP1335] >gi|220975031|gb|EED93360.1| obtusifoliol 14-alpha demethylase [Thalassiosira pseudonana CCMP1335]	XP_002289823	2.80501e-20	43	105.145	371	162	5	2.80501e-20	0.446	12	F:heme binding; F:iron ion binding; F:electron carrier activity; F:methyltransferase activity; P:oxidation-reduction process; F:aromatase activity; F:oxidoreductase activity; F:metal ion binding; F:monooxygenase activity; P:cholesterol catabolic process; C:microsome; F:cholesterol 7-alpha-monooxygenase activity		IPR001128 (PRINTS); IPR002403 (PRINTS); PTHR24290 (PANTHER), PTHR24290:SF179 (PANTHER)
qpx_c835	Conserved hypothetical protein [Polysphondylium pallidum PN500]	538	gi|281209976|gb|EFA84144.1|Conserved hypothetical protein [Polysphondylium pallidum PN500]	EFA84144	4.36753e-31	65	137.887	154	101	5	4.36753e-31	0.658	0	-		IPR005269 (PFAM); G3DSA:3.40.50.450 (GENE3D), SSF102405 (SUPERFAMILY)
qpx_c836	bifunctional protein	480	gi|260462668|ref|ZP_05810874.1|Methenyltetrahydrofolate cyclohydrolase [Mesorhizobium opportunistum WSM2075] >gi|259031574|gb|EEW32844.1| Methenyltetrahydrofolate cyclohydrolase [Mesorhizobium opportunistum WSM2075]	ZP_05810874	2.77656e-37	73	127.102	102	75	5	2.77656e-37	0.732	4	F:oxidoreductase activity; P:cellular amino acid biosynthetic process; P:heterocycle biosynthetic process; F:hydrolase activity	-	IPR000672 (PRINTS); IPR016040 (G3DSA:3.40.50.GENE3D); IPR020631 (PFAM); PTHR10025 (PANTHER), PTHR10025:SF5 (PANTHER), SSF51735 (SUPERFAMILY)
qpx_c837	translation initiation inhibitor	1210	gi|307106906|gb|EFN55150.1|hypothetical protein CHLNCDRAFT_134242 [Chlorella variabilis]	EFN55150	7.00771e-29	75	132.88	113	85	5	7.00771e-29	0.708	0	-		no IPS match
qpx_c840	dnaj heat shock n-terminal domain-containing protein	737	gi|255078348|ref|XP_002502754.1|predicted protein [Micromonas sp. RCC299] >gi|226518020|gb|ACO64012.1| predicted protein [Micromonas sp. RCC299]	XP_002502754	7.79923e-09	67	65.0846	71	48	5	7.79923e-09	0.6	1	F:protein binding	-	SSF68906 (SUPERFAMILY)
qpx_lrc841	heat shock protein hsp20	526	gi|212276212|ref|NP_001130454.1|hypothetical protein LOC100191552 [Zea mays] >gi|194689170|gb|ACF78669.1| unknown [Zea mays] >gi|195622792|gb|ACG33226.1| 17.4 kDa class I heat shock protein 3 [Zea mays]	NP_001130454	6.84645e-10	54	67.3958	134	73	5	6.84645e-10	0.608	1	P:response to stress		IPR002068 (PFAM); IPR008978 (SUPERFAMILY); G3DSA:2.60.40.790 (GENE3D), PTHR11527 (PANTHER), PTHR11527:SF14 (PANTHER)
qpx_c842	glycosyl hydrolases family tim barrel	717	gi|220906450|ref|YP_002481761.1|hypothetical protein Cyan7425_1014 [Cyanothece sp. PCC 7425] >gi|219863061|gb|ACL43400.1| hypothetical protein Cyan7425_1014 [Cyanothece sp. PCC 7425]	YP_002481761	3.78905e-05	49	52.7582	117	58	2	3.78905e-05	0.49	5	P:carbohydrate metabolic process; F:cation binding; F:catalytic activity; F:hydrolase activity, hydrolyzing O-glycosyl compounds; F:hydrolase activity		no IPS match
qpx_c843	dna-directed rna polymerase i iii	510	gi|298708063|emb|CBJ30416.1|conserved unknown protein [Ectocarpus siliculosus]	CBJ30416	1.14852e-36	72	142.895	124	90	5	1.14852e-36	0.696	4	F:DNA-directed RNA polymerase activity; ; F:protein dimerization activity; F:DNA binding		IPR009025 (SUPERFAMILY); IPR011261 (PFAM); IPR011263 (SMART); G3DSA:3.30.1360.10 (GENE3D), PTHR11800 (PANTHER), PTHR11800:SF13 (PANTHER), SignalP (SIGNALP)
qpx_c844	dnaj protein	1256	gi|213019079|ref|ZP_03334886.1|dnaJ protein [Wolbachia endosymbiont of Culex quinquefasciatus JHB] >gi|212995188|gb|EEB55829.1| dnaJ protein [Wolbachia endosymbiont of Culex quinquefasciatus JHB]	ZP_03334886	2.91963e-17	89	94.3597	65	58	5	2.91963e-17	0.874	8	C:cytoplasm; P:DNA replication; F:metal ion binding; P:protein folding; F:heat shock protein binding; F:ATP binding; F:unfolded protein binding; P:response to heat	-	IPR001623 (G3DSA:1.10.287.GENE3D); IPR003095 (PRINTS); IPR006162 (PROSITE); IPR018253 (PROSITE); PTHR24077 (PANTHER), PTHR24077:SF66 (PANTHER)
qpx_c845	glutamine amidotransferase of anthranilate synthase	621	gi|298489840|ref|YP_003720017.1|para-aminobenzoate synthase subunit I ['Nostoc azollae' 0708] >gi|298231758|gb|ADI62894.1| para-aminobenzoate synthase, subunit I ['Nostoc azollae' 0708]	YP_003720017	3.95279e-60	80	234.958	172	138	5	3.95279e-60	0.792	4	F:4-amino-4-deoxychorismate synthase activity; P:glutamine metabolic process; P:folic acid-containing compound biosynthetic process; F:anthranilate synthase activity	EC:2.6.1.85; EC:4.1.3.27	IPR005801 (G3DSA:3.60.120.GENE3D); IPR015890 (PFAM); IPR019999 (PRINTS); PTHR11236 (PANTHER), PTHR11236:SF7 (PANTHER)
qpx_c846	triosephosphate isomerase	619	gi|7274156|gb|AAF44720.1|AF063107_1triosephosphate isomerase + glyceraldehyde-3-phosphate dehydrogenase [Achlya bisexualis]	AAF44720	2.89287e-55	75	218.779	177	134	5	2.89287e-55	0.756	4	P:metabolic process; F:isomerase activity; F:binding; F:glyceraldehyde-3-phosphate dehydrogenase activity	-	IPR000652 (PANTHER); IPR013785 (G3DSA:3.20.20.GENE3D); IPR020861 (PROSITE)
qpx_c849	unnamed protein product [Ostreococcus tauri]	637	gi|116055255|emb|CAL57651.1|unnamed protein product [Ostreococcus tauri]	CAL57651	0.00071792	57	48.1358	70	40	1	0.00071792	0.57	0	-		no IPS match
qpx_c850	trehalose-6-phosphate synthase	956	gi|301111466|ref|XP_002904812.1|trehalose-phosphatase, putative [Phytophthora infestans T30-4] >gi|262095142|gb|EEY53194.1| trehalose-phosphatase, putative [Phytophthora infestans T30-4]	XP_002904812	6.82984e-31	49	139.043	279	138	5	6.82984e-31	0.478	5	P:trehalose biosynthetic process; F:carbohydrate binding; P:carbohydrate metabolic process; F:catalytic activity; P:metabolic process		IPR003337 (PFAM); IPR023214 (G3DSA:3.40.50.GENE3D); PTHR10788 (PANTHER), PTHR10788:SF6 (PANTHER)
qpx_c851	aldehyde dehydrogenase	402	gi|300777781|ref|ZP_07087639.1|aldehyde dehydrogenase (NAD(+)) [Chryseobacterium gleum ATCC 35910] >gi|300503291|gb|EFK34431.1| aldehyde dehydrogenase (NAD(+)) [Chryseobacterium gleum ATCC 35910]	ZP_07087639	4.89094e-17	79	90.8929	72	57	5	4.89094e-17	0.734	2	F:oxidoreductase activity, acting on the aldehyde or oxo group of donors, NAD or NADP as acceptor; P:metabolic process	EC:1.2.1.0	SignalP (SIGNALP)
qpx_c852	transcription factor	606	gi|301092516|ref|XP_002997113.1|conserved hypothetical protein [Phytophthora infestans T30-4] >gi|262111609|gb|EEY69661.1| conserved hypothetical protein [Phytophthora infestans T30-4]	XP_002997113	8.55273e-41	67	170.629	170	115	5	8.55273e-41	0.64	1	F:binding	-	PTHR11685 (PANTHER), PTHR11685:SF16 (PANTHER)
qpx_c853	aldehyde dehydrogenase	748	gi|299066281|emb|CBJ37465.1|betaine aldehyde dehydrogenase [Ralstonia solanacearum]	CBJ37465	3.38697e-15	86	86.2705	51	44	5	3.38697e-15	0.862	3	F:betaine-aldehyde dehydrogenase activity; P:oxidation-reduction process; F:aldehyde dehydrogenase (NAD) activity	EC:1.2.1.8; EC:1.2.1.3	no IPS match
qpx_c854	mitochondrial import inner membrane translocase subunit tim22	566	gi|296410780|ref|XP_002835113.1|hypothetical protein [Tuber melanosporum Mel28] >gi|295627888|emb|CAZ79234.1| unnamed protein product [Tuber melanosporum]	XP_002835113	7.85083e-06	52	44.2838	88	46	5	7.85083e-06	0.584	5	C:integral to membrane; C:membrane; C:mitochondrial inner membrane; P:protein transport; F:protein transporter activity		IPR003397 (PFAM)
qpx_c856	protein	567	gi|219110633|ref|XP_002177068.1|predicted protein [Phaeodactylum tricornutum CCAP 1055/1] >gi|217411603|gb|EEC51531.1| predicted protein [Phaeodactylum tricornutum CCAP 1055/1]	XP_002177068	9.05431e-28	62	127.102	167	104	5	9.05431e-28	0.556	0	-		G3DSA:1.10.150.20 (GENE3D)
qpx_c857	canine-like rab-type small g protein	538	gi|219111761|ref|XP_002177632.1|predicted protein [Phaeodactylum tricornutum CCAP 1055/1] >gi|217410517|gb|EEC50446.1| predicted protein [Phaeodactylum tricornutum CCAP 1055/1]	XP_002177632	4.81769e-38	79	160.999	125	99	5	4.81769e-38	0.768	3	P:protein transport; F:GTP binding; P:small GTPase mediated signal transduction	-	IPR001806 (PRINTS); IPR013753 (PFAM); IPR020851 (PROFILE); G3DSA:3.40.50.300 (GENE3D), PTHR24073 (PANTHER), PTHR24073:SF254 (PANTHER), SSF52540 (SUPERFAMILY)
qpx_lrc858	phospholipase b-like 1-like	716	gi|167522224|ref|XP_001745450.1|hypothetical protein [Monosiga brevicollis MX1] >gi|163776408|gb|EDQ90028.1| predicted protein [Monosiga brevicollis MX1]	XP_001745450	3.35528e-46	67	189.119	183	123	5	3.35528e-46	0.642	0	-		IPR007000 (PANTHER)
qpx_c859	vacuolar amino acid transporter 2	471	gi|164655534|ref|XP_001728896.1|hypothetical protein MGL_3890 [Malassezia globosa CBS 7966] >gi|159102784|gb|EDP41682.1| hypothetical protein MGL_3890 [Malassezia globosa CBS 7966]	XP_001728896	4.2782e-05	59	51.2174	62	37	5	4.2782e-05	0.582	2	C:integral to membrane; C:membrane		IPR013057 (PFAM); SignalP (SIGNALP)
qpx_c860	rab18 family	504	gi|301100814|ref|XP_002899496.1|Rab18 family GTPase, putative [Phytophthora infestans T30-4] >gi|262103804|gb|EEY61856.1| Rab18 family GTPase, putative [Phytophthora infestans T30-4]	XP_002899496	1.08343e-43	77	179.489	146	113	5	1.08343e-43	0.766	4	F:GTP binding; F:hydrolase activity; P:small GTPase mediated signal transduction; P:protein transport	-	IPR001806 (PRINTS); IPR013753 (PFAM); IPR020851 (PROFILE); G3DSA:3.40.50.300 (GENE3D), PTHR24073 (PANTHER), PTHR24073:SF482 (PANTHER), SSF52540 (SUPERFAMILY)
qpx_lrc861	er luminal binding protein precursor	2058	gi|219115543|ref|XP_002178567.1|ER luminal binding protein precursor [Phaeodactylum tricornutum CCAP 1055/1] >gi|217410302|gb|EEC50232.1| ER luminal binding protein precursor [Phaeodactylum tricornutum CCAP 1055/1]	XP_002178567	0	86	889.026	607	528	5	0	0.866	3	F:ATP binding; P:response to stress; P:auxin biosynthetic process	-	IPR001023 (PRINTS); IPR013126 (PFAM); IPR018181 (PROSITE); G3DSA:1.20.1270.10 (GENE3D), G3DSA:2.60.34.10 (GENE3D), G3DSA:3.30.30.30 (GENE3D), G3DSA:3.30.420.40 (GENE3D), G3DSA:3.90.640.10 (GENE3D), SSF100920 (SUPERFAMILY), SSF100934 (SUPERFAMILY), SSF53067 (SUPERFAMILY)
qpx_lrc862	heat shock 70 kda protein	914	gi|38489930|gb|AAR21576.1|heat shock protein 70 [Phytophthora nicotianae]	AAR21576	2.52305e-80	78	303.138	250	195	5	2.52305e-80	0.768	1	F:nucleotide binding	-	IPR001023 (PRINTS); IPR013126 (PFAM); G3DSA:1.20.1270.10 (GENE3D), G3DSA:2.60.34.10 (GENE3D), PTHR19375:SF1 (PANTHER), SSF100920 (SUPERFAMILY), SSF100934 (SUPERFAMILY)
qpx_c863	triacylglycerol lipase	386	gi|58267544|ref|XP_570928.1|lipid particle protein [Cryptococcus neoformans var. neoformans JEC21] >gi|74685138|sp|Q5KGU2.1|PLPL_CRYNE RecName: Full=Patatin-like phospholipase domain-containing protein CNE02340 >gi|57227162|gb|AAW43621.1| lipid particle protein, putative [Cryptococcus neoformans var. neoformans JEC21]	XP_570928	4.10506e-16	65	87.8113	101	66	5	4.10506e-16	0.65	1	P:metabolic process	-	no IPS match
qpx_c864	fk506-binding protein	606	gi|194324935|gb|ACF49124.1|FK506-binding protein-like protein [Echinococcus granulosus]	ACF49124	3.37107e-29	77	132.109	104	81	5	3.37107e-29	0.768	1	F:isomerase activity	-	IPR001179 (PFAM); IPR023566 (PANTHER); G3DSA:3.10.50.40 (GENE3D), SSF54534 (SUPERFAMILY)
qpx_c865	protein	655	gi|303281834|ref|XP_003060209.1|predicted protein [Micromonas pusilla CCMP1545] >gi|226458864|gb|EEH56161.1| predicted protein [Micromonas pusilla CCMP1545]	XP_003060209	5.69702e-15	67	85.1149	70	47	5	5.69702e-15	0.676	0	-		no IPS match
qpx_c867	pkd domain-containing protein	649	gi|33866098|ref|NP_897657.1|hypothetical protein SYNW1564 [Synechococcus sp. WH 8102] >gi|33639073|emb|CAE08079.1| conserved hypothetical protein [Synechococcus sp. WH 8102]	NP_897657	1.93996e-09	56	44.669	75	42	5	1.93996e-09	0.588	3	P:proteolysis; F:peptidase activity; F:molecular_function		no IPS match
qpx_c868	related to diacylglycerol acyltransferase type 2a	340	gi|289620589|emb|CBI52950.1|unnamed protein product [Sordaria macrospora]	CBI52950	3.93873e-11	63	71.2478	85	54	5	3.93873e-11	0.648	1	F:transferase activity	-	IPR007130 (PANTHER)
qpx_c870	myb-like dna-binding	701	gi|301112869|ref|XP_002998205.1|myb-like DNA-binding protein, putative [Phytophthora infestans T30-4] >gi|262112499|gb|EEY70551.1| myb-like DNA-binding protein, putative [Phytophthora infestans T30-4]	XP_002998205	1.07325e-37	69	120.553	103	72	5	1.07325e-37	0.698	3	; C:nucleus; F:DNA binding		IPR001005 (SMART); IPR009057 (SUPERFAMILY); IPR012287 (G3DSA:1.10.10.GENE3D); IPR014778 (PFAM); IPR015495 (PANTHER); IPR017877 (PROFILE); IPR017930 (PROFILE); PTHR10641:SF155 (PANTHER)
qpx_c875	nuclear movement domain-containing protein	745	gi|299469845|emb|CBN76699.1|nuclear movement domain-containing protein [Ectocarpus siliculosus]	CBN76699	2.09329e-33	73	146.747	119	87	5	2.09329e-33	0.704	0	-		IPR007052 (PROFILE); IPR008978 (SUPERFAMILY); IPR017447 (PFAM); G3DSA:2.60.40.790 (GENE3D), PTHR12356 (PANTHER)
qpx_c876	elongation of very long chain fatty acids protein	956	gi|167526168|ref|XP_001747418.1|hypothetical protein [Monosiga brevicollis MX1] >gi|163774253|gb|EDQ87885.1| predicted protein [Monosiga brevicollis MX1]	XP_001747418	5.20522e-47	62	192.586	228	143	5	5.20522e-47	0.614	1	C:integral to membrane		IPR002076 (PANTHER); PTHR11157:SF4 (PANTHER)
qpx_c877	calcium calmodulin-dependent protein	1140	gi|299116073|emb|CBN74489.1|Possible a2+/calmodulin-dependent protein kinase, EF-Hand protein superfamily [Ectocarpus siliculosus]	CBN74489	3.1512e-84	67	316.62	329	221	5	3.1512e-84	0.674	4	F:binding; F:protein kinase activity; C:intracellular part; P:cellular metabolic process	-	IPR000719 (PROFILE); IPR002290 (SMART); IPR008271 (PROSITE); IPR011009 (SUPERFAMILY); IPR017441 (PROSITE); IPR017442 (PFAM); G3DSA:1.10.510.10 (GENE3D), G3DSA:3.30.200.20 (GENE3D), PTHR24347 (PANTHER)
qpx_lrc878	cysteine endopeptidase	399	gi|255081132|ref|XP_002507788.1|cysteine endopeptidase [Micromonas sp. RCC299] >gi|226523064|gb|ACO69046.1| cysteine endopeptidase [Micromonas sp. RCC299]	XP_002507788	7.10809e-08	54	60.4622	66	36	3	7.10809e-08	0.573333	3	P:proteolysis; F:cysteine-type peptidase activity; F:cysteine-type endopeptidase activity		IPR000668 (PFAM); G3DSA:2.40.50.170 (GENE3D), SSF54001 (SUPERFAMILY)
qpx_c881	adenylosuccinate synthetase	1412	gi|219115101|ref|XP_002178346.1|adenylosuccinate synthetase [Phaeodactylum tricornutum CCAP 1055/1] >gi|217410081|gb|EEC50011.1| adenylosuccinate synthetase [Phaeodactylum tricornutum CCAP 1055/1]	XP_002178346	1.48891e-113	66	414.461	445	297	5	1.48891e-113	0.66	1	F:binding	-	IPR001114 (PANTHER); IPR018220 (PROSITE); G3DSA:1.10.300.10 (GENE3D), G3DSA:3.40.440.10 (GENE3D), G3DSA:3.90.170.10 (GENE3D), SSF52540 (SUPERFAMILY)
qpx_c883	2Fe-2S ferredoxin, putative [Phytophthora infestans T30-4]	556	gi|301106741|ref|XP_002902453.1|2Fe-2S ferredoxin, putative [Phytophthora infestans T30-4] >gi|262098327|gb|EEY56379.1| 2Fe-2S ferredoxin, putative [Phytophthora infestans T30-4]	XP_002902453	1.67734e-39	81	166.007	117	95	5	1.67734e-39	0.79	3	F:2 iron, 2 sulfur cluster binding; F:metal ion binding; F:electron carrier activity	-	IPR001041 (PFAM); IPR001055 (PRINTS); IPR012675 (G3DSA:3.10.20.GENE3D); IPR018298 (PROSITE); PTHR23426 (PANTHER), PTHR23426:SF1 (PANTHER)
qpx_c886	alpha-tubulin, putative [Phytophthora infestans T30-4]	1007	gi|301110230|ref|XP_002904195.1|alpha-tubulin, putative [Phytophthora infestans T30-4] >gi|262096321|gb|EEY54373.1| alpha-tubulin, putative [Phytophthora infestans T30-4]	XP_002904195	9.67825e-140	97	500.745	275	269	5	9.67825e-140	0.974	6	P:microtubule-based movement; F:GTP binding; P:protein polymerization; F:structural molecule activity; F:GTPase activity; C:microtubule	-	IPR000217 (PRINTS); IPR002452 (PRINTS); IPR003008 (G3DSA:3.40.50.GENE3D); IPR008280 (SUPERFAMILY); IPR017975 (PROSITE)
qpx_lrc887	PREDICTED: hypothetical protein [Hydra magnipapillata]	941	gi|221111597|ref|XP_002163532.1|PREDICTED: hypothetical protein [Hydra magnipapillata]	XP_002163532	1.87122e-09	48	54.299	111	54	2	1.87122e-09	0.475	0	-		no IPS match
qpx_c890	ubiquitin specific peptidase isoform cra_a	402	gi|109110028|ref|XP_001107144.1|PREDICTED: ubiquitin carboxyl-terminal hydrolase 20-like [Macaca mulatta]	XP_001107144	0.000163195	50	49.2914	86	43	5	0.000163195	0.484	3	F:binding; P:protein deubiquitination; F:hydrolase activity	-	IPR006615 (SMART); SSF143791 (SUPERFAMILY)
qpx_c891	homogentisate -dioxygenase	560	gi|301121452|ref|XP_002908453.1|homogentisate 1,2-dioxygenase [Phytophthora infestans T30-4] >gi|262103484|gb|EEY61536.1| homogentisate 1,2-dioxygenase [Phytophthora infestans T30-4]	XP_002908453	2.27855e-34	90	87.0409	43	39	5	2.27855e-34	0.696	4	F:homogentisate 1,2-dioxygenase activity; P:L-phenylalanine catabolic process; P:oxidation-reduction process; P:tyrosine metabolic process	EC:1.13.11.5	IPR005708 (PANTHER); IPR011051 (SUPERFAMILY)
qpx_c892	short-chain dehydrogenase reductase sdr	937	gi|269926558|ref|YP_003323181.1|short-chain dehydrogenase/reductase SDR [Thermobaculum terrenum ATCC BAA-798] >gi|269790218|gb|ACZ42359.1| short-chain dehydrogenase/reductase SDR [Thermobaculum terrenum ATCC BAA-798]	YP_003323181	4.04442e-75	77	222.246	179	138	5	4.04442e-75	0.76	3	F:oxidoreductase activity; P:oxidation-reduction process; F:binding	-	IPR002198 (PRINTS); IPR002347 (PRINTS); IPR016040 (G3DSA:3.40.50.GENE3D); PTHR24311 (PANTHER), PTHR24311:SF59 (PANTHER), SignalP (SIGNALP), SSF51735 (SUPERFAMILY)
qpx_c893	protein	934	gi|299473335|emb|CBN77734.1|conserved unknown protein [Ectocarpus siliculosus]	CBN77734	3.16347e-17	41	93.5893	266	111	5	3.16347e-17	0.426	6	F:receptor activity; C:integral to membrane; F:aspartic-type endopeptidase activity; F:calcium ion binding; C:membrane; F:mannosyl-oligosaccharide 1,2-alpha-mannosidase activity		no IPS match
qpx_c896	protein	506	gi|145356294|ref|XP_001422368.1|predicted protein [Ostreococcus lucimarinus CCE9901] >gi|144582610|gb|ABP00685.1| predicted protein [Ostreococcus lucimarinus CCE9901]	XP_001422368	1.33366e-17	61	92.8189	101	62	5	1.33366e-17	0.596	0	-		G3DSA:2.60.120.620 (GENE3D), SSF51197 (SUPERFAMILY)
qpx_c897	variant sh3 domain containing protein	1010	gi|290980874|ref|XP_002673156.1|predicted protein [Naegleria gruberi] >gi|284086738|gb|EFC40412.1| predicted protein [Naegleria gruberi]	XP_002673156	9.42686e-18	52	95.5153	186	98	5	9.42686e-18	0.588	2	C:cytoplasm; F:protein binding		IPR001452 (PRINTS); G3DSA:2.30.30.40 (GENE3D), PTHR10321 (PANTHER)
qpx_c898	cdc42 gtpase-activating protein	482	gi|260804503|ref|XP_002597127.1|hypothetical protein BRAFLDRAFT_215752 [Branchiostoma floridae] >gi|229282390|gb|EEN53139.1| hypothetical protein BRAFLDRAFT_215752 [Branchiostoma floridae]	XP_002597127	7.7201e-09	53	46.595	94	50	5	7.7201e-09	0.65	4	F:GTPase activator activity; C:lamellipodium; F:SH3 domain binding; P:small GTPase mediated signal transduction	-	IPR000198 (G3DSA:1.10.555.GENE3D); IPR008936 (SUPERFAMILY)
qpx_c900	novel protein vertebrate carnitine palmitoyltransferase 1a	1581	gi|119114549|ref|XP_319335.3|AGAP010164-PA [Anopheles gambiae str. PEST] >gi|116118469|gb|EAA13810.3| AGAP010164-PA [Anopheles gambiae str. PEST]	XP_319335	8.37592e-92	60	342.428	434	262	5	8.37592e-92	0.592	2	F:transferase activity;		IPR000542 (PANTHER); PTHR22589:SF8 (PANTHER), SSF52777 (SUPERFAMILY)
qpx_c901	3-hydroxyisobutyrate dehydrogenase	630	gi|281202358|gb|EFA76563.1|3-hydroxyisobutyrate dehydrogenase [Polysphondylium pallidum PN500]	EFA76563	2.44381e-65	81	252.292	170	138	5	2.44381e-65	0.768	4	F:NAD binding; F:3-hydroxyisobutyrate dehydrogenase activity; P:pentose-phosphate shunt; F:phosphogluconate dehydrogenase (decarboxylating) activity	EC:1.1.1.31; EC:1.1.1.44	IPR008927 (SUPERFAMILY); IPR013328 (G3DSA:1.10.1040.GENE3D); IPR015815 (PANTHER); IPR016040 (G3DSA:3.40.50.GENE3D)
qpx_c902	cysteine desulfurase mitochondrial precursor	642	gi|301098280|ref|XP_002898233.1|cysteine desulfurase 1, mitochondrial precursor [Phytophthora infestans T30-4] >gi|262105296|gb|EEY63348.1| cysteine desulfurase 1, mitochondrial precursor [Phytophthora infestans T30-4]	XP_002898233	2.11394e-71	90	259.61	162	146	5	2.11394e-71	0.864	3	F:pyridoxal phosphate binding; P:cysteine metabolic process; F:cysteine desulfurase activity	EC:2.8.1.7	IPR000192 (PFAM); IPR015422 (G3DSA:3.90.1150.GENE3D); IPR015424 (SUPERFAMILY); PTHR11601 (PANTHER)
qpx_c904	protein	578	gi|156389082|ref|XP_001634821.1|predicted protein [Nematostella vectensis] >gi|156221908|gb|EDO42758.1| predicted protein [Nematostella vectensis]	XP_001634821	5.60398e-12	67	74.7146	68	46	5	5.60398e-12	0.648	0	-		no IPS match
qpx_c905	o-methyltransferase protein	1018	gi|256818457|ref|ZP_05543472.1|hypothetical protein SgriT_35674 [Streptomyces griseoflavus Tu4000] >gi|302562629|ref|ZP_07314971.1| methyltransferase [Streptomyces griseoflavus Tu4000] >gi|302480247|gb|EFL43340.1| methyltransferase [Streptomyces griseoflavus Tu4000]	ZP_05543472	1.80477e-16	46	91.2781	200	93	5	1.80477e-16	0.522	2	F:methyltransferase activity; F:transferase activity		IPR007213 (PFAM); IPR011610 (TIGRFAMs); G3DSA:3.40.50.150 (GENE3D), SSF53335 (SUPERFAMILY)
qpx_c906	all-trans- -dihydroretinol saturase-like	1261	gi|167516330|ref|XP_001742506.1|hypothetical protein [Monosiga brevicollis MX1] >gi|163779130|gb|EDQ92744.1| predicted protein [Monosiga brevicollis MX1]	XP_001742506	2.84612e-28	53	78.9518	126	67	5	2.84612e-28	0.552	2	F:oxidoreductase activity; F:electron carrier activity		PTHR10668 (PANTHER), PTHR10668:SF5 (PANTHER)
qpx_c907	predicted protein [Phaeodactylum tricornutum CCAP 1055/1]	945	gi|219113419|ref|XP_002186293.1|predicted protein [Phaeodactylum tricornutum CCAP 1055/1] >gi|209583143|gb|ACI65763.1| predicted protein [Phaeodactylum tricornutum CCAP 1055/1]	XP_002186293	4.22659e-17	50	93.2041	190	95	5	4.22659e-17	0.594	0	-		SignalP (SIGNALP)
qpx_c908	delta-aminolevulinic acid	733	gi|294931774|ref|XP_002780008.1|delta-aminolevulinic acid synthetase, putative [Perkinsus marinus ATCC 50983] >gi|239889795|gb|EER11803.1| delta-aminolevulinic acid synthetase, putative [Perkinsus marinus ATCC 50983]	XP_002780008	1.7572e-53	76	213.386	169	130	5	1.7572e-53	0.752	2	P:biosynthetic process; F:transferase activity	-	IPR004839 (PFAM); IPR015422 (G3DSA:3.90.1150.GENE3D); IPR015424 (SUPERFAMILY); PTHR13693 (PANTHER), PTHR13693:SF7 (PANTHER)
qpx_c909	peptidylarginine deiminase	631	gi|119713505|gb|ABL97558.1|peptidyl-arginine deiminase [uncultured marine bacterium EB0_35D03]	ABL97558	7.70328e-19	57	97.8265	126	73	5	7.70328e-19	0.544	0	-		G3DSA:3.75.10.10 (GENE3D), SignalP (SIGNALP)
qpx_c910	predicted protein [Micromonas pusilla CCMP1545]	1500	gi|303279699|ref|XP_003059142.1|predicted protein [Micromonas pusilla CCMP1545] >gi|226458978|gb|EEH56274.1| predicted protein [Micromonas pusilla CCMP1545]	XP_003059142	3.82547e-38	54	164.081	205	111	5	5.86093e-63	0.596	1	F:DNA binding		SignalP (SIGNALP)
qpx_c911	hypothetical protein ARALYDRAFT_358659 [Arabidopsis lyrata subsp. lyrata]	383	gi|297797469|ref|XP_002866619.1|hypothetical protein ARALYDRAFT_358659 [Arabidopsis lyrata subsp. lyrata] >gi|297312454|gb|EFH42878.1| hypothetical protein ARALYDRAFT_358659 [Arabidopsis lyrata subsp. lyrata]	XP_002866619	7.27538e-13	54	77.0258	95	52	5	7.27538e-13	0.538	1	F:molecular_function		no IPS match
qpx_c912	protein binding	1017	gi|298706178|emb|CBJ49106.1|Novel Sm-like protein with long N-and C-terminal domains. [Ectocarpus siliculosus]	CBJ49106	8.33298e-13	42	63.5438	170	72	5	8.33298e-13	0.55	0	-		IPR010920 (SUPERFAMILY); PTHR13586 (PANTHER)
qpx_c914	c-5 sterol desaturase	904	gi|298712977|emb|CBJ26879.1|conserved unknown protein [Ectocarpus siliculosus]	CBJ26879	1.74396e-25	67	120.939	99	67	5	1.74396e-25	0.686	5	P:oxidation-reduction process; F:oxidoreductase activity; C:endoplasmic reticulum; F:iron ion binding; P:fatty acid biosynthetic process		PTHR11863 (PANTHER), PTHR11863:SF18 (PANTHER)
qpx_c916	protein	554	gi|219124126|ref|XP_002182362.1|predicted protein [Phaeodactylum tricornutum CCAP 1055/1] >gi|217406323|gb|EEC46263.1| predicted protein [Phaeodactylum tricornutum CCAP 1055/1]	XP_002182362	2.64846e-13	57	78.9518	110	63	5	2.64846e-13	0.588	1	F:hydrolase activity	-	no IPS match
qpx_c918	propionyl- alpha subunit	562	gi|301107684|ref|XP_002902924.1|propionyl coenzyme A carboxylase (Pi-PCC1) [Phytophthora infestans T30-4] >gi|262098042|gb|EEY56094.1| propionyl coenzyme A carboxylase (Pi-PCC1) [Phytophthora infestans T30-4]	XP_002902924	2.71921e-29	66	132.109	142	95	5	2.71921e-29	0.68	2	F:catalytic activity; F:binding	-	IPR000089 (PFAM); IPR001249 (PRINTS); IPR001882 (PROSITE); IPR011053 (SUPERFAMILY); G3DSA:2.40.50.100 (GENE3D), PTHR18866 (PANTHER), PTHR18866:SF13 (PANTHER)
qpx_c919	pre-mrna-splicing factor sf2-like protein	736	gi|254582016|ref|XP_002496993.1|ZYRO0D12892p [Zygosaccharomyces rouxii] >gi|238939885|emb|CAR28060.1| ZYRO0D12892p [Zygosaccharomyces rouxii]	XP_002496993	6.81663e-13	67	78.5666	79	53	5	6.81663e-13	0.662	1	F:binding	-	IPR000504 (PFAM); IPR012677 (G3DSA:3.30.70.GENE3D); PTHR10548 (PANTHER), SSF54928 (SUPERFAMILY)
qpx_c920	conserved hypothetical protein [Phytophthora infestans T30-4]	568	gi|301120880|ref|XP_002908167.1|conserved hypothetical protein [Phytophthora infestans T30-4] >gi|262103198|gb|EEY61250.1| conserved hypothetical protein [Phytophthora infestans T30-4]	XP_002908167	7.45861e-06	50	54.299	133	67	1	7.45861e-06	0.5	3	; C:mediator complex; P:regulation of transcription from RNA polymerase II promoter		no IPS match
qpx_c921	cytochrome P450, putative [Phytophthora infestans T30-4]	334	gi|301088406|ref|XP_002996891.1|cytochrome P450, putative [Phytophthora infestans T30-4] >gi|262110811|gb|EEY68863.1| cytochrome P450, putative [Phytophthora infestans T30-4]	XP_002996891	0.000801577	55	46.9802	63	35	1	0.000801577	0.55	7	F:metal ion binding; P:oxidation-reduction process; F:heme binding; F:oxidoreductase activity; F:electron carrier activity; F:iron ion binding; F:monooxygenase activity		no IPS match
qpx_c922	atp-binding cassette superfamily	1268	gi|299470970|emb|CBN79954.1|pleiotropic drug resistance transporter [Ectocarpus siliculosus]	CBN79954	6.26321e-52	60	209.534	298	180	5	6.26321e-52	0.586	6	F:ATPase activity; F:ATP binding; F:nucleotide binding; C:membrane; F:nucleoside-triphosphatase activity; P:auxin biosynthetic process		IPR013525 (PFAM); PTHR19241 (PANTHER)
qpx_c927	hypothetical protein SORBIDRAFT_04g028290 [Sorghum bicolor]	445	gi|242062560|ref|XP_002452569.1|hypothetical protein SORBIDRAFT_04g028290 [Sorghum bicolor] >gi|241932400|gb|EES05545.1| hypothetical protein SORBIDRAFT_04g028290 [Sorghum bicolor]	XP_002452569	3.19293e-08	62	61.6178	69	43	5	3.19293e-08	0.612	0	-		no IPS match
qpx_lrc930	ubiquitin-associated protein	586	gi|297733703|emb|CBI14950.3|unnamed protein product [Vitis vinifera]	CBI14950	3.6885e-06	60	55.4546	68	41	5	3.6885e-06	0.574	1	F:zinc ion binding		no IPS match
qpx_c932	lipoic acid synthetase	583	gi|223995897|ref|XP_002287622.1|lipoic acid synthetase [Thalassiosira pseudonana CCMP1335] >gi|220976738|gb|EED95065.1| lipoic acid synthetase [Thalassiosira pseudonana CCMP1335]	XP_002287622	2.84199e-46	76	149.828	120	92	5	2.84199e-46	0.794	4	C:cytoplasm; F:lipoate synthase activity; F:4 iron, 4 sulfur cluster binding; P:lipoate biosynthetic process	EC:2.8.1.8	PTHR10949 (PANTHER), PTHR10949:SF0 (PANTHER)
qpx_c933	nadh:ubiquinone oxidoreductase kda subunit	932	gi|301102624|ref|XP_002900399.1|conserved hypothetical protein [Phytophthora infestans T30-4] >gi|262102140|gb|EEY60192.1| conserved hypothetical protein [Phytophthora infestans T30-4]	XP_002900399	2.04345e-08	61	64.3142	77	47	5	2.04345e-08	0.628	0	-		IPR019401 (G3DSA:2.60.260.GENE3D); PTHR13156 (PANTHER)
qpx_c936	3-methylcrotonyl beta subunit	307	gi|77459879|ref|YP_349386.1|propionyl-CoA carboxylase [Pseudomonas fluorescens Pf0-1] >gi|77383882|gb|ABA75395.1| putative biotin-dependent carboxyl transferase [Pseudomonas fluorescens Pf0-1]	YP_349386	3.46294e-15	69	84.7297	76	53	5	3.46294e-15	0.66	1	F:catalytic activity	-	G3DSA:3.90.226.10 (GENE3D), PTHR22855 (PANTHER), SSF52096 (SUPERFAMILY)
qpx_c937	selenoprotein w	412	gi|299470283|emb|CBN79587.1|Selenoprotein W [Ectocarpus siliculosus]	CBN79587	2.4171e-07	85	50.8322	34	29	1	2.4171e-07	0.85	0	-		no IPS match
qpx_c938	h+-translocating pyrophosphatase family	404	gi|255077920|ref|XP_002502540.1|H+-translocating pyrophosphatase family [Micromonas sp. RCC299] >gi|226517805|gb|ACO63798.1| H+-translocating pyrophosphatase family [Micromonas sp. RCC299]	XP_002502540	7.49332e-42	94	173.326	100	94	5	7.49332e-42	0.88	4	F:inorganic diphosphatase activity; C:membrane; F:hydrogen-translocating pyrophosphatase activity; P:proton transport	EC:3.6.1.1	IPR004131 (PFAM); SignalP (SIGNALP)
qpx_c939	glutamate synthase	519	gi|167629049|ref|YP_001679548.1|glutamate synthase [nadph] large chain [Heliobacterium modesticaldum Ice1] >gi|167591789|gb|ABZ83537.1| glutamate synthase [nadph] large chain [Heliobacterium modesticaldum Ice1]	YP_001679548	6.07875e-40	78	167.162	138	109	5	6.07875e-40	0.772	2	F:glutamate synthase activity; P:nitrogen compound metabolic process	-	IPR002489 (G3DSA:2.160.20.GENE3D); PTHR11938 (PANTHER), PTHR11938:SF1 (PANTHER)
qpx_c941	ribosomal protein 15 60s large ribosomal subunit	615	gi|302776352|ref|XP_002971348.1|hypothetical protein SELMODRAFT_270900 [Selaginella moellendorffii] >gi|300161330|gb|EFJ27946.1| hypothetical protein SELMODRAFT_270900 [Selaginella moellendorffii]	XP_002971348	1.79197e-49	72	199.519	187	135	5	1.79197e-49	0.706	1	C:intracellular	-	no IPS match
qpx_c943	glycine dehydrogenase	1375	gi|223998052|ref|XP_002288699.1|glycine decarboxylase p-protein [Thalassiosira pseudonana CCMP1335] >gi|220975807|gb|EED94135.1| glycine decarboxylase p-protein [Thalassiosira pseudonana CCMP1335]	XP_002288699	7.32035e-136	75	484.182	409	308	5	7.32035e-136	0.758	2	F:oxidoreductase activity; P:glycine metabolic process	-	IPR015421 (G3DSA:3.40.640.GENE3D); IPR015424 (SUPERFAMILY); IPR020580 (PFAM); IPR020581 (PANTHER)
qpx_c944	adenylyl-sulfate kinase	370	gi|239809500|gb|ACS26222.1|unknown [uncultured bacterium]	ACS26222	8.41895e-25	77	116.701	84	65	5	8.41895e-25	0.752	7	C:cytosol; F:adenylylsulfate kinase activity; P:methionine biosynthetic process; P:sulfate assimilation; F:nucleotide binding; P:phosphorylation; C:nucleus	EC:2.7.1.25	no IPS match
qpx_c945	tm2 domain family	468	gi|291241194|ref|XP_002740495.1|PREDICTED: wurst-like [Saccoglossus kowalevskii]	XP_002740495	2.04779e-10	56	63.929	65	37	5	2.04779e-10	0.526	0	-		IPR007829 (PFAM); SignalP (SIGNALP)
qpx_c946	v-type h(+)-translocating pyrophosphatase	303	gi|76780632|emb|CAH58657.1|proton-translocating inorganic pyrophosphatase [Phaeodactylum tricornutum]	CAH58657	2.7349e-36	95	154.836	85	81	5	2.7349e-36	0.934	6	F:hydrogen-translocating pyrophosphatase activity; C:plasma membrane; C:cell outer membrane; P:proton transport; F:inorganic diphosphatase activity; C:integral to membrane	EC:3.6.1.1	IPR004131 (PFAM); SignalP (SIGNALP)
qpx_c947	inositol triphosphate 3-kinase	1179	gi|209156140|gb|ACI34302.1|Inositol hexakisphosphate kinase 2 [Salmo salar]	ACI34302	5.90563e-25	47	119.783	284	136	5	5.90563e-25	0.488	2	F:kinase activity; F:inositol-1,4,5-trisphosphate 3-kinase activity		no IPS match
qpx_c948	calmodulin-binding protein	563	gi|21554203|gb|AAM63282.1|unknown [Arabidopsis thaliana]	AAM63282	5.21263e-08	65	46.9802	44	29	5	5.21263e-08	0.656	3	C:cytoplasmic membrane-bounded vesicle; F:calmodulin binding; P:defense response to bacterium	-	SignalP (SIGNALP)
qpx_c950	ribosomal protein s29e	564	gi|69608622|emb|CAJ01888.1|ribosomal protein S29e [Timarcha balearica]	CAJ01888	1.74114e-15	88	86.2705	50	44	5	1.74114e-15	0.86	4	C:ribosome; F:metal ion binding; F:structural constituent of ribosome; P:translation	-	no IPS match
qpx_c951	atp-binding cassette superfamily	335	gi|301095389|ref|XP_002896795.1|ATP-binding Cassette (ABC) Superfamily [Phytophthora infestans T30-4] >gi|262108678|gb|EEY66730.1| ATP-binding Cassette (ABC) Superfamily [Phytophthora infestans T30-4]	XP_002896795	1.56075e-07	63	59.3066	73	46	5	1.56075e-07	0.624	5	F:ATPase activity; F:ATP binding; F:nucleotide binding; F:nucleoside-triphosphatase activity; P:auxin biosynthetic process		no IPS match
qpx_c953	atp-binding cassette transporter	1054	gi|302824412|ref|XP_002993849.1|hypothetical protein SELMODRAFT_137645 [Selaginella moellendorffii] >gi|300138313|gb|EFJ05086.1| hypothetical protein SELMODRAFT_137645 [Selaginella moellendorffii]	XP_002993849	1.54954e-18	53	98.2117	149	80	5	1.54954e-18	0.536	0	-		IPR013525 (PFAM); PTHR19241 (PANTHER)
qpx_c954	rab2 -family small gtpase	506	gi|301105767|ref|XP_002901967.1|Rab2 family GTPase, putative [Phytophthora infestans T30-4] >gi|262099305|gb|EEY57357.1| Rab2 family GTPase, putative [Phytophthora infestans T30-4]	XP_002901967	9.44742e-56	93	219.55	130	122	5	9.44742e-56	0.904	3	P:protein transport; F:GTP binding; P:small GTPase mediated signal transduction	-	IPR001806 (PRINTS); IPR013753 (PFAM); IPR020851 (PROFILE); G3DSA:3.40.50.300 (GENE3D), PTHR24073 (PANTHER), PTHR24073:SF314 (PANTHER), SSF52540 (SUPERFAMILY)
qpx_c955	synaptobrevin-like protein	550	gi|298715662|emb|CBJ28188.1|Soluble NSF Attachment Protein (SNAP) Receptor (SNARE) [Ectocarpus siliculosus]	CBJ28188	6.34563e-44	74	180.644	157	117	5	6.34563e-44	0.694	4	P:vesicle-mediated transport; C:integral to membrane; C:membrane; P:transport		IPR001388 (PRINTS); IPR010908 (G3DSA:3.30.450.GENE3D); IPR011012 (SUPERFAMILY); G3DSA:1.20.5.110 (GENE3D), PTHR21136 (PANTHER), PTHR21136:SF5 (PANTHER)
qpx_c956	iron-sulfur cluster assembly	616	gi|301093476|ref|XP_002997584.1|iron-sulfur cluster assembly protein, putative [Phytophthora infestans T30-4] >gi|262110547|gb|EEY68599.1| iron-sulfur cluster assembly protein, putative [Phytophthora infestans T30-4]	XP_002997584	5.23808e-33	68	144.821	145	99	5	5.23808e-33	0.68	1	C:mitochondrion	-	IPR000361 (G3DSA:2.60.300.GENE3D); IPR016092 (TIGRFAMs); IPR017870 (PROSITE); PTHR10072 (PANTHER)
qpx_c957	gabar1 g protein-coupled gaba receptor	878	gi|219117625|ref|XP_002179604.1|predicted protein [Phaeodactylum tricornutum CCAP 1055/1] >gi|217408657|gb|EEC48590.1| predicted protein [Phaeodactylum tricornutum CCAP 1055/1]	XP_002179604	1.56389e-15	52	87.8113	190	99	5	1.56389e-15	0.52	8	F:receptor activity; C:integral to membrane; F:G-protein coupled receptor activity; F:signal transducer activity; C:membrane; F:G-protein coupled GABA receptor activity; P:signal transduction; P:G-protein coupled receptor signaling pathway		no IPS match
qpx_c958	gmp reductase 2	549	gi|301097702|ref|XP_002897945.1|GMP reductase 2 [Phytophthora infestans T30-4] >gi|262106390|gb|EEY64442.1| GMP reductase 2 [Phytophthora infestans T30-4]	XP_002897945	3.9039e-40	85	153.295	110	94	5	3.9039e-40	0.848	4	P:nucleotide metabolic process; F:metal ion binding; F:GMP reductase activity; P:oxidation-reduction process	EC:1.7.1.7	IPR001093 (PFAM); IPR013785 (G3DSA:3.20.20.GENE3D); PTHR11911 (PANTHER), PTHR11911:SF7 (PANTHER), SSF51412 (SUPERFAMILY)
qpx_c960	udp-3-o-(3-hydroxymyristoyl) glucosamine n-acyltransferase	1187	gi|301123809|ref|XP_002909631.1|UDP-3-O-[3-hydroxymyristoyl] glucosamine N-acyltransferase [Phytophthora infestans T30-4] >gi|262100393|gb|EEY58445.1| UDP-3-O-[3-hydroxymyristoyl] glucosamine N-acyltransferase [Phytophthora infestans T30-4]	XP_002909631	5.54541e-39	56	166.392	230	130	5	5.54541e-39	0.512	5	F:transferase activity; ; P:lipid A biosynthetic process; F:transferase activity, transferring acyl groups other than amino-acyl groups; P:lipid biosynthetic process		no IPS match
qpx_c961	p-atpase family transporter: calcium ion	1119	gi|145341008|ref|XP_001415608.1|P-ATPase family transporter: calcium ion [Ostreococcus lucimarinus CCE9901] >gi|144575831|gb|ABO93900.1| P-ATPase family transporter: calcium ion [Ostreococcus lucimarinus CCE9901]	XP_001415608	1.00448e-127	79	461.07	334	267	5	1.00448e-127	0.798	6	F:calcium-transporting ATPase activity; P:auxin biosynthetic process; C:integral to membrane; P:ATP biosynthetic process; F:ATP binding; P:calcium ion transport	EC:3.6.3.8	IPR000695 (PRINTS); IPR001757 (PRINTS); IPR006068 (PFAM); IPR023214 (SUPERFAMILY); IPR023298 (G3DSA:1.20.1110.GENE3D); PTHR24093 (PANTHER), PTHR24093:SF91 (PANTHER), SSF81665 (SUPERFAMILY)
qpx_c962	mitochondrial processing peptidase alpha	380	gi|301091111|ref|XP_002895747.1|conserved hypothetical protein [Phytophthora infestans T30-4] >gi|262096659|gb|EEY54711.1| conserved hypothetical protein [Phytophthora infestans T30-4]	XP_002895747	1.85757e-16	67	88.9669	86	58	5	1.85757e-16	0.672	3	F:peptidase activity; P:metabolic process; C:membrane	-	IPR011237 (G3DSA:3.30.830.GENE3D); IPR011249 (SUPERFAMILY); PTHR11851 (PANTHER), PTHR11851:SF69 (PANTHER)
qpx_c963	mitochondrial protein translocase family	820	gi|301093253|ref|XP_002997475.1|Mitochondrial Protein Translocase (MPT) Family [Phytophthora infestans T30-4] >gi|262110731|gb|EEY68783.1| Mitochondrial Protein Translocase (MPT) Family [Phytophthora infestans T30-4]	XP_002997475	2.84865e-28	66	124.79	151	101	5	2.84865e-28	0.592	3	P:intracellular protein transport; C:mitochondrial inner membrane presequence translocase complex; F:P-P-bond-hydrolysis-driven protein transmembrane transporter activity		IPR007379 (PFAM); PTHR10721 (PANTHER), SSF54427 (SUPERFAMILY)
qpx_c964	short-chain dehydrogenase reductase sdr	498	gi|256396171|ref|YP_003117735.1|short-chain dehydrogenase/reductase SDR [Catenulispora acidiphila DSM 44928] >gi|256362397|gb|ACU75894.1| short-chain dehydrogenase/reductase SDR [Catenulispora acidiphila DSM 44928]	YP_003117735	3.5668e-20	61	101.293	139	85	5	3.5668e-20	0.574	8	P:oxidation-reduction process; F:binding; F:oxidoreductase activity; P:metabolic process; F:catalytic activity; C:cytoplasm; P:estrogen biosynthetic process; F:estradiol 17-beta-dehydrogenase activity		IPR016040 (G3DSA:3.40.50.GENE3D); IPR020904 (PROSITE); PTHR24322 (PANTHER), PTHR24322:SF47 (PANTHER), SSF51735 (SUPERFAMILY)
qpx_c965	histidine kinase response regulator hybrid protein	291	gi|24213736|ref|NP_711217.1|histidine kinase/response regulator hybrid protein [Leptospira interrogans serovar Lai str. 56601] >gi|45658464|ref|YP_002550.1| histidine kinase response regulator hybrid protein [Leptospira interrogans serovar Copenhageni str. Fiocruz L1-130] >gi|24194556|gb|AAN48235.1| histidine kinase and response regulator hybrid protein [Leptospira interrogans serovar Lai str. 56…	NP_711217	1.6625e-09	73	55.4546	49	36	5	1.6625e-09	0.686	7	F:protein histidine kinase activity; P:primary metabolic process; F:signal transducer activity; P:cellular macromolecule metabolic process; F:nucleotide binding; P:phosphorylation; P:signal transduction	EC:2.7.13.3	IPR001789 (PROFILE); G3DSA:3.40.50.2300 (GENE3D), SignalP (SIGNALP)
qpx_c966	v-type proton atpase 16 kda proteolipid	534	gi|223995041|ref|XP_002287204.1|v-type ATPase [Thalassiosira pseudonana CCMP1335] >gi|223996057|ref|XP_002287702.1| vacuolar ATP synthase [Thalassiosira pseudonana CCMP1335] >gi|220976320|gb|EED94647.1| v-type ATPase [Thalassiosira pseudonana CCMP1335] >gi|220976818|gb|EED95145.1| vacuolar ATP synthase [Thalassiosira pseudonana CCMP1335]	XP_002287204	2.35953e-13	70	78.9518	132	93	5	2.35953e-13	0.702	5	F:hydrogen ion transmembrane transporter activity; P:ATP synthesis coupled proton transport; C:proton-transporting V-type ATPase, V0 domain; C:proton-transporting two-sector ATPase complex, proton-transporting domain; F:hydrolase activity		IPR000245 (PRINTS); IPR002379 (G3DSA:1.20.20.GENE3D); IPR011555 (TIGRFAMs); PTHR10263 (PANTHER), PTHR10263:SF2 (PANTHER), SignalP (SIGNALP)
qpx_c967	nuclear pore complex protein nup93-like protein	1364	gi|301122313|ref|XP_002908883.1|nuclear pore complex protein Nup93-like protein [Phytophthora infestans T30-4] >gi|262099645|gb|EEY57697.1| nuclear pore complex protein Nup93-like protein [Phytophthora infestans T30-4]	XP_002908883	1.28624e-13	40	82.4185	381	156	5	1.28624e-13	0.422	2	C:nuclear pore; P:transport		IPR018271 (PROSITE)
qpx_c968	mitochondrial carrier protein	1321	gi|299470628|emb|CBN78569.1|conserved unknown protein [Ectocarpus siliculosus]	CBN78569	2.343e-89	74	333.954	320	237	5	2.343e-89	0.756	2	P:transport; C:membrane	-	IPR018108 (PFAM); IPR023395 (G3DSA:1.50.40.GENE3D); PTHR24089 (PANTHER), PTHR24089:SF156 (PANTHER)
qpx_lrc969	tesmin tso1-like cxc domain containing protein	354	gi|118399021|ref|XP_001031837.1|Tesmin/TSO1-like CXC domain containing protein [Tetrahymena thermophila] >gi|89286171|gb|EAR84174.1| Tesmin/TSO1-like CXC domain containing protein [Tetrahymena thermophila SB210]	XP_001031837	6.60733e-06	52	42.743	63	33	2	6.60733e-06	0.55	0	-		SignalP (SIGNALP)
qpx_c971	protein	977	gi|223992527|ref|XP_002285947.1|predicted protein [Thalassiosira pseudonana CCMP1335] >gi|220977262|gb|EED95588.1| predicted protein [Thalassiosira pseudonana CCMP1335]	XP_002285947	2.04776e-22	60	110.923	148	89	5	2.04776e-22	0.554	0	-		SignalP (SIGNALP)
qpx_c972	2-nitropropane dioxygenase	628	gi|170087696|ref|XP_001875071.1|predicted protein [Laccaria bicolor S238N-H82] >gi|164650271|gb|EDR14512.1| predicted protein [Laccaria bicolor S238N-H82]	XP_001875071	4.15343e-33	64	145.206	145	93	5	4.15343e-33	0.638	1	F:catalytic activity	-	IPR004136 (PFAM); IPR013785 (G3DSA:3.20.20.GENE3D); SSF51412 (SUPERFAMILY)
qpx_c973	ribose-phosphate pyrophosphokinase	1142	gi|298709576|emb|CBJ31402.1|conserved unknown protein [Ectocarpus siliculosus]	CBJ31402	2.09252e-118	88	413.305	281	248	5	2.09252e-118	0.844	5	F:kinase activity; P:nucleotide biosynthetic process; F:ribose phosphate diphosphokinase activity; F:magnesium ion binding; P:nucleoside metabolic process	EC:2.7.6.1	IPR000836 (PFAM); IPR005946 (TIGRFAMs); G3DSA:3.40.50.2020 (GENE3D), PTHR10210 (PANTHER), SSF53271 (SUPERFAMILY)
qpx_c974	hypothetical protein MGG_02439 [Magnaporthe oryzae 70-15]	607	gi|145606254|ref|XP_365737.2|hypothetical protein MGG_02439 [Magnaporthe oryzae 70-15] >gi|145013960|gb|EDJ98601.1| hypothetical protein MGG_02439 [Magnaporthe grisea 70-15]	XP_365737	2.18e-36	66	155.992	154	103	5	2.18e-36	0.642	5	P:oxidation-reduction process; F:nitronate monooxygenase activity; C:cellular_component; P:metabolic process; F:catalytic activity		IPR004136 (PFAM); IPR013785 (G3DSA:3.20.20.GENE3D); SSF51412 (SUPERFAMILY)
qpx_c975	thioredoxin domain containing 9	554	gi|47226900|emb|CAG05792.1|unnamed protein product [Tetraodon nigroviridis]	CAG05792	3.93016e-33	70	144.821	146	103	5	3.93016e-33	0.676	4	C:cellular_component; P:cell redox homeostasis; P:biological_process; F:protein binding		IPR012335 (G3DSA:3.40.30.GENE3D); IPR012336 (SUPERFAMILY); IPR013766 (PFAM); PTHR21148 (PANTHER), PTHR21148:SF11 (PANTHER)
qpx_c976	phosphohistidine phosphatase 1	538	gi|298705649|emb|CBJ28897.1|Chain A, Crystal Structure Of Human Phosphohistidine Phosphatase [Ectocarpus siliculosus]	CBJ28897	3.71453e-14	54	81.6481	133	73	5	3.71453e-14	0.54	0	-		IPR007702 (PFAM); PTHR12258 (PANTHER), PTHR12258:SF1 (PANTHER), SSF143724 (SUPERFAMILY)
qpx_c977	cytochrome b5	936	gi|301110360|ref|XP_002904260.1|cytochrome b5 [Phytophthora infestans T30-4] >gi|262096386|gb|EEY54438.1| cytochrome b5 [Phytophthora infestans T30-4]	XP_002904260	1.02588e-07	66	62.003	54	36	5	1.02588e-07	0.686	4	F:metal ion binding; F:heme binding; C:mitochondrion; C:mitochondrial inner membrane		no IPS match
qpx_c978	chromosome 6 open reading frame 106	673	gi|301114097|ref|XP_002998818.1|conserved hypothetical protein [Phytophthora infestans T30-4] >gi|262110912|gb|EEY68964.1| conserved hypothetical protein [Phytophthora infestans T30-4]	XP_002998818	4.15477e-16	52	88.9669	121	63	5	4.15477e-16	0.514	0	-		no IPS match
qpx_c979	eukaryotic translation initiation factor 4 3	1053	gi|118101265|ref|XP_423296.2|PREDICTED: similar to eukaryotic translation initiation factor 4 gamma, 3 [Gallus gallus]	XP_423296	0.00037053	49	50.447	164	81	3	0.00037053	0.446667	5	P:RNA metabolic process; F:protein binding; P:neuropeptide signaling pathway; F:receptor activity; C:membrane		IPR003891 (PFAM); IPR016024 (SUPERFAMILY)
qpx_c980	class ii aldolase class	950	gi|187479315|ref|YP_787340.1|class II aldolase class [Bordetella avium 197N] >gi|115423902|emb|CAJ50454.1| putative class II aldolase class [Bordetella avium 197N]	YP_787340	2.63766e-51	63	206.838	266	170	5	2.63766e-51	0.64	1	F:lyase activity	-	IPR001303 (G3DSA:3.40.225.GENE3D); PTHR10672 (PANTHER)
qpx_lrc981	stress-associated protein 9	668	gi|224080784|ref|XP_002306229.1|predicted protein [Populus trichocarpa] >gi|222849193|gb|EEE86740.1| predicted protein [Populus trichocarpa]	XP_002306229	6.69787e-19	51	98.2117	144	74	5	6.69787e-19	0.544	3	F:metal ion binding; F:zinc ion binding; F:DNA binding		IPR000058 (G3DSA:4.10.1110.GENE3D); IPR002653 (PROFILE); PTHR10634 (PANTHER), SSF118310 (SUPERFAMILY)
qpx_c982	hypothetical protein [Paramecium tetraurelia strain d4-2]	323	gi|145494738|ref|XP_001433363.1|hypothetical protein [Paramecium tetraurelia strain d4-2] >gi|124400480|emb|CAK65966.1| unnamed protein product [Paramecium tetraurelia]	XP_001433363	0.000813791	60	46.9802	69	42	1	0.000813791	0.6	0	-		IPR019319 (PFAM)
qpx_c985	malate synthase g	1998	gi|110834128|ref|YP_692987.1|malate synthase G [Alcanivorax borkumensis SK2] >gi|110647239|emb|CAL16715.1| malate synthase [Alcanivorax borkumensis SK2]	YP_692987	6.19239e-174	74	541.191	470	352	5	6.19239e-174	0.738	2	F:transferase activity, transferring acyl groups; P:cellular metabolic process	-	IPR001465 (PTHR21631:PANTHER); IPR011076 (SUPERFAMILY); IPR023310 (G3DSA:2.170.170.GENE3D); G3DSA:1.20.1220.12 (GENE3D), G3DSA:3.20.20.360 (GENE3D), PTHR21631 (PANTHER)
qpx_c988	atp-binding cassette superfamily	1446	gi|301101379|ref|XP_002899778.1|ATP-binding Cassette (ABC) Superfamily [Phytophthora infestans T30-4] >gi|262102780|gb|EEY60832.1| ATP-binding Cassette (ABC) Superfamily [Phytophthora infestans T30-4]	XP_002899778	4.70119e-70	57	270.011	467	268	5	4.70119e-70	0.556	6	F:ATPase activity; F:ATP binding; F:nucleotide binding; C:membrane; F:nucleoside-triphosphatase activity; P:auxin biosynthetic process		IPR013525 (PFAM); PTHR19241 (PANTHER), PTHR19241:SF10 (PANTHER)
qpx_c991	transcription initiation factor tfiid subunit	512	gi|66807047|ref|XP_637246.1|transcription initiation factor TFIID subunit [Dictyostelium discoideum AX4] >gi|60465657|gb|EAL63736.1| transcription initiation factor TFIID subunit [Dictyostelium discoideum AX4]	XP_637246	6.49727e-15	53	83.9593	138	74	5	6.49727e-15	0.53	6	; F:transcription regulator activity; C:nucleus; P:defense response; P:apoptotic process; F:ATP binding		no IPS match
qpx_c992	bcs1 aaa-type	741	gi|294892007|ref|XP_002773848.1|bcs1 aaa-type ATPase, putative [Perkinsus marinus ATCC 50983] >gi|239879052|gb|EER05664.1| bcs1 aaa-type ATPase, putative [Perkinsus marinus ATCC 50983]	XP_002773848	2.88861e-43	56	179.489	255	144	5	2.88861e-43	0.584	4	F:ATP binding; F:nucleotide binding; F:nucleoside-triphosphatase activity; P:auxin biosynthetic process		IPR003959 (PFAM); IPR003960 (PROSITE); G3DSA:3.40.50.300 (GENE3D), PTHR23070 (PANTHER), PTHR23070:SF3 (PANTHER), SSF52540 (SUPERFAMILY)
qpx_c993	epidermal growth factor receptor pathway substrate 15-like 1	859	gi|300122697|emb|CBK23263.2|unnamed protein product [Blastocystis hominis]	CBK23263	1.11261e-18	62	98.2117	104	65	5	1.11261e-18	0.612	2	F:calcium ion binding; F:protein binding		no IPS match
qpx_c994	glutathione synthase	505	gi|299116971|emb|CBN75075.1|Glutathione synthase [Ectocarpus siliculosus]	CBN75075	1.25642e-15	66	82.8037	81	54	5	1.25642e-15	0.648	1	F:catalytic activity	-	IPR005615 (PANTHER); IPR013816 (G3DSA:3.30.470.GENE3D); SSF56059 (SUPERFAMILY)
qpx_c995	morn motif precursor	709	gi|298712241|emb|CBJ26692.1|phosphatidylinositol-4-phosphate 5-kinase [Ectocarpus siliculosus]	CBJ26692	1.64459e-21	49	107.071	153	76	5	1.64459e-21	0.544	1	C:flagellum		IPR003409 (PFAM); G3DSA:2.20.110.10 (GENE3D), PTHR23084 (PANTHER), SSF82185 (SUPERFAMILY)
qpx_c996	polyunsaturated fatty acid synthase	321	gi|158518693|gb|AAK72881.2|AF378329_1polyunsaturated fatty acid synthase subunit C [Schizochytrium sp. ATCC_20888]	AAK72881	4.91425e-17	70	90.8929	84	59	5	4.91425e-17	0.67	2	P:metabolic process; F:oxidoreductase activity, acting on single donors with incorporation of molecular oxygen	-	no IPS match
qpx_c999	glucosamine fructose-6-phosphate isomerizing	332	gi|225010193|ref|ZP_03700665.1|glucosamine/fructose-6-phosphate aminotransferase, isomerizing [Flavobacteria bacterium MS024-3C] >gi|225005672|gb|EEG43622.1| glucosamine/fructose-6-phosphate aminotransferase, isomerizing [Flavobacteria bacterium MS024-3C]	ZP_03700665	1.51395e-10	90	69.3218	40	36	5	1.51395e-10	0.904	4	F:glutamine-fructose-6-phosphate transaminase (isomerizing) activity; P:carbohydrate biosynthetic process; C:cytoplasm;	EC:2.6.1.16	G3DSA:3.40.50.10490 (GENE3D), PTHR10937 (PANTHER), SignalP (SIGNALP), SSF53697 (SUPERFAMILY)
qpx_c1000	metal ion (mn2 -iron) transporter family	1251	gi|301116661|ref|XP_002906059.1|Metal Ion (Mn2 -iron) Transporter (Nramp) Family [Phytophthora infestans T30-4] >gi|262109359|gb|EEY67411.1| Metal Ion (Mn2 -iron) Transporter (Nramp) Family [Phytophthora infestans T30-4]	XP_002906059	1.20285e-79	65	301.597	335	220	5	1.20285e-79	0.62	3	C:membrane; P:transport; F:transporter activity		IPR001046 (PRINTS); SignalP (SIGNALP)
qpx_c1001	peptidase m42 family protein	633	gi|114321828|ref|YP_743511.1|peptidase M42 family protein [Alkalilimnicola ehrlichii MLHE-1] >gi|114228222|gb|ABI58021.1| peptidase M42 family protein [Alkalilimnicola ehrlichii MLHE-1]	YP_743511	1.42887e-12	62	77.0258	83	52	3	1.42887e-12	0.67	6	P:oxidation-reduction process; F:binding; F:oxidoreductase activity; F:NAD(P)+ transhydrogenase (AB-specific) activity; P:metabolic process; F:catalytic activity		IPR008007 (PFAM); G3DSA:3.40.630.10 (GENE3D), SSF53187 (SUPERFAMILY)
qpx_c1002	fructose-bisphosphate aldolase	1111	gi|167538286|ref|XP_001750808.1|hypothetical protein [Monosiga brevicollis MX1] >gi|163770725|gb|EDQ84407.1| predicted protein [Monosiga brevicollis MX1]	XP_001750808	1.69576e-127	81	460.299	350	285	5	1.69576e-127	0.79	3	P:glycolysis; F:fructose-bisphosphate aldolase activity; F:zinc ion binding	EC:4.1.2.13	IPR000771 (PIR); IPR006411 (TIGRFAMs); IPR013785 (G3DSA:3.20.20.GENE3D); SSF51569 (SUPERFAMILY)
qpx_c1003	heat shock protein 90	900	gi|301114731|ref|XP_002999135.1|heat shock protein 90, putative [Phytophthora infestans T30-4] >gi|262111229|gb|EEY69281.1| heat shock protein 90, putative [Phytophthora infestans T30-4]	XP_002999135	2.56686e-61	71	239.965	265	189	5	2.56686e-61	0.692	5	F:unfolded protein binding; F:ATP binding; P:response to stress; C:cytoplasm; P:protein folding		IPR001404 (PANTHER); IPR015566 (PTHR11528:PANTHER); IPR020568 (SUPERFAMILY); SSF110942 (SUPERFAMILY)
qpx_c1004	rieske non-heme iron oxygenase family protein	664	gi|149917510|ref|ZP_01906007.1|putative oxygenase [Plesiocystis pacifica SIR-1] >gi|149821573|gb|EDM80971.1| putative oxygenase [Plesiocystis pacifica SIR-1]	ZP_01906007	7.61454e-07	45	58.151	191	87	5	7.61454e-07	0.42	5	F:metal ion binding; P:oxidation-reduction process; F:oxidoreductase activity; F:2 iron, 2 sulfur cluster binding; F:iron-sulfur cluster binding		SSF55961 (SUPERFAMILY)
qpx_c1005	emb2734 (embryo defective 2734) binding lyase	586	gi|297812163|ref|XP_002873965.1|EMB2734 [Arabidopsis lyrata subsp. lyrata] >gi|297319802|gb|EFH50224.1| EMB2734 [Arabidopsis lyrata subsp. lyrata]	XP_002873965	2.77849e-13	62	75.485	87	54	5	2.77849e-13	0.584	4	C:phycobilisome; P:embryo development ending in seed dormancy; F:lyase activity; F:binding		no IPS match
qpx_c1007	heat shock protein	425	gi|260460978|ref|ZP_05809227.1|20S proteasome A and B subunits [Mesorhizobium opportunistum WSM2075] >gi|259033012|gb|EEW34274.1| 20S proteasome A and B subunits [Mesorhizobium opportunistum WSM2075]	ZP_05809227	1.33348e-30	82	135.961	105	87	5	1.33348e-30	0.818	5	C:proteasome core complex; P:response to stress; C:HslUV protease complex; F:threonine-type endopeptidase activity; P:proteolysis involved in cellular protein catabolic process	EC:3.4.25.0	IPR001353 (PFAM); G3DSA:3.60.20.10 (GENE3D), PTHR11599 (PANTHER), PTHR11599:SF38 (PANTHER), SSF56235 (SUPERFAMILY)
qpx_c1008	interferon stimulated exonuclease gene 20kda-like 2-like	581	gi|255071365|ref|XP_002507764.1|predicted protein [Micromonas sp. RCC299] >gi|226523039|gb|ACO69022.1| predicted protein [Micromonas sp. RCC299]	XP_002507764	1.0304e-32	65	124.405	122	80	5	1.0304e-32	0.71	1	F:hydrolase activity, acting on ester bonds	-	IPR012337 (SUPERFAMILY); IPR013520 (PFAM); PTHR15728 (PANTHER)
qpx_c1010	compass set1c complex protein	491	gi|301117408|ref|XP_002906432.1|conserved hypothetical protein [Phytophthora infestans T30-4] >gi|262107781|gb|EEY65833.1| conserved hypothetical protein [Phytophthora infestans T30-4]	XP_002906432	2.98019e-06	59	55.0694	59	35	5	2.98019e-06	0.584	2	F:methyltransferase activity; F:transferase activity		IPR001680 (SMART); IPR011047 (SUPERFAMILY); IPR015943 (G3DSA:2.130.10.GENE3D); IPR017986 (PROFILE); IPR019782 (PROFILE)
qpx_c1013	tubby-like protein	571	gi|301118506|ref|XP_002906981.1|tubby-like protein [Phytophthora infestans T30-4] >gi|262108330|gb|EEY66382.1| tubby-like protein [Phytophthora infestans T30-4]	XP_002906981	2.86978e-29	57	132.109	185	107	5	2.86978e-29	0.564	0	-		no IPS match
qpx_c1014	binding zinc ion binding	472	gi|297841417|ref|XP_002888590.1|F1N21.14 [Arabidopsis lyrata subsp. lyrata] >gi|297334431|gb|EFH64849.1| F1N21.14 [Arabidopsis lyrata subsp. lyrata]	XP_002888590	6.39496e-09	52	63.929	69	36	5	6.39496e-09	0.516	2	F:zinc ion binding; C:intracellular		no IPS match
qpx_c1016	universal minicircle sequence binding protein	484	gi|68482666|ref|XP_714730.1|hypothetical protein CaO19.10692 [Candida albicans SC5314] >gi|68482937|ref|XP_714599.1| hypothetical protein CaO19.3182 [Candida albicans SC5314] >gi|46436181|gb|EAK95548.1| hypothetical protein CaO19.3182 [Candida albicans SC5314] >gi|46436321|gb|EAK95685.1| hypothetical protein CaO19.10692 [Candida albicans SC5314] >gi|238882592|gb|EEQ46230.1| zinc-finger protein GI…	XP_714730	2.53432e-21	61	105.145	99	61	5	2.53432e-21	0.564	3	F:metal ion binding; F:nucleic acid binding; F:zinc ion binding		IPR001878 (PFAM); IPR013084 (G3DSA:4.10.60.GENE3D); PTHR23002 (PANTHER), SSF57756 (SUPERFAMILY)
qpx_c1017	g-protein associated signal transduction protein	434	gi|302855207|ref|XP_002959102.1|hypothetical protein VOLCADRAFT_70357 [Volvox carteri f. nagariensis] >gi|300255531|gb|EFJ39830.1| hypothetical protein VOLCADRAFT_70357 [Volvox carteri f. nagariensis]	XP_002959102	1.41644e-08	52	62.7734	117	62	5	1.41644e-08	0.504	1	C:integral to membrane		IPR003807 (PFAM); SignalP (SIGNALP)
qpx_c1019	ankyrin repeat domain-containing protein 44	495	gi|299750808|ref|XP_001829840.2|ankyrin repeat domain-containing protein 44 [Coprinopsis cinerea okayama7#130] >gi|298409080|gb|EAU92062.2| ankyrin repeat domain-containing protein 44 [Coprinopsis cinerea okayama7#130]	XP_001829840	7.50886e-10	55	67.0106	112	62	5	7.50886e-10	0.522	0	-		IPR002110 (SMART); IPR020683 (G3DSA:1.25.40.GENE3D)
qpx_c1020	heat shock protein 70c	745	gi|159472671|ref|XP_001694468.1|heat shock protein 70C [Chlamydomonas reinhardtii] >gi|158276692|gb|EDP02463.1| heat shock protein 70C [Chlamydomonas reinhardtii]	XP_001694468	2.50725e-51	84	203.371	153	130	5	2.50725e-51	0.864	5	P:protein folding; F:unfolded protein binding; F:ATP binding; P:response to stress; P:auxin biosynthetic process	-	IPR001023 (PANTHER); IPR013126 (PFAM); G3DSA:1.20.1270.10 (GENE3D), G3DSA:2.60.34.10 (GENE3D), PTHR19375:SF1 (PANTHER), SSF100920 (SUPERFAMILY)
qpx_c1021	eukaryotic elongation factor-2 isoform cra_d	1308	gi|148685284|gb|EDL17231.1|eukaryotic elongation factor-2 kinase, isoform CRA_d [Mus musculus]	EDL17231	9.31334e-29	68	86.6557	80	55	5	9.31334e-29	0.684	3	F:binding; F:elongation factor-2 kinase activity; C:cytosol	EC:2.7.11.20	IPR004166 (PFAM); IPR011009 (SUPERFAMILY); PTHR14187 (PANTHER), SignalP (SIGNALP)
qpx_c1022	senescence-associated protein	792	gi|300121758|emb|CBK22332.2|unnamed protein product [Blastocystis hominis]	CBK22332	1.70241e-54	79	185.267	126	100	5	1.70241e-54	0.782	0	-		IPR019636 (PFAM)
qpx_c1023	linear amide c-n choloylglycine hydrolase family protein	927	gi|189463123|ref|ZP_03011908.1|hypothetical protein BACCOP_03834 [Bacteroides coprocola DSM 17136] >gi|189430102|gb|EDU99086.1| hypothetical protein BACCOP_03834 [Bacteroides coprocola DSM 17136]	ZP_03011908	4.36464e-27	47	126.331	271	130	5	4.36464e-27	0.474	0	-		IPR003199 (PFAM); G3DSA:3.60.60.10 (GENE3D), SSF56235 (SUPERFAMILY)
qpx_c1024	ran guanine nucleotide release factor	637	gi|148237225|ref|NP_001081994.1|RAN guanine nucleotide release factor [Xenopus laevis] >gi|13539607|emb|CAC35704.1| mog1 protein [Xenopus laevis]	NP_001081994	4.77854e-25	70	112.464	127	89	5	4.77854e-25	0.682	0	-		IPR007681 (PFAM); IPR016123 (G3DSA:3.40.1000.GENE3D); IPR016124 (SUPERFAMILY); PTHR15837 (PANTHER)
qpx_c1025	dna j-like protein 2	744	gi|75858827|gb|ABA28990.1|Dna J-like protein 2 [Symbiodinium sp. C3]	ABA28990	2.66722e-12	67	76.6406	87	59	2	2.66722e-12	0.6	1	F:binding	-	no IPS match
qpx_c1026	ribosomal protein l27	432	gi|295109987|emb|CBL23940.1|LSU ribosomal protein L27P [Ruminococcus obeum A2-162]	CBL23940	1.23798e-12	68	76.2554	76	52	5	1.23798e-12	0.678	4	F:structural constituent of ribosome; P:translation; C:ribosome; C:intracellular		IPR001684 (PRODOM); SignalP (SIGNALP)
qpx_c1027	ubiquitin carrier protein	667	gi|294462731|gb|ADE76910.1|unknown [Picea sitchensis]	ADE76910	4.7791e-41	83	171.785	150	125	5	4.7791e-41	0.814	3	P:regulation of protein metabolic process; F:small conjugating protein ligase activity; P:post-translational protein modification	-	no IPS match
qpx_lrc1028	heat shock protein hsp20	382	gi|198283851|ref|YP_002220172.1|heat shock protein Hsp20 [Acidithiobacillus ferrooxidans ATCC 53993] >gi|218665645|ref|YP_002426489.1| heat shock protein, Hsp20 family [Acidithiobacillus ferrooxidans ATCC 23270] >gi|198248372|gb|ACH83965.1| heat shock protein Hsp20 [Acidithiobacillus ferrooxidans ATCC 53993] >gi|218517858|gb|ACK78444.1| heat shock protein, Hsp20 family [Acidithiobacillus ferrooxi…	YP_002220172	5.05006e-06	64	54.299	79	51	5	5.05006e-06	0.646	1	P:response to stress		IPR002068 (PFAM); IPR008978 (SUPERFAMILY); G3DSA:2.60.40.790 (GENE3D), PTHR11527 (PANTHER)
qpx_c1029	histidinol dehydrogenase	1293	gi|298712828|emb|CBJ48793.1|Histidinol dehydrogenase [Ectocarpus siliculosus]	CBJ48793	1.2386e-119	74	434.491	397	296	5	1.2386e-119	0.716	3	F:metal ion binding; F:oxidoreductase activity; P:metabolic process	-	IPR012131 (PRINTS); IPR016161 (SUPERFAMILY); G3DSA:3.40.50.1980 (GENE3D), PTHR21256 (PANTHER)
qpx_c1030	conserved unknown protein [Ectocarpus siliculosus]	690	gi|298714843|emb|CBJ25742.1|conserved unknown protein [Ectocarpus siliculosus]	CBJ25742	1.40536e-70	83	270.011	184	154	5	1.40536e-70	0.738	1	F:transferase activity	-	IPR013216 (PFAM); G3DSA:3.40.50.150 (GENE3D), PTHR12176 (PANTHER), SSF53335 (SUPERFAMILY)
qpx_c1032	diaminopimelate decarboxylase	737	gi|23394392|gb|AAN31485.1|diaminopimelate decarboxylase [Phytophthora infestans]	AAN31485	1.89059e-71	76	273.092	231	176	5	1.89059e-71	0.694	2	P:lysine biosynthetic process; F:carboxy-lyase activity	EC:4.1.1.0	SignalP (SIGNALP)
qpx_c1033	trna pseudouridine synthase c	529	gi|251792621|ref|YP_003007347.1|tRNA pseudouridine synthase C [Aggregatibacter aphrophilus NJ8700] >gi|247534014|gb|ACS97260.1| tRNA pseudouridine synthase C [Aggregatibacter aphrophilus NJ8700]	YP_003007347	3.84673e-08	57	61.6178	77	44	5	3.84673e-08	0.618	1	F:catalytic activity	-	no IPS match
qpx_c1038	uracil phosphoribosyltransferase	1207	gi|237830345|ref|XP_002364470.1|uracil phosphoribosyltransferase [Toxoplasma gondii ME49] >gi|2499951|sp|Q26998.1|UPP_TOXGO RecName: Full=Uracil phosphoribosyltransferase; Short=UPRT; Short=UPRTase; AltName: Full=UMP pyrophosphorylase >gi|499106|gb|AAB60213.1| uracil phosphoribosyl transferase [Toxoplasma gondii] >gi|211962134|gb|EEA97329.1| uracil phosphoribosyltransferase [Toxoplasma gondii ME4…	XP_002364470	2.95419e-29	61	101.293	134	83	5	2.95419e-29	0.616	4	F:transferase activity; F:uracil phosphoribosyltransferase activity; F:transferase activity, transferring glycosyl groups; P:nucleoside metabolic process		G3DSA:3.40.50.2020 (GENE3D)
qpx_c1043	chaperonin-10 kda	405	gi|170596401|ref|XP_001902751.1|chaperonin-10 kDa [Brugia malayi] >gi|158589382|gb|EDP28400.1| chaperonin-10 kDa, putative [Brugia malayi]	XP_001902751	2.67368e-23	74	111.694	89	66	5	2.67368e-23	0.758	3	F:ATP binding; C:cytoplasm; P:protein folding		no IPS match
qpx_c1044	polyketide-type polyunsaturated fatty acid synthase	614	gi|158518689|gb|AAK72879.2|AF378327_1polyunsaturated fatty acid synthase subunit A [Schizochytrium sp. ATCC_20888]	AAK72879	1.9024e-35	60	152.91	187	114	5	1.9024e-35	0.51	1	F:catalytic activity	-	no IPS match
qpx_c1045	ferripyochelin-binding protein	643	gi|115292273|dbj|BAF32946.1|putative gamma-type carbonic anhydrase [Pleurochrysis haptonemofera]	BAF32946	7.09643e-23	53	111.309	182	98	5	7.09643e-23	0.54	1	F:transferase activity		IPR001451 (PFAM); IPR011004 (SUPERFAMILY); G3DSA:2.160.10.10 (GENE3D), PTHR22572 (PANTHER), PTHR22572:SF47 (PANTHER)
qpx_c1046	amino acid transporter	1659	gi|301103117|ref|XP_002900645.1|transmembrane protein, putative [Phytophthora infestans T30-4] >gi|262101908|gb|EEY59960.1| transmembrane protein, putative [Phytophthora infestans T30-4]	XP_002900645	2.84983e-35	45	101.679	302	138	5	2.84983e-35	0.436	2	C:integral to membrane; C:membrane		IPR013057 (PFAM); PTHR16189 (PANTHER), PTHR16189:SF6 (PANTHER)
qpx_c1047	purine nucleoside phosphorylase 1	882	gi|219128078|ref|XP_002184249.1|predicted protein [Phaeodactylum tricornutum CCAP 1055/1] >gi|217404480|gb|EEC44427.1| predicted protein [Phaeodactylum tricornutum CCAP 1055/1]	XP_002184249	6.52137e-54	67	215.312	220	148	5	6.52137e-54	0.684	1	F:transferase activity, transferring glycosyl groups	-	IPR000845 (PFAM); IPR001369 (PANTHER); IPR011268 (TIGRFAMs); G3DSA:3.40.50.1580 (GENE3D), PTHR11904:SF9 (PANTHER), SSF53167 (SUPERFAMILY)
qpx_c1049	peptidyl-prolyl cis-trans isomerase nima-interacting 1	516	gi|229367552|gb|ACQ58756.1|Peptidyl-prolyl cis-trans isomerase NIMA-interacting 1 [Anoplopoma fimbria]	ACQ58756	2.59091e-35	68	151.754	151	104	5	2.59091e-35	0.67	4	F:peptidyl-prolyl cis-trans isomerase activity; P:protein folding; F:protein binding; F:isomerase activity		IPR000297 (PFAM); IPR001202 (SMART); G3DSA:2.20.70.10 (GENE3D), G3DSA:3.10.50.40 (GENE3D), PTHR10657 (PANTHER), SSF54534 (SUPERFAMILY)
qpx_c1051	protein tyrosine phosphatase type iva protein 1	961	gi|301114315|ref|XP_002998927.1|protein tyrosine phosphatase type IVA protein 1 [Phytophthora infestans T30-4] >gi|262111021|gb|EEY69073.1| protein tyrosine phosphatase type IVA protein 1 [Phytophthora infestans T30-4]	XP_002998927	6.39805e-37	72	159.073	150	109	5	6.39805e-37	0.674	3	P:dephosphorylation; P:lipid storage; F:phosphoprotein phosphatase activity	EC:3.1.3.16	IPR000340 (PFAM); IPR000387 (PROFILE); G3DSA:3.90.190.10 (GENE3D), PTHR23339 (PANTHER), PTHR23339:SF23 (PANTHER), SSF52799 (SUPERFAMILY)
qpx_c1053	protein	446	gi|145348122|ref|XP_001418505.1|predicted protein [Ostreococcus lucimarinus CCE9901] >gi|144578734|gb|ABO96798.1| predicted protein [Ostreococcus lucimarinus CCE9901]	XP_001418505	1.82256e-07	42	50.0618	122	52	5	1.82256e-07	0.446	1	F:catalytic activity	-	IPR001932 (G3DSA:3.60.40.GENE3D); IPR014045 (PFAM)
qpx_c1054	respiratory burst	369	gi|42565600|ref|NP_190167.2|ferric reductase-like transmembrane component family protein [Arabidopsis thaliana] >gi|166199746|sp|Q9LZU9.2|RBOHJ_ARATH RecName: Full=Putative respiratory burst oxidase homolog protein J; AltName: Full=NADPH oxidase RBOHJ; Short=AtRBOHJ	NP_190167	1.22468e-07	58	59.6918	100	58	5	1.22468e-07	0.564	1	F:oxidoreductase activity	-	PTHR11972 (PANTHER), PTHR11972:SF5 (PANTHER)
qpx_c1055	hypothetical protein CPS_0796 [Colwellia psychrerythraea 34H]	459	gi|71280516|ref|YP_267545.1|hypothetical protein CPS_0796 [Colwellia psychrerythraea 34H] >gi|71146256|gb|AAZ26729.1| conserved hypothetical protein [Colwellia psychrerythraea 34H]	YP_267545	3.34621e-10	53	68.1662	145	78	5	3.34621e-10	0.496	2	P:biological_process; C:cellular_component		no IPS match
qpx_c1056	conserved unknown protein [Ectocarpus siliculosus]	1316	gi|298712525|emb|CBJ26793.1|conserved unknown protein [Ectocarpus siliculosus]	CBJ26793	1.88761e-101	69	274.248	294	204	5	1.88761e-101	0.624	0	-		PTHR13806 (PANTHER), PTHR13806:SF9 (PANTHER)
qpx_c1062	n-terminal domain containing protein	765	gi|118380964|ref|XP_001023644.1|Cyclin, N-terminal domain containing protein [Tetrahymena thermophila] >gi|89305411|gb|EAS03399.1| Cyclin, N-terminal domain containing protein [Tetrahymena thermophila SB210]	XP_001023644	1.17389e-10	62	71.2478	86	54	5	1.17389e-10	0.572	0	-		IPR013922 (PFAM); PTHR15615 (PANTHER), SignalP (SIGNALP)
qpx_c1067	class v	1030	gi|221200416|ref|ZP_03573458.1|aminotransferase, class V [Burkholderia multivorans CGD2M] >gi|221206096|ref|ZP_03579110.1| aminotransferase, class V [Burkholderia multivorans CGD2] >gi|221174108|gb|EEE06541.1| aminotransferase, class V [Burkholderia multivorans CGD2] >gi|221179757|gb|EEE12162.1| aminotransferase, class V [Burkholderia multivorans CGD2M]	ZP_03573458	6.41312e-94	72	348.591	325	234	5	6.41312e-94	0.71	1	F:transaminase activity	EC:2.6.1.0	IPR000192 (PFAM); IPR015421 (G3DSA:3.40.640.GENE3D); IPR015422 (G3DSA:3.90.1150.GENE3D); IPR015424 (SUPERFAMILY); PTHR21152 (PANTHER), PTHR21152:SF3 (PANTHER)
qpx_c1068	aldo keto reductase	783	gi|85710580|ref|ZP_01041644.1|putative oxidoreductase [Erythrobacter sp. NAP1] >gi|85687758|gb|EAQ27763.1| putative oxidoreductase [Erythrobacter sp. NAP1]	ZP_01041644	1.15105e-39	71	155.606	172	123	5	1.15105e-39	0.678	2	P:oxidation-reduction process; F:oxidoreductase activity		IPR001395 (PANTHER); IPR023210 (G3DSA:3.20.20.GENE3D); PTHR11732:SF15 (PANTHER)
qpx_c1069	iron-sulfer cluster scaffold protein nfu4	707	gi|299469630|emb|CBN76484.1|conserved unknown protein [Ectocarpus siliculosus]	CBN76484	3.37291e-51	71	205.682	182	131	5	3.37291e-51	0.7	1	F:binding	-	IPR001075 (PRODOM); IPR014824 (G3DSA:3.30.1370.GENE3D); IPR017065 (PIR); PTHR11178 (PANTHER), SSF117916 (SUPERFAMILY)
qpx_c1070	hypothetical protein [Monosiga brevicollis MX1]	622	gi|167524284|ref|XP_001746478.1|hypothetical protein [Monosiga brevicollis MX1] >gi|163775240|gb|EDQ88865.1| predicted protein [Monosiga brevicollis MX1]	XP_001746478	1.02193e-15	54	87.4261	177	96	1	1.02193e-15	0.54	3	P:metabolic process; F:catalytic activity; F:sulfuric ester hydrolase activity		IPR017850 (SUPERFAMILY); G3DSA:3.30.1120.10 (GENE3D)
qpx_lrc1071	zz-type zinc finger-containing protein	585	gi|299470944|emb|CBN79928.1|conserved unknown protein [Ectocarpus siliculosus]	CBN79928	1.3032e-08	59	56.6102	69	41	5	1.3032e-08	0.584	1	F:zinc ion binding		no IPS match
qpx_c1072	oleoyl-(acyl-carrier-protein) hydrolase	776	gi|299066816|emb|CBJ38010.1|putative peptide synthase with thioesterase and phosphopantetheinyl transferase domains protein [Ralstonia solanacearum]	CBJ38010	5.4011e-11	42	72.4034	238	102	5	5.4011e-11	0.408	2	P:biosynthetic process; F:hydrolase activity, acting on ester bonds		IPR001031 (PFAM); G3DSA:3.40.50.1820 (GENE3D), SSF53474 (SUPERFAMILY)
qpx_c1073	conserved hypothetical protein [Phytophthora infestans T30-4]	940	gi|301107253|ref|XP_002902709.1|conserved hypothetical protein [Phytophthora infestans T30-4] >gi|262098583|gb|EEY56635.1| conserved hypothetical protein [Phytophthora infestans T30-4]	XP_002902709	0.000107044	45	51.9878	208	94	1	0.000107044	0.45	0	-		no IPS match
qpx_c1075	predicted protein [Physcomitrella patens subsp. patens]	1004	gi|167998396|ref|XP_001751904.1|predicted protein [Physcomitrella patens subsp. patens] >gi|162697002|gb|EDQ83339.1| predicted protein [Physcomitrella patens subsp. patens]	XP_001751904	0.000588727	40	49.6766	264	106	1	0.000588727	0.4	2	P:proteolysis; F:serine-type endopeptidase activity		no IPS match
qpx_c1076	50s ribosomal protein l13	1008	gi|255717773|ref|XP_002555167.1|KLTH0G02948p [Lachancea thermotolerans] >gi|238936551|emb|CAR24730.1| KLTH0G02948p [Lachancea thermotolerans]	XP_002555167	3.98001e-08	71	63.5438	60	43	5	3.98001e-08	0.682	1	C:ribonucleoprotein complex	-	no IPS match
qpx_c1080	glutaredoxin-family domain protein	708	gi|289209017|ref|YP_003461083.1|glutaredoxin-family domain protein [Thioalkalivibrio sp. K90mix] >gi|288944648|gb|ADC72347.1| glutaredoxin-family domain protein [Thioalkalivibrio sp. K90mix]	YP_003461083	2.26803e-51	77	142.51	103	80	5	2.26803e-51	0.762	4	F:oxidoreductase activity; F:kinase activity; P:cellular process; F:nucleotide binding	-	no IPS match
qpx_c1081	PREDICTED: hypothetical protein [Vitis vinifera]	770	gi|225430615|ref|XP_002266663.1|PREDICTED: hypothetical protein [Vitis vinifera] >gi|296085148|emb|CBI28643.3| unnamed protein product [Vitis vinifera]	XP_002266663	4.18077e-32	62	142.51	190	118	5	4.18077e-32	0.606	0	-		IPR019495 (PFAM); IPR022967 (SMART); PTHR12686 (PANTHER), PTHR12686:SF8 (PANTHER)
qpx_c1082	queuine trna ribosyltransferase	689	gi|223994019|ref|XP_002286693.1|queuine tRNA ribosyltransferase [Thalassiosira pseudonana CCMP1335] >gi|220978008|gb|EED96334.1| queuine tRNA ribosyltransferase [Thalassiosira pseudonana CCMP1335]	XP_002286693	6.79303e-53	72	160.229	123	89	5	6.79303e-53	0.744	2	F:queuine tRNA-ribosyltransferase activity; P:queuosine biosynthetic process	EC:2.4.2.29	IPR002616 (G3DSA:3.20.20.GENE3D)
qpx_c1084	dual specificity protein phosphatase	1100	gi|186510352|ref|NP_001118683.1|dual specificity protein phosphatase (DsPTP1) [Arabidopsis thaliana]	NP_001118683	3.83487e-15	55	87.0409	144	80	5	3.83487e-15	0.542	3	P:protein dephosphorylation; F:calmodulin binding; F:protein tyrosine/serine/threonine phosphatase activity	-	IPR000340 (PFAM); IPR000387 (PROFILE); IPR020422 (SMART); G3DSA:3.90.190.10 (GENE3D), PTHR10159 (PANTHER), SSF52799 (SUPERFAMILY)
qpx_c1085	mfs family transporter: sugar	852	gi|255076545|ref|XP_002501947.1|major facilitator superfamily [Micromonas sp. RCC299] >gi|226517211|gb|ACO63205.1| major facilitator superfamily [Micromonas sp. RCC299]	XP_002501947	1.25635e-22	51	111.309	215	111	5	1.25635e-22	0.512	1	P:transmembrane transport		IPR011701 (PFAM); IPR016196 (SUPERFAMILY); IPR020846 (PROFILE); G3DSA:1.20.1250.20 (GENE3D), SignalP (SIGNALP)
qpx_c1086	abc transporter related	487	gi|255530068|ref|YP_003090440.1|ABC transporter related [Pedobacter heparinus DSM 2366] >gi|255343052|gb|ACU02378.1| ABC transporter related [Pedobacter heparinus DSM 2366]	YP_003090440	7.57823e-26	69	120.168	125	87	5	7.57823e-26	0.668	1	F:nucleoside-triphosphatase activity	EC:3.6.1.15	IPR003439 (PFAM); IPR017871 (PROSITE); G3DSA:3.40.50.300 (GENE3D), PTHR24221 (PANTHER), PTHR24221:SF91 (PANTHER), SSF52540 (SUPERFAMILY)
qpx_c1088	iron-containing alcohol dehydrogenase	1225	gi|89893847|ref|YP_517334.1|hypothetical protein DSY1101 [Desulfitobacterium hafniense Y51] >gi|89333295|dbj|BAE82890.1| hypothetical protein [Desulfitobacterium hafniense Y51]	YP_517334	1.37791e-72	64	278.1	316	204	5	1.37791e-72	0.632	3	F:metal ion binding; P:oxidation-reduction process; F:oxidoreductase activity		IPR001670 (PFAM); G3DSA:1.20.1090.10 (GENE3D), G3DSA:3.40.50.1970 (GENE3D), PTHR11496 (PANTHER), PTHR11496:SF46 (PANTHER), SSF56796 (SUPERFAMILY)
qpx_c1090	sensor kinase protein 4	909	gi|219123218|ref|XP_002181926.1|sensor kinase protein 4 [Phaeodactylum tricornutum CCAP 1055/1] >gi|217406527|gb|EEC46466.1| sensor kinase protein 4 [Phaeodactylum tricornutum CCAP 1055/1]	XP_002181926	2.53845e-32	53	126.716	220	118	5	2.53845e-32	0.482	2	P:cellular process; F:transferase activity	-	IPR001789 (PFAM); IPR011006 (SUPERFAMILY); G3DSA:3.40.50.2300 (GENE3D), PTHR26402 (PANTHER)
qpx_c1092	predicted protein [Phaeodactylum tricornutum CCAP 1055/1]	1263	gi|219122366|ref|XP_002181517.1|predicted protein [Phaeodactylum tricornutum CCAP 1055/1] >gi|217406793|gb|EEC46731.1| predicted protein [Phaeodactylum tricornutum CCAP 1055/1]	XP_002181517	1.77972e-14	49	85.1149	233	115	1	1.77972e-14	0.49	3	F:metal ion binding; P:oxidation-reduction process; P:superoxide metabolic process		IPR001424 (SUPERFAMILY)
qpx_c1093	esterase lipase thioesterase	753	gi|119476069|ref|ZP_01616421.1|Esterase/lipase/thioesterase [marine gamma proteobacterium HTCC2143] >gi|119450696|gb|EAW31930.1| Esterase/lipase/thioesterase [marine gamma proteobacterium HTCC2143]	ZP_01616421	4.23302e-05	60	52.7582	61	37	2	4.23302e-05	0.61	4	F:hydrolase activity; P:metabolic process; F:metal ion binding; F:zinc ion binding		no IPS match
qpx_c1095	g-protein alpha subunit 1	655	gi|298707875|emb|CBJ30272.1|GPA1, alpha subunit of a heterotrimeric G protein [Ectocarpus siliculosus]	CBJ30272	1.39214e-42	64	139.043	152	98	5	1.39214e-42	0.622	6	F:GTP binding; F:guanyl nucleotide binding; F:signal transducer activity; F:nucleotide binding; P:signal transduction; P:G-protein coupled receptor signaling pathway		IPR001019 (PANTHER); G3DSA:3.40.50.300 (GENE3D), PTHR10218:SF36 (PANTHER), SSF52540 (SUPERFAMILY)
qpx_c1098	cysteinyl-trna synthetase	454	gi|223994283|ref|XP_002286825.1|cysteinyl-trna synthetase [Thalassiosira pseudonana CCMP1335] >gi|220978140|gb|EED96466.1| cysteinyl-trna synthetase [Thalassiosira pseudonana CCMP1335]	XP_002286825	1.41507e-16	70	89.3521	122	86	4	1.41507e-16	0.6325	2	F:ligase activity; P:translation	-	IPR015803 (PANTHER); PTHR10890:SF3 (PANTHER)
qpx_c1099	isoform a	329	gi|195335601|ref|XP_002034452.1|GM21888 [Drosophila sechellia] >gi|195584607|ref|XP_002082096.1| GD11385 [Drosophila simulans] >gi|194126422|gb|EDW48465.1| GM21888 [Drosophila sechellia] >gi|194194105|gb|EDX07681.1| GD11385 [Drosophila simulans]	XP_002034452	0.000474813	50	47.7506	87	44	2	0.000474813	0.5	0	-		G3DSA:3.30.450.30 (GENE3D), SSF103196 (SUPERFAMILY)
qpx_c1100	s-adenosyl homocysteine hydrolase	1070	gi|219112013|ref|XP_002177758.1|adenosylhomocysteinase [Phaeodactylum tricornutum CCAP 1055/1] >gi|217410643|gb|EEC50572.1| adenosylhomocysteinase [Phaeodactylum tricornutum CCAP 1055/1]	XP_002177758	2.6592e-129	82	268.47	183	151	5	2.6592e-129	0.806	3	F:adenosylhomocysteinase activity; P:one-carbon metabolic process; F:binding	EC:3.3.1.1	IPR000043 (PANTHER); IPR015878 (PFAM); IPR016040 (G3DSA:3.40.50.GENE3D); IPR020082 (PROSITE); SSF51735 (SUPERFAMILY)
qpx_lrc1101	nucleoside diphosphate kinase	342	gi|223994099|ref|XP_002286733.1|nucleoside diphosphate kinase [Thalassiosira pseudonana CCMP1335] >gi|220978048|gb|EED96374.1| nucleoside diphosphate kinase [Thalassiosira pseudonana CCMP1335]	XP_002286733	5.28035e-27	85	124.02	74	63	5	5.28035e-27	0.802	7	F:nucleoside diphosphate kinase activity; P:auxin biosynthetic process; P:UTP biosynthetic process; F:ATP binding; P:GTP biosynthetic process; C:cytoplasm; P:CTP biosynthetic process	EC:2.7.4.6	IPR001564 (PRINTS); IPR023005 (PROSITE)
qpx_c1102	conserved hypothetical protein [Perkinsus marinus ATCC 50983]	388	gi|294873310|ref|XP_002766579.1|conserved hypothetical protein [Perkinsus marinus ATCC 50983] >gi|239867580|gb|EEQ99296.1| conserved hypothetical protein [Perkinsus marinus ATCC 50983]	XP_002766579	2.5678e-18	61	95.1301	91	56	5	2.5678e-18	0.688	1	F:oxidoreductase activity	-	G3DSA:2.60.120.330 (GENE3D), SSF51197 (SUPERFAMILY)
qpx_c1104	glyoxalase ii	594	gi|168017098|ref|XP_001761085.1|predicted protein [Physcomitrella patens subsp. patens] >gi|162687771|gb|EDQ74152.1| predicted protein [Physcomitrella patens subsp. patens]	XP_001761085	1.1739e-23	60	113.62	151	91	5	1.1739e-23	0.58	2	F:hydrolase activity; F:hydroxyacylglutathione hydrolase activity		IPR001279 (PFAM); G3DSA:3.60.15.10 (GENE3D), PTHR11935 (PANTHER), SSF56281 (SUPERFAMILY)
qpx_c1106	ubiquitin-activating enzyme	722	gi|198421679|ref|XP_002127492.1|PREDICTED: similar to ubiquitin-like modifier activating enzyme 1 [Ciona intestinalis]	XP_002127492	1.63673e-64	72	249.98	215	155	5	1.63673e-64	0.722	3	P:cellular metabolic process; F:catalytic activity; F:nucleotide binding	-	IPR000127 (PFAM); IPR009036 (SUPERFAMILY); IPR016040 (G3DSA:3.40.50.GENE3D); IPR018965 (PFAM); PTHR10953 (PANTHER), PTHR10953:SF4 (PANTHER), SignalP (SIGNALP)
qpx_c1107	uracil phosphoribosyltransferase	522	gi|166033063|ref|ZP_02235892.1|hypothetical protein DORFOR_02785 [Dorea formicigenerans ATCC 27755] >gi|166027420|gb|EDR46177.1| hypothetical protein DORFOR_02785 [Dorea formicigenerans ATCC 27755]	ZP_02235892	1.70845e-13	70	79.337	85	60	5	1.70845e-13	0.708	1	F:transferase activity	-	G3DSA:3.40.50.2020 (GENE3D), SSF53271 (SUPERFAMILY)
qpx_lrc1109	phospholipase b domain containing 1	1671	gi|156398478|ref|XP_001638215.1|predicted protein [Nematostella vectensis] >gi|156225334|gb|EDO46152.1| predicted protein [Nematostella vectensis]	XP_001638215	3.99805e-105	63	377.096	419	267	5	3.99805e-105	0.634	0	-		IPR007000 (PANTHER)
qpx_c1110	major facilitator superfamily mfs_1	502	gi|224000199|ref|XP_002289772.1|predicted protein [Thalassiosira pseudonana CCMP1335] >gi|220974980|gb|EED93309.1| predicted protein [Thalassiosira pseudonana CCMP1335]	XP_002289772	5.14182e-06	46	54.299	162	75	5	5.14182e-06	0.472	8	P:transmembrane transport; F:tetracycline:hydrogen antiporter activity; P:response to antibiotic; C:integral to membrane; C:membrane; P:tetracycline transport; P:transport; F:transporter activity		IPR011701 (PFAM); IPR016196 (SUPERFAMILY); G3DSA:1.20.1250.20 (GENE3D)
qpx_c1111	eukaryotic translation initiation factor 4e	449	gi|299117477|emb|CBN73980.1|eukaryotic translation initiation factor 4E-like 1 [Ectocarpus siliculosus]	CBN73980	6.17776e-28	60	127.102	129	78	5	6.17776e-28	0.578	5	F:RNA binding; P:translational initiation; P:translation; C:cytoplasm; F:translation initiation factor activity		IPR001040 (PANTHER); IPR023398 (G3DSA:3.30.760.GENE3D)
qpx_c1113	diacylglycerol kinase 1	1387	gi|242085978|ref|XP_002443414.1|hypothetical protein SORBIDRAFT_08g019120 [Sorghum bicolor] >gi|241944107|gb|EES17252.1| hypothetical protein SORBIDRAFT_08g019120 [Sorghum bicolor]	XP_002443414	4.10159e-23	58	114.005	162	95	5	4.10159e-23	0.564	4	P:protein kinase C-activating G-protein coupled receptor signaling pathway; F:diacylglycerol kinase activity; ; F:kinase activity		IPR001471 (G3DSA:3.30.730.GENE3D); IPR016177 (SUPERFAMILY)
qpx_c1114	major facilitator superfamily	1351	gi|301122213|ref|XP_002908833.1|Major Facilitator Superfamily (MFS) [Phytophthora infestans T30-4] >gi|262099595|gb|EEY57647.1| Major Facilitator Superfamily (MFS) [Phytophthora infestans T30-4]	XP_002908833	1.66267e-13	51	82.0333	173	89	5	1.66267e-13	0.448	1	P:transmembrane transport		IPR011701 (PFAM); IPR016196 (SUPERFAMILY); G3DSA:1.20.1250.20 (GENE3D)
qpx_c1115	stress-induced-phosphoprotein 1 isoform 1	906	gi|296218617|ref|XP_002755509.1|PREDICTED: stress-induced-phosphoprotein 1 isoform 1 [Callithrix jacchus]	XP_002755509	1.27277e-27	71	118.242	107	76	5	1.27277e-27	0.708	4	P:response to stress; C:Golgi apparatus; C:nucleus; F:protein binding	-	IPR001440 (PFAM); IPR005829 (PROSITE); IPR006636 (SMART); IPR011990 (G3DSA:1.25.40.GENE3D); IPR013026 (PROFILE); IPR013105 (PFAM); IPR019734 (SMART); PTHR14701 (PANTHER), SSF48452 (SUPERFAMILY)
qpx_c1116	ribosomal protein 30 60s large ribosomal subunit	619	gi|223999709|ref|XP_002289527.1|RL30, ribosomal protein 30 60S large ribosomal subunit [Thalassiosira pseudonana CCMP1335] >gi|220974735|gb|EED93064.1| RL30, ribosomal protein 30 60S large ribosomal subunit [Thalassiosira pseudonana CCMP1335]	XP_002289527	1.82091e-49	80	199.519	143	115	5	1.82091e-49	0.792	4	C:ribosome; F:structural constituent of ribosome; C:nucleus; P:translation	-	IPR000988 (PANTHER); IPR011017 (SMART); IPR023441 (G3DSA:2.30.170.GENE3D); PTHR10792:SF2 (PANTHER), SSF57716 (SUPERFAMILY)
qpx_c1119	histone deactylase of possible bacterial origin with ankyrin repeats at the n-terminus	692	gi|219117587|ref|XP_002179586.1|predicted protein [Phaeodactylum tricornutum CCAP 1055/1] >gi|217408639|gb|EEC48572.1| predicted protein [Phaeodactylum tricornutum CCAP 1055/1]	XP_002179586	3.37617e-40	55	169.088	243	135	5	3.37617e-40	0.538	3	F:hydrolase activity; C:nucleus; F:DNA binding		IPR000286 (G3DSA:3.40.800.GENE3D); SSF52768 (SUPERFAMILY)
qpx_c1120	probable high co2 inducible periplasmic protein	926	gi|299115177|emb|CBN74008.1|conserved unknown protein [Ectocarpus siliculosus]	CBN74008	2.54982e-19	48	100.523	216	104	5	2.54982e-19	0.498	0	-		no IPS match
qpx_c1121	adenylate kinase	397	gi|237831421|ref|XP_002365008.1|UMP-CMP kinase, putative [Toxoplasma gondii ME49] >gi|211962672|gb|EEA97867.1| UMP-CMP kinase, putative [Toxoplasma gondii ME49] >gi|221487140|gb|EEE25386.1| UMP-CMP kinase, putative [Toxoplasma gondii GT1] >gi|221506826|gb|EEE32443.1| UMP-CMP kinase, putative [Toxoplasma gondii VEG]	XP_002365008	4.63877e-07	67	57.7658	52	35	5	4.63877e-07	0.65	1	F:nucleotide kinase activity	-	G3DSA:3.40.50.300 (GENE3D), SSF52540 (SUPERFAMILY)
qpx_c1122	hypothetical protein [Cryptosporidium muris RN66]	483	gi|209882395|ref|XP_002142634.1|hypothetical protein [Cryptosporidium muris RN66] >gi|209558240|gb|EEA08285.1| hypothetical protein, conserved [Cryptosporidium muris RN66]	XP_002142634	3.00761e-06	54	55.0694	91	50	5	3.00761e-06	0.56	0	-		IPR008521 (PFAM); SignalP (SIGNALP)
qpx_c1123	thioredoxin reductase	1202	gi|221487293|gb|EEE25525.1|thioredoxin reductase, putative [Toxoplasma gondii GT1]	EEE25525	2.22914e-35	65	154.451	175	115	5	2.22914e-35	0.692	3	F:antioxidant activity; F:oxidoreductase activity, acting on a sulfur group of donors, NAD(P) as acceptor; F:coenzyme binding	EC:1.8.1.0	no IPS match
qpx_c1124	h aca ribonucleoprotein complex	509	gi|71020979|ref|XP_760720.1|hypothetical protein UM04573.1 [Ustilago maydis 521] >gi|74700566|sp|Q4P5P0.1|GAR1_USTMA RecName: Full=H/ACA ribonucleoprotein complex subunit 1; AltName: Full=snoRNP protein GAR1 >gi|46100314|gb|EAK85547.1| hypothetical protein UM04573.1 [Ustilago maydis 521]	XP_760720	6.14857e-18	81	93.9745	60	49	5	6.14857e-18	0.796	5	F:pseudouridine synthase activity; F:snoRNA binding; C:box H/ACA snoRNP complex; P:rRNA modification; F:rRNA binding	EC:5.4.99.12	IPR007504 (PFAM); IPR009000 (SUPERFAMILY); IPR021154 (PRODOM)
qpx_c1126	low-affinity cationic amino acid	505	gi|291221481|ref|XP_002730751.1|PREDICTED: high affinity cationic amino acid transporter 1-like [Saccoglossus kowalevskii]	XP_002730751	5.63091e-08	55	60.8474	95	53	5	5.63091e-08	0.558	0	-		SignalP (SIGNALP)
qpx_c1127	copper transporter	788	gi|224004038|ref|XP_002295670.1|copper transporter [Thalassiosira pseudonana CCMP1335] >gi|209585702|gb|ACI64387.1| copper transporter [Thalassiosira pseudonana CCMP1335]	XP_002295670	1.2309e-42	86	177.563	143	123	5	1.2309e-42	0.8	8	P:auxin biosynthetic process; P:copper ion transport; F:copper-exporting ATPase activity; C:integral to membrane; F:metal ion binding; C:plastid; P:ATP biosynthetic process; F:ATP binding	EC:3.6.3.4	IPR000695 (PRINTS); IPR001757 (PRINTS); IPR005834 (PFAM); IPR023214 (SUPERFAMILY); IPR023298 (G3DSA:1.20.1110.GENE3D); PTHR24093 (PANTHER), PTHR24093:SF39 (PANTHER)
qpx_c1129	hypothetical protein [Vitis vinifera]	1750	gi|147864248|emb|CAN83015.1|hypothetical protein [Vitis vinifera]	CAN83015	6.52532e-42	48	106.301	281	137	5	6.52532e-42	0.48	4	F:nucleic acid binding; P:DNA integration; F:DNA binding; F:zinc ion binding		PTHR11439 (PANTHER), PTHR11439:SF123 (PANTHER)
qpx_c1130	cytochrome b5-like heme steroid binding domain containing protein	1019	gi|291001757|ref|XP_002683445.1|predicted protein [Naegleria gruberi] >gi|284097074|gb|EFC50701.1| predicted protein [Naegleria gruberi]	XP_002683445	1.13335e-18	65	98.5969	117	77	5	1.13335e-18	0.562	2	F:metal ion binding; F:heme binding		IPR001199 (PRINTS); PTHR19359 (PANTHER)
qpx_c1131	phospho-2-dehydro-3-deoxyheptonate aldolase	460	gi|115394908|ref|XP_001213465.1|phospho-2-dehydro-3-deoxyheptonate aldolase [Aspergillus terreus NIH2624] >gi|114193034|gb|EAU34734.1| phospho-2-dehydro-3-deoxyheptonate aldolase [Aspergillus terreus NIH2624]	XP_001213465	1.59737e-28	70	129.028	120	85	5	1.59737e-28	0.7	1	P:metabolic process	-	IPR006218 (PFAM); IPR006219 (PANTHER); IPR013785 (G3DSA:3.20.20.GENE3D); SSF51569 (SUPERFAMILY)
qpx_c1132	duf1077 family protein	514	gi|301119955|ref|XP_002907705.1|conserved hypothetical protein [Phytophthora infestans T30-4] >gi|262106217|gb|EEY64269.1| conserved hypothetical protein [Phytophthora infestans T30-4]	XP_002907705	1.59333e-21	58	105.916	139	82	5	1.59333e-21	0.614	0	-		IPR009445 (PANTHER)
qpx_c1133	otu domain-containing protein 6b	508	gi|301105567|ref|XP_002901867.1|conserved hypothetical protein [Phytophthora infestans T30-4] >gi|262099205|gb|EEY57257.1| conserved hypothetical protein [Phytophthora infestans T30-4]	XP_002901867	1.19441e-29	62	132.88	163	102	5	1.19441e-29	0.618	0	-		IPR003323 (PFAM); PTHR12419 (PANTHER), SSF54001 (SUPERFAMILY)
qpx_c1136	zinc finger protein zf1	1055	gi|255077992|ref|XP_002502576.1|predicted protein [Micromonas sp. RCC299] >gi|226517841|gb|ACO63834.1| predicted protein [Micromonas sp. RCC299]	XP_002502576	4.6667e-23	52	113.235	152	80	5	4.6667e-23	0.474	2	F:zinc ion binding; C:intracellular		IPR001876 (SMART); G3DSA:4.10.1060.10 (GENE3D), SSF90209 (SUPERFAMILY)
qpx_c1137	ribosome biogenesis protein	740	gi|301117584|ref|XP_002906520.1|conserved hypothetical protein [Phytophthora infestans T30-4] >gi|262107869|gb|EEY65921.1| conserved hypothetical protein [Phytophthora infestans T30-4]	XP_002906520	1.20604e-50	71	192.971	182	130	5	1.20604e-50	0.712	2	P:ribosome biogenesis; C:nuclear lumen	-	IPR001680 (SMART); IPR011046 (SUPERFAMILY); IPR012953 (PFAM); IPR015943 (G3DSA:2.130.10.GENE3D); IPR017986 (PROFILE); IPR019775 (PROSITE); IPR019781 (PFAM); IPR019782 (PROFILE); PTHR17605 (PANTHER)
qpx_c1138	oxodicarboxylate carrier	378	gi|298706055|emb|CBJ29165.1|Mitochondrial inner membrane transporter, exports 2-oxoadipate and 2-oxoglutarate from the mitochond [Ectocarpus siliculosus]	CBJ29165	2.27689e-14	74	82.0333	101	75	5	2.27689e-14	0.672	1	C:membrane	-	no IPS match
qpx_c1139	conserved hypothetical protein [Phytophthora infestans T30-4]	488	gi|301095593|ref|XP_002896896.1|conserved hypothetical protein [Phytophthora infestans T30-4] >gi|262108543|gb|EEY66595.1| conserved hypothetical protein [Phytophthora infestans T30-4]	XP_002896896	8.41767e-09	67	63.5438	95	64	5	8.41767e-09	0.686	0	-		IPR005341 (PANTHER); SignalP (SIGNALP)
qpx_c1140	ras-like protein	1086	gi|301106737|ref|XP_002902451.1|ras-like protein [Phytophthora infestans T30-4] >gi|262098325|gb|EEY56377.1| ras-like protein [Phytophthora infestans T30-4]	XP_002902451	6.54281e-68	75	262.307	211	159	5	6.54281e-68	0.678	3	C:cell part; P:signal transduction; F:nucleotide binding	-	SignalP (SIGNALP)
qpx_c1141	dna excision repair protein ercc-6	499	gi|297744167|emb|CBI37137.3|unnamed protein product [Vitis vinifera]	CBI37137	3.83853e-06	52	54.6842	133	70	5	3.83853e-06	0.472	4	F:helicase activity; F:nucleic acid binding; F:ATP binding; F:DNA binding		no IPS match
qpx_c1143	nuclear transcription factor y	609	gi|298711458|emb|CBJ32597.1|conserved unknown protein [Ectocarpus siliculosus]	CBJ32597	1.25858e-31	83	140.198	103	86	5	1.25858e-31	0.758	2	C:intracellular; F:DNA binding	-	IPR003958 (PFAM); IPR009072 (G3DSA:1.10.20.GENE3D); PTHR10252 (PANTHER), PTHR10252:SF6 (PANTHER)
qpx_c1144	methylene tetrahydrofolate dehydrogenase	1015	gi|298710629|emb|CBJ32057.1|putative methylene tetrahydrofolate dehydrogenase [Ectocarpus siliculosus]	CBJ32057	1.81621e-101	77	373.629	296	230	5	1.81621e-101	0.764	3	P:folic acid-containing compound biosynthetic process; F:catalytic activity; F:binding	-	IPR016040 (G3DSA:3.40.50.GENE3D); IPR020630 (PFAM); IPR020631 (PFAM); G3DSA:3.40.192.10 (GENE3D), PTHR10025 (PANTHER), PTHR10025:SF2 (PANTHER), SSF51735 (SUPERFAMILY), SSF53223 (SUPERFAMILY)
qpx_c1145	regulator of chromosome condensation -like protein	433	gi|301106605|ref|XP_002902385.1|regulator of chromosome condensation (RCC1)-like protein [Phytophthora infestans T30-4] >gi|262098259|gb|EEY56311.1| regulator of chromosome condensation (RCC1)-like protein [Phytophthora infestans T30-4]	XP_002902385	3.35575e-26	69	121.324	123	86	5	3.35575e-26	0.618	1	F:protein binding		IPR011333 (G3DSA:3.30.710.GENE3D); IPR011705 (PFAM); IPR013069 (PFAM); PTHR24413 (PANTHER), SignalP (SIGNALP)
qpx_c1147	mitosis protein dim1	473	gi|157113361|ref|XP_001657795.1|mitosis protein dim1 [Aedes aegypti] >gi|94469104|gb|ABF18401.1| U4/U6.U5 snRNP/mitosis protein DIM1 component [Aedes aegypti] >gi|108877785|gb|EAT42010.1| mitosis protein dim1 [Aedes aegypti]	XP_001657795	5.57477e-42	83	106.301	65	54	5	5.57477e-42	0.828	2	C:spliceosomal complex; P:mitosis	-	IPR004123 (PANTHER); IPR012335 (G3DSA:3.40.30.GENE3D); SignalP (SIGNALP)
qpx_c1149	neurobeachin-like protein 2-like	947	gi|219128927|ref|XP_002184652.1|predicted protein [Phaeodactylum tricornutum CCAP 1055/1] >gi|217403761|gb|EEC43711.1| predicted protein [Phaeodactylum tricornutum CCAP 1055/1]	XP_002184652	2.94138e-10	52	70.4774	220	115	5	2.94138e-10	0.456	0	-		IPR001680 (SMART); IPR011046 (SUPERFAMILY); IPR015943 (G3DSA:2.130.10.GENE3D); IPR017986 (PROFILE); IPR019781 (PFAM); IPR019782 (PROFILE); PTHR13743 (PANTHER), PTHR13743:SF19 (PANTHER), SignalP (SIGNALP)
qpx_c1150	protein	966	gi|301112322|ref|XP_002905240.1|rRNA 2'-O-methyltransferase fibrillarin, putative [Phytophthora infestans T30-4] >gi|262095570|gb|EEY53622.1| rRNA 2'-O-methyltransferase fibrillarin, putative [Phytophthora infestans T30-4]	XP_002905240	3.97704e-103	86	379.022	244	212	5	3.97704e-103	0.874	4	F:RNA binding; P:rRNA processing; F:methyltransferase activity; P:tRNA processing	EC:2.1.1.0	IPR000692 (PRINTS); IPR020813 (PROSITE); G3DSA:3.30.200.20 (GENE3D), G3DSA:3.40.50.150 (GENE3D), SSF53335 (SUPERFAMILY)
qpx_c1151	member ras oncogene family variant	555	gi|62897579|dbj|BAD96729.1|RAB4A, member RAS oncogene family variant [Homo sapiens]	BAD96729	3.16423e-46	78	188.348	140	110	5	3.16423e-46	0.772	15	C:cytosol; F:protein transporter activity; C:soluble fraction; F:ionotropic glutamate receptor binding; C:insulin-responsive compartment; C:endosome; F:GDP binding; P:Rab protein signal transduction; C:microsome; F:GTPase activity; F:syntaxin binding; P:regulation of endocytosis; P:protein transport; F:GTP binding; C:plasma membrane	-	no IPS match
qpx_c1152	unnamed protein product [Blastocystis hominis]	358	gi|300176825|emb|CBK25394.2|unnamed protein product [Blastocystis hominis]	CBK25394	2.05164e-07	68	58.9214	50	34	5	2.05164e-07	0.646	0	-		no IPS match
qpx_c1153	dna-damage inducible	574	gi|221060520|ref|XP_002260905.1|DNA-damage inducible protein [Plasmodium knowlesi strain H] >gi|193810979|emb|CAQ42877.1| DNA-damage inducible protein, putative [Plasmodium knowlesi strain H]	XP_002260905	5.87969e-13	81	56.225	58	47	5	5.87969e-13	0.724	2	F:aspartic-type endopeptidase activity; P:proteolysis	EC:3.4.23.0	no IPS match
qpx_c1154	phage protein	1017	gi|150026235|ref|YP_001297061.1|phage protein [Flavobacterium psychrophilum JIP02/86] >gi|149772776|emb|CAL44260.1| Probable phage protein [Flavobacterium psychrophilum JIP02/86]	YP_001297061	3.19392e-13	57	80.4925	111	64	4	3.19392e-13	0.545	0	-		no IPS match
qpx_c1155	proteasome subunit alpha	804	gi|298714366|emb|CBJ27423.1|proteasome subunit alpha [Ectocarpus siliculosus]	CBJ27423	5.91883e-80	81	301.597	240	195	5	5.91883e-80	0.806	5	C:cytoplasm; C:proteasome core complex, alpha-subunit complex; P:ubiquitin-dependent protein catabolic process; C:nucleus; F:threonine-type endopeptidase activity	EC:3.4.25.0	IPR000426 (PFAM); IPR001353 (PFAM); IPR023332 (PROFILE); G3DSA:3.60.20.10 (GENE3D), PTHR11599 (PANTHER), PTHR11599:SF14 (PANTHER), SSF56235 (SUPERFAMILY)
qpx_c1157	enoyl- hydratase	357	gi|297686029|ref|XP_002820573.1|PREDICTED: enoyl-CoA hydratase domain-containing protein 3, mitochondrial-like [Pongo abelii]	XP_002820573	8.59978e-14	68	80.1073	73	50	5	8.59978e-14	0.688	1	F:lyase activity	-	IPR014748 (G3DSA:1.10.12.GENE3D); PTHR11941 (PANTHER), SSF52096 (SUPERFAMILY)
qpx_c1158	zinc-regulated transporter 2	404	gi|39940368|ref|XP_359721.1|hypothetical protein MGG_05056 [Magnaporthe oryzae 70-15] >gi|145010695|gb|EDJ95351.1| hypothetical protein MGG_05056 [Magnaporthe grisea 70-15]	XP_359721	0.000279121	54	48.521	68	37	2	0.000279121	0.535	8	P:mycelium development; P:zinc ion transport; C:integral to membrane; C:membrane; P:transmembrane transport; P:metal ion transport; F:zinc ion transmembrane transporter activity; F:metal ion transmembrane transporter activity		no IPS match
qpx_c1159	family protein	576	gi|226479760|emb|CAX73176.1|Transmembrane protein 86A [Schistosoma japonicum]	CAX73176	1.99835e-09	50	66.2402	182	92	5	1.99835e-09	0.506	1	C:integral to membrane		IPR012506 (PFAM)
qpx_c1163	signal recognition particle receptor alpha subunit family protein	545	gi|301117886|ref|XP_002906671.1|signal recognition particle receptor subunit alpha [Phytophthora infestans T30-4] >gi|262108020|gb|EEY66072.1| signal recognition particle receptor subunit alpha [Phytophthora infestans T30-4]	XP_002906671	9.45962e-45	82	146.362	102	84	5	9.45962e-45	0.788	8	C:signal recognition particle, endoplasmic reticulum targeting; C:signal recognition particle receptor complex; F:receptor activity; F:protein binding; F:GTPase activity; P:SRP-dependent cotranslational protein targeting to membrane; F:GTP binding; F:signal recognition particle binding	-	IPR000897 (PFAM); G3DSA:3.40.50.300 (GENE3D), PTHR11564 (PANTHER), PTHR11564:SF8 (PANTHER), SSF52540 (SUPERFAMILY)
qpx_c1164	predicted protein [Micromonas sp. RCC299]	651	gi|255075791|ref|XP_002501570.1|predicted protein [Micromonas sp. RCC299] >gi|226516834|gb|ACO62828.1| predicted protein [Micromonas sp. RCC299]	XP_002501570	2.06823e-25	78	119.783	96	75	5	2.06823e-25	0.746	0	-		IPR001163 (PFAM); IPR006649 (SMART); IPR010920 (SUPERFAMILY); G3DSA:2.30.30.100 (GENE3D), PTHR15588 (PANTHER)
qpx_c1165	small related family protein	569	gi|281206017|gb|EFA80206.1|small MutS related family protein [Polysphondylium pallidum PN500]	EFA80206	3.13454e-12	61	75.485	131	80	5	3.13454e-12	0.61	1	F:RNA binding		IPR002625 (PFAM)
qpx_lrc1168	atp-dependent rna helicase	284	gi|298708482|emb|CBJ30606.1|eukaryotic initiation factor 4A [Ectocarpus siliculosus]	CBJ30606	9.70938e-13	94	76.6406	54	51	5	9.70938e-13	0.928	6	C:cytoplasm; P:auxin biosynthetic process; F:ATP-dependent helicase activity; F:ATP binding; F:translation initiation factor activity; P:translation	-	IPR001650 (PROFILE); G3DSA:3.40.50.300 (GENE3D), PTHR24031 (PANTHER), PTHR24031:SF143 (PANTHER), SSF52540 (SUPERFAMILY)
qpx_c1169	protein	1014	gi|303280990|ref|XP_003059787.1|predicted protein [Micromonas pusilla CCMP1545] >gi|226458442|gb|EEH55739.1| predicted protein [Micromonas pusilla CCMP1545]	XP_003059787	1.16429e-23	55	115.161	197	109	5	1.16429e-23	0.562	1	F:transferase activity		IPR011004 (SUPERFAMILY); G3DSA:2.160.10.10 (GENE3D), PTHR22572 (PANTHER), PTHR22572:SF47 (PANTHER), SignalP (SIGNALP)
qpx_c1170	unknown [Glycine max]	676	gi|255632518|gb|ACU16609.1|unknown [Glycine max]	ACU16609	2.08522e-23	65	113.235	138	90	5	2.08522e-23	0.634	0	-		PTHR22593 (PANTHER), PTHR22593:SF2 (PANTHER)
qpx_c1172	drug metabolite transporter superfamily	1098	gi|301091494|ref|XP_002895931.1|Drug/Metabolite Transporter (DMT) Superfamily [Phytophthora infestans T30-4] >gi|262096060|gb|EEY54112.1| Drug/Metabolite Transporter (DMT) Superfamily [Phytophthora infestans T30-4]	XP_002895931	5.83459e-64	68	249.21	270	184	5	5.83459e-64	0.642	4	P:carbohydrate transport; C:integral to membrane; F:sugar:hydrogen symporter activity; C:Golgi membrane		IPR007271 (PFAM); PTHR13146 (PANTHER), SignalP (SIGNALP)
qpx_c1173	ornithine aminotransferase	783	gi|158297847|ref|XP_001689079.1|AGAP004793-PB [Anopheles gambiae str. PEST] >gi|157014523|gb|EDO63496.1| AGAP004793-PB [Anopheles gambiae str. PEST]	XP_001689079	8.35961e-84	79	314.309	247	197	5	8.35961e-84	0.796	2	F:pyridoxal phosphate binding; F:transaminase activity	EC:2.6.1.0	IPR005814 (PANTHER); IPR010164 (PTHR11986:PANTHER); IPR015421 (G3DSA:3.40.640.GENE3D); IPR015422 (G3DSA:3.90.1150.GENE3D); IPR015424 (SUPERFAMILY)
qpx_c1179	unknow protein	684	gi|301104342|ref|XP_002901256.1|conserved hypothetical protein [Phytophthora infestans T30-4] >gi|262101190|gb|EEY59242.1| conserved hypothetical protein [Phytophthora infestans T30-4]	XP_002901256	7.94351e-10	48	68.1662	160	77	5	7.94351e-10	0.452	7	F:metal ion binding; F:phosphatidylinositol binding; P:cell communication; F:zinc ion binding; F:protein binding; P:signal transduction;		IPR013937 (PFAM)
qpx_c1180	inositol monophosphatase	405	gi|303279919|ref|XP_003059252.1|inositol monophosphatase [Micromonas pusilla CCMP1545] >gi|226459088|gb|EEH56384.1| inositol monophosphatase [Micromonas pusilla CCMP1545]	XP_003059252	1.12854e-05	50	53.1434	86	43	2	1.12854e-05	0.51	1	F:inositol or phosphatidylinositol phosphatase activity		no IPS match
qpx_c1182	wd repeat-containing protein 92	972	gi|299469814|emb|CBN76668.1|conserved unknown protein [Ectocarpus siliculosus]	CBN76668	5.38631e-15	46	86.2705	303	141	5	5.38631e-15	0.436	0	-		IPR001680 (SMART); IPR011046 (SUPERFAMILY); IPR015943 (G3DSA:2.130.10.GENE3D); IPR017986 (PROFILE); IPR019775 (PROSITE); IPR019781 (PFAM); IPR019782 (PROFILE); PTHR22847 (PANTHER)
qpx_c1183	glutamate leucine phenylalanine valine dehydrogenase family protein	448	gi|118384751|ref|XP_001025515.1|Glutamate/Leucine/Phenylalanine/Valine dehydrogenase family protein [Tetrahymena thermophila] >gi|89307282|gb|EAS05270.1| Glutamate/Leucine/Phenylalanine/Valine dehydrogenase family protein [Tetrahymena thermophila SB210]	XP_001025515	7.06826e-24	67	113.62	127	86	5	7.06826e-24	0.658	2	P:metabolic process; F:oxidoreductase activity	-	no IPS match
qpx_c1186	t-complex protein 1 gamma subunit	1261	gi|299473696|emb|CBN78089.1|T-complex protein 1, gamma subunit [Ectocarpus siliculosus]	CBN78089	3.53829e-164	83	582.408	407	341	5	3.53829e-164	0.798	5	C:cytoplasm; P:auxin biosynthetic process; P:protein folding; F:ATP binding; F:unfolded protein binding	-	IPR002423 (PANTHER); IPR012719 (PTHR11353:PANTHER); IPR017998 (PRINTS); G3DSA:1.10.560.10 (GENE3D), G3DSA:3.30.260.10 (GENE3D), G3DSA:3.50.7.10 (GENE3D), SSF52029 (SUPERFAMILY), SSF54849 (SUPERFAMILY)
qpx_c1187	short chain dehydrogenase reductase family superfamily	656	gi|116059059|emb|CAL54766.1|COG1028: Dehydrogenases with different specificities (ISS) [Ostreococcus tauri]	CAL54766	7.42536e-31	75	137.887	104	79	5	7.42536e-31	0.726	2	P:metabolic process; F:oxidoreductase activity	-	no IPS match
qpx_c1189	transcription factor ap-1-like	936	gi|301763651|ref|XP_002917249.1|PREDICTED: transcription factor AP-1-like [Ailuropoda melanoleuca]	XP_002917249	1.64206e-05	50	54.6842	152	76	5	1.64206e-05	0.464	4	C:cell part; P:response to stimulus; P:regulation of cellular process; F:binding	-	IPR004827 (SMART); G3DSA:1.20.5.170 (GENE3D)
qpx_c1190	tata-binding general transcription factor	624	gi|254566373|ref|XP_002490297.1|TATA-binding protein, general transcription factor [Pichia pastoris GS115] >gi|238030093|emb|CAY68016.1| TATA-binding protein, general transcription factor [Pichia pastoris GS115]	XP_002490297	1.55102e-56	82	223.016	170	141	5	1.55102e-56	0.816	4	F:DNA binding; F:RNA polymerase II transcription factor activity; P:transcription initiation from RNA polymerase II promoter; P:regulation of transcription, DNA-dependent	-	IPR000814 (PRINTS); IPR012294 (SUPERFAMILY); IPR012295 (G3DSA:3.30.310.GENE3D); PTHR10126:SF6 (PANTHER)
qpx_c1191	formate-tetrahydrofolate ligase	1209	gi|89892951|ref|YP_516438.1|formate--tetrahydrofolate ligase [Desulfitobacterium hafniense Y51] >gi|219666218|ref|YP_002456653.1| Formate--tetrahydrofolate ligase [Desulfitobacterium hafniense DCB-2] >gi|122484105|sp|Q251P8.1|FTHS1_DESHY RecName: Full=Formate--tetrahydrofolate ligase 1; AltName: Full=Formyltetrahydrofolate synthetase 1; Short=FHS 1; Short=FTHFS 1 >gi|89332399|dbj|BAE81994.1| hypo…	YP_516438	8.07142e-126	77	454.907	385	300	5	8.07142e-126	0.75	3	F:ligase activity; P:cellular metabolic process; F:nucleotide binding	-	IPR000559 (PFAM); IPR020628 (PROSITE); G3DSA:3.10.410.10 (GENE3D), G3DSA:3.40.50.300 (GENE3D), PTHR10025 (PANTHER), PTHR10025:SF16 (PANTHER), SSF52540 (SUPERFAMILY)
qpx_c1192	sterol 3-beta-glucosyltransferase	665	gi|290977684|ref|XP_002671567.1|predicted protein [Naegleria gruberi] >gi|284085137|gb|EFC38823.1| predicted protein [Naegleria gruberi]	XP_002671567	3.65184e-09	59	65.855	81	48	5	3.65184e-09	0.57	1	F:transferase activity	-	no IPS match
qpx_c1193	gtp-binding protein	861	gi|296444949|ref|ZP_06886911.1|GTP-binding protein TypA [Methylosinus trichosporium OB3b] >gi|296257617|gb|EFH04682.1| GTP-binding protein TypA [Methylosinus trichosporium OB3b]	ZP_06886911	6.98846e-52	73	89.3521	83	61	5	6.98846e-52	0.578	1	F:nucleotide binding	-	SignalP (SIGNALP)
qpx_c1194	beta-amylase	476	gi|146771507|gb|ABQ45406.1|AmyG [Bacillus sp. WS06]	ABQ45406	2.27194e-13	58	53.1434	74	43	5	2.27194e-13	0.584	2	P:metabolic process; F:catalytic activity	-	IPR001554 (PRINTS); IPR013781 (G3DSA:3.20.20.GENE3D); IPR017853 (SUPERFAMILY)
qpx_c1195	abc transporter b family protein	1258	gi|18496816|gb|AAL74249.1|AF466305_1ABC transporter AbcB2 [Dictyostelium discoideum]	AAL74249	1.2804e-89	62	334.724	428	269	5	1.2804e-89	0.642	1	F:ATPase activity, coupled to transmembrane movement of substances	-	IPR001140 (PFAM); IPR003439 (PFAM); IPR003593 (SMART); IPR011527 (SUPERFAMILY); IPR017871 (PROSITE); IPR017940 (PROFILE); G3DSA:1.20.1560.10 (GENE3D), G3DSA:3.40.50.300 (GENE3D), PTHR24221 (PANTHER), PTHR24221:SF96 (PANTHER), SSF52540 (SUPERFAMILY)
qpx_c1199	lipase class 3 family protein	810	gi|281202450|gb|EFA76653.1|hypothetical protein PPL_09958 [Polysphondylium pallidum PN500]	EFA76653	6.33356e-13	55	78.9518	114	63	5	6.33356e-13	0.54	2	P:lipid metabolic process; F:triglyceride lipase activity		IPR002921 (PFAM); G3DSA:3.40.50.1820 (GENE3D), PTHR21493 (PANTHER), PTHR21493:SF9 (PANTHER), SSF53474 (SUPERFAMILY)
qpx_c1201	histone deacetylase	1625	gi|303274949|ref|XP_003056785.1|histone deacetylase [Micromonas pusilla CCMP1545] >gi|226461137|gb|EEH58430.1| histone deacetylase [Micromonas pusilla CCMP1545]	XP_003056785	1.53275e-96	58	358.221	448	263	5	1.53275e-96	0.586	2	F:hydrolase activity; F:acetylspermidine deacetylase activity		IPR000286 (PRINTS); PTHR10625:SF29 (PANTHER), SSF52768 (SUPERFAMILY)
qpx_c1204	tetratricopeptide repeat domain 4	997	gi|66808177|ref|XP_637811.1|tetratricopeptide repeat domain 4 [Dictyostelium discoideum AX4] >gi|74996786|sp|Q54M20.1|TTC4_DICDI RecName: Full=Tetratricopeptide repeat protein 4 homolog; Short=TPR repeat protein 4 homolog >gi|60466240|gb|EAL64302.1| tetratricopeptide repeat domain 4 [Dictyostelium discoideum AX4]	XP_637811	2.87196e-27	58	127.102	228	134	5	2.87196e-27	0.49	3	F:binding; P:biological_process; C:cellular_component		IPR011990 (G3DSA:1.25.40.GENE3D); IPR013026 (PROFILE); IPR019734 (SMART); PTHR22904 (PANTHER), PTHR22904:SF24 (PANTHER), SSF48452 (SUPERFAMILY)
qpx_c1205	26s proteasome regulatory subunit	770	gi|298709601|emb|CBJ49248.1|26S proteasome regulatory subunit [Ectocarpus siliculosus]	CBJ49248	4.01444e-89	86	303.523	193	167	5	4.01444e-89	0.858	1	C:proteasome complex	-	IPR000555 (PFAM); G3DSA:3.40.140.10 (GENE3D), PTHR10410 (PANTHER), PTHR10410:SF5 (PANTHER), SSF102712 (SUPERFAMILY)
qpx_c1208	ras-related gtp-binding protein	491	gi|301120890|ref|XP_002908172.1|ras-related GTP-binding protein, putative [Phytophthora infestans T30-4] >gi|262103203|gb|EEY61255.1| ras-related GTP-binding protein, putative [Phytophthora infestans T30-4]	XP_002908172	5.01319e-54	82	213.772	140	116	5	5.01319e-54	0.802	8	C:cytoplasm; F:inositol tetrakisphosphate 1-kinase activity; F:GTP binding; F:ATP binding; F:magnesium ion binding; C:nucleus; P:inositol trisphosphate metabolic process; F:inositol-1,3,4-trisphosphate 5/6-kinase activity	EC:2.7.1.134; EC:2.7.1.159	IPR006762 (PANTHER)
qpx_c1209	pa and ring finger domain-containing protein	485	gi|296413055|ref|XP_002836233.1|hypothetical protein [Tuber melanosporum Mel28] >gi|295630043|emb|CAZ80424.1| unnamed protein product [Tuber melanosporum]	XP_002836233	1.88385e-08	60	62.3882	60	36	5	1.88385e-08	0.628	1	F:binding	-	no IPS match
qpx_c1210	histone h3	489	gi|301115049|ref|XP_002999294.1|histone, putative [Phytophthora infestans T30-4] >gi|301117768|ref|XP_002906612.1| histone H3 [Phytophthora infestans T30-4] >gi|262107961|gb|EEY66013.1| histone H3 [Phytophthora infestans T30-4] >gi|262111388|gb|EEY69440.1| histone, putative [Phytophthora infestans T30-4]	XP_002999294	2.5747e-50	100	201.445	104	104	5	2.5747e-50	0.986	4	C:nucleosome; F:DNA binding; P:nucleosome assembly; C:nucleus	-	no IPS match
qpx_c1212	plasma membrane h+ atpase	722	gi|1297189|gb|AAA98916.1|Theoretical protein with similarity to Swiss-Prot Accession Number P19456 plasma membrane ATPase 2 (proton pump) [Arabidopsis thaliana]	AAA98916	5.15923e-18	67	95.5153	121	82	5	5.15923e-18	0.628	2	C:cytoplasmic membrane-bounded vesicle; C:membrane	-	IPR023298 (G3DSA:1.20.1110.GENE3D); PTHR24093 (PANTHER), PTHR24093:SF61 (PANTHER), SignalP (SIGNALP)
qpx_c1213	response receiver	477	gi|299472210|emb|CBN77180.1|Response receiver [Ectocarpus siliculosus]	CBN77180	1.2681e-33	65	145.976	143	94	5	1.2681e-33	0.63	3	P:regulation of transcription, DNA-dependent; P:phosphorelay signal transduction system; F:phosphorelay response regulator activity		IPR002110 (PFAM); IPR020683 (G3DSA:1.25.40.GENE3D)
qpx_c1214	rab11 -family small gtpase	491	gi|168008990|ref|XP_001757189.1|Rab11/RabA-family small GTPase [Physcomitrella patens subsp. patens] >gi|162691687|gb|EDQ78048.1| Rab11/RabA-family small GTPase [Physcomitrella patens subsp. patens]	XP_001757189	4.6922e-52	82	207.223	147	122	5	4.6922e-52	0.82	3	P:protein transport; F:GTP binding; P:small GTPase mediated signal transduction	-	IPR001806 (PRINTS); IPR003579 (SMART); IPR013753 (PFAM); IPR020851 (PROFILE); G3DSA:3.40.50.300 (GENE3D), PTHR24073 (PANTHER), PTHR24073:SF213 (PANTHER), SSF52540 (SUPERFAMILY)
qpx_c1215	mrna polyadenylation-related protein	932	gi|169604500|ref|XP_001795671.1|hypothetical protein SNOG_05264 [Phaeosphaeria nodorum SN15] >gi|160706587|gb|EAT87655.2| hypothetical protein SNOG_05264 [Phaeosphaeria nodorum SN15]	XP_001795671	4.56407e-08	41	63.1586	177	73	5	4.56407e-08	0.416	0	-		IPR009604 (PFAM)
qpx_c1216	hypothetical protein, conserved [Trypanosoma brucei gambiense DAL972]	731	gi|261329604|emb|CBH12586.1|hypothetical protein, conserved [Trypanosoma brucei gambiense DAL972]	CBH12586	5.50282e-07	47	58.9214	105	50	5	5.50282e-07	0.462	5	F:binding; P:metabolic process; P:cellular metabolic process; F:catalytic activity; F:coenzyme binding		no IPS match
qpx_c1217	nucleolar protein nop5	769	gi|301108005|ref|XP_002903084.1|nucleolar protein NOP5 [Phytophthora infestans T30-4] >gi|262097456|gb|EEY55508.1| nucleolar protein NOP5 [Phytophthora infestans T30-4]	XP_002903084	1.41705e-80	85	303.523	212	182	5	1.41705e-80	0.82	1	F:DNA binding	-	IPR002687 (PFAM); PTHR10894 (PANTHER), SSF89124 (SUPERFAMILY)
qpx_c1218	peptidyl-glycine alpha-amidating monooxygenase-like	1017	gi|297675721|ref|XP_002815813.1|PREDICTED: peptidyl-glycine alpha-amidating monooxygenase-like [Pongo abelii]	XP_002815813	6.72921e-32	66	118.627	118	78	5	6.72921e-32	0.628	0	-		IPR000720 (PRINTS); IPR001258 (PFAM); IPR011042 (G3DSA:2.120.10.GENE3D); IPR013017 (PROFILE); PTHR10680 (PANTHER), SSF63829 (SUPERFAMILY)
qpx_c1219	myotubularin-related protein 6	883	gi|300123667|emb|CBK24939.2|unnamed protein product [Blastocystis hominis]	CBK24939	1.22418e-68	64	264.233	290	188	5	1.22418e-68	0.624	6	F:metal ion binding; F:phosphatase activity; P:dephosphorylation; F:hydrolase activity; F:protein tyrosine phosphatase activity; F:zinc ion binding		IPR017906 (PROFILE); PTHR10807 (PANTHER), SSF52799 (SUPERFAMILY)
qpx_c1221	cysteine protease	346	gi|112143898|gb|ABI13158.1|putative cysteine protease [Emiliania huxleyi]	ABI13158	4.34495e-05	48	51.2174	84	41	1	4.34495e-05	0.48	4	P:proteolysis; F:cysteine-type peptidase activity; F:peptidase activity; F:cysteine-type endopeptidase activity		no IPS match
qpx_c1222	octaprenyl-diphosphate synthase	762	gi|288797341|ref|ZP_06402911.1|Trans-hexaprenyltranstransferase [bacterium S5] >gi|288328039|gb|EFC66688.1| Trans-hexaprenyltranstransferase [bacterium S5]	ZP_06402911	2.68371e-07	51	60.077	135	70	5	2.68371e-07	0.532	4	P:isoprenoid biosynthetic process; F:transferase activity; F:trans-hexaprenyltranstransferase activity; F:farnesyltranstransferase activity		IPR000092 (PFAM); IPR008949 (G3DSA:1.10.600.GENE3D); IPR017446 (PANTHER)
qpx_c1226	guanine nucleotide-binding protein g g g subunit	1337	gi|298712832|emb|CBJ48797.1|conserved unknown protein [Ectocarpus siliculosus]	CBJ48797	2.44867e-118	75	430.254	316	239	5	2.44867e-118	0.752	0	-		IPR001632 (PRINTS); IPR001680 (SMART); IPR011046 (SUPERFAMILY); IPR015943 (G3DSA:2.130.10.GENE3D); IPR016346 (PIR); IPR017986 (PROFILE); IPR019775 (PROSITE); IPR019781 (PFAM); IPR019782 (PROFILE); IPR020472 (PRINTS); PTHR19850 (PANTHER), PTHR19850:SF15 (PANTHER)
qpx_c1227	vacuolar-type h+-atpase subunit b	606	gi|198438447|ref|XP_002129163.1|PREDICTED: similar to vacuolar-type H+-ATPase subunit B [Ciona intestinalis]	XP_002129163	5.28351e-65	85	203.756	133	114	5	5.28351e-65	0.852	4	F:proton-transporting ATP synthase activity, rotational mechanism; P:ATP synthesis coupled proton transport; F:proton-transporting ATPase activity, rotational mechanism; C:proton-transporting V-type ATPase, V1 domain	-	IPR000793 (PFAM); PTHR15184 (PANTHER), PTHR15184:SF11 (PANTHER)
qpx_lrc1228	phospholipase b-like 1-like	759	gi|167522224|ref|XP_001745450.1|hypothetical protein [Monosiga brevicollis MX1] >gi|163776408|gb|EDQ90028.1| predicted protein [Monosiga brevicollis MX1]	XP_001745450	2.89411e-54	66	216.083	212	140	5	2.89411e-54	0.626	0	-		IPR007000 (PANTHER)
qpx_c1229	atp-dependent rna helicase	870	gi|298705993|emb|CBJ29114.1|DEAD box helicase [Ectocarpus siliculosus]	CBJ29114	7.73122e-108	83	394.43	281	236	5	7.73122e-108	0.822	4	P:auxin biosynthetic process; F:ATP-dependent helicase activity; F:nucleic acid binding; F:ATP binding	-	SignalP (SIGNALP)
qpx_c1230	translation initiation factor 1a	688	gi|242061404|ref|XP_002451991.1|hypothetical protein SORBIDRAFT_04g012700 [Sorghum bicolor] >gi|241931822|gb|EES04967.1| hypothetical protein SORBIDRAFT_04g012700 [Sorghum bicolor]	XP_002451991	2.31397e-41	83	172.94	111	93	5	2.31397e-41	0.838	2	P:translational initiation; F:translation initiation factor activity	-	IPR001253 (PRODOM); IPR006196 (PFAM); IPR012340 (G3DSA:2.40.50.GENE3D); IPR016027 (SUPERFAMILY); IPR018104 (PROSITE)
qpx_c1232	udp-glucose gdp-mannose dehydrogenase	684	gi|291448286|ref|ZP_06587676.1|UDP-glucose/GDP-mannose dehydrogenase [Streptomyces roseosporus NRRL 15998] >gi|291351233|gb|EFE78137.1| UDP-glucose/GDP-mannose dehydrogenase [Streptomyces roseosporus NRRL 15998]	ZP_06587676	3.2557e-25	60	107.842	130	79	5	3.2557e-25	0.6	7	P:oxidation-reduction process; F:binding; F:oxidoreductase activity; P:metabolic process; F:catalytic activity; F:oxidoreductase activity, acting on the CH-OH group of donors, NAD or NADP as acceptor; F:NAD binding		no IPS match
qpx_c1233	histone deacetylase 1	1996	gi|298706465|emb|CBJ29452.1|conserved unknown protein [Ectocarpus siliculosus]	CBJ29452	6.9431e-113	83	399.053	261	219	5	6.9431e-113	0.828	2	F:histone deacetylase activity; P:histone deacetylation	-	SignalP (SIGNALP)
qpx_c1235	monooxygenase, putative [Phytophthora infestans T30-4]	371	gi|301122955|ref|XP_002909204.1|monooxygenase, putative [Phytophthora infestans T30-4] >gi|262099966|gb|EEY58018.1| monooxygenase, putative [Phytophthora infestans T30-4]	XP_002909204	0.000282334	51	48.521	78	40	1	0.000282334	0.51	4	F:oxidoreductase activity; C:cytoplasm; F:monooxygenase activity; P:antibiotic biosynthetic process		no IPS match
qpx_c1236	predicted protein [Thalassiosira pseudonana CCMP1335]	1107	gi|224013608|ref|XP_002296468.1|predicted protein [Thalassiosira pseudonana CCMP1335] >gi|220968820|gb|EED87164.1| predicted protein [Thalassiosira pseudonana CCMP1335]	XP_002296468	0.000138518	46	51.9878	116	54	1	0.000138518	0.46	0	-		IPR007498 (PFAM); IPR018116 (PROSITE); SignalP (SIGNALP)
qpx_c1237	nadph-dependent fmn reductase	775	gi|196231761|ref|ZP_03130618.1|NADPH-dependent FMN reductase [Chthoniobacter flavus Ellin428] >gi|196224233|gb|EDY18746.1| NADPH-dependent FMN reductase [Chthoniobacter flavus Ellin428]	ZP_03130618	3.72307e-28	62	129.413	191	120	5	3.72307e-28	0.648	0	-		IPR005025 (PFAM); G3DSA:3.40.50.360 (GENE3D), SignalP (SIGNALP), SSF52218 (SUPERFAMILY)
qpx_c1238	hypothetical protein SORBIDRAFT_10g020110 [Sorghum bicolor]	382	gi|242093130|ref|XP_002437055.1|hypothetical protein SORBIDRAFT_10g020110 [Sorghum bicolor] >gi|241915278|gb|EER88422.1| hypothetical protein SORBIDRAFT_10g020110 [Sorghum bicolor]	XP_002437055	0.000808445	71	46.9802	39	28	1	0.000808445	0.71	0	-		no IPS match
qpx_c1241	predicted protein [Nematostella vectensis]	852	gi|156378356|ref|XP_001631109.1|predicted protein [Nematostella vectensis] >gi|156218143|gb|EDO39046.1| predicted protein [Nematostella vectensis]	XP_001631109	8.33527e-80	71	300.442	258	184	5	8.33527e-80	0.692	2	F:cyclopropane-fatty-acyl-phospholipid synthase activity; P:lipid biosynthetic process		IPR003333 (PIR); G3DSA:3.40.50.150 (GENE3D), PTHR10108 (PANTHER), PTHR10108:SF372 (PANTHER), SSF53335 (SUPERFAMILY)
qpx_c1243	hypothetical protein DDB_G0279429 [Dictyostelium discoideum AX4]	1031	gi|66815030|ref|XP_641622.1|hypothetical protein DDB_G0279429 [Dictyostelium discoideum AX4] >gi|60469665|gb|EAL67653.1| hypothetical protein DDB_G0279429 [Dictyostelium discoideum AX4]	XP_641622	1.61667e-12	48	78.1814	232	113	5	1.61667e-12	0.484	0	-		SignalP (SIGNALP)
qpx_c1244	transporter belonging to the mfs superfamily	499	gi|224001012|ref|XP_002290178.1|transporter belonging to the MFS superfamily [Thalassiosira pseudonana CCMP1335] >gi|220973600|gb|EED91930.1| transporter belonging to the MFS superfamily [Thalassiosira pseudonana CCMP1335]	XP_002290178	3.83853e-06	58	54.6842	78	46	5	3.83853e-06	0.526	1	P:transmembrane transport		IPR016196 (SUPERFAMILY); G3DSA:1.20.1250.20 (GENE3D), SignalP (SIGNALP)
qpx_c1245	achain solution structure of a steroid-binding protein from arabidopsis	403	gi|225430523|ref|XP_002285572.1|PREDICTED: hypothetical protein [Vitis vinifera] >gi|147864286|emb|CAN83013.1| hypothetical protein [Vitis vinifera] >gi|296082154|emb|CBI21159.3| unnamed protein product [Vitis vinifera]	XP_002285572	1.57761e-15	71	85.8853	83	59	5	1.57761e-15	0.712	1	F:heme binding		IPR001199 (G3DSA:3.10.120.GENE3D); PTHR10281 (PANTHER), PTHR10281:SF26 (PANTHER)
qpx_c1248	predicted protein [Thalassiosira pseudonana CCMP1335]	663	gi|223996447|ref|XP_002287897.1|predicted protein [Thalassiosira pseudonana CCMP1335] >gi|220977013|gb|EED95340.1| predicted protein [Thalassiosira pseudonana CCMP1335]	XP_002287897	1.87118e-13	52	80.1073	157	82	2	1.87118e-13	0.515	2	F:oxidoreductase activity, acting on the aldehyde or oxo group of donors, disulfide as acceptor; P:metabolic process		no IPS match
qpx_c1249	protein kinase	1715	gi|298715487|emb|CBJ28057.1|calcium/ calmodulin-dependent protein kinase 1 [Ectocarpus siliculosus]	CBJ28057	6.86487e-10	58	70.4774	93	54	3	6.86487e-10	0.546667	1	F:kinase activity	-	no IPS match
qpx_c1250	biotin apo-protein ligase-related protein	899	gi|296120308|ref|YP_003628086.1|biotin apo-protein ligase-related protein [Planctomyces limnophilus DSM 3776] >gi|296012648|gb|ADG65887.1| biotin apo-protein ligase-related protein [Planctomyces limnophilus DSM 3776]	YP_003628086	1.52008e-05	48	54.6842	96	47	5	1.52008e-05	0.484	1	F:ligase activity		no IPS match
qpx_c1254	prolylcarboxypeptidase (angiotensinase c)	561	gi|167533847|ref|XP_001748602.1|hypothetical protein [Monosiga brevicollis MX1] >gi|163772843|gb|EDQ86489.1| predicted protein [Monosiga brevicollis MX1]	XP_001748602	1.65782e-18	54	96.2857	133	73	5	1.65782e-18	0.5	3	P:proteolysis; F:serine-type peptidase activity; F:carboxypeptidase activity		IPR008758 (PANTHER); PTHR11010:SF4 (PANTHER)
qpx_c1255	enoyl- hydratase isomerase	244	gi|163796864|ref|ZP_02190821.1|Enoyl-CoA hydratase/isomerase [alpha proteobacterium BAL199] >gi|159177853|gb|EDP62402.1| Enoyl-CoA hydratase/isomerase [alpha proteobacterium BAL199]	ZP_02190821	7.76346e-07	76	56.9954	50	38	5	7.76346e-07	0.684	1	F:catalytic activity	-	no IPS match
qpx_c1256	elegans protein partially confirmed by transcript evidence	406	gi|71983424|ref|NP_493493.2|hypothetical protein F09C3.2 [Caenorhabditis elegans] >gi|38422310|emb|CAB07180.2| C. elegans protein F09C3.2, partially confirmed by transcript evidence [Caenorhabditis elegans]	NP_493493	1.68331e-09	57	44.2838	56	32	5	1.68331e-09	0.61	2	P:metabolic process; F:catalytic activity		IPR023214 (G3DSA:3.40.50.GENE3D)
qpx_c1258	udp-glucose gdp-mannose dehydrogenase	577	gi|291448286|ref|ZP_06587676.1|UDP-glucose/GDP-mannose dehydrogenase [Streptomyces roseosporus NRRL 15998] >gi|291351233|gb|EFE78137.1| UDP-glucose/GDP-mannose dehydrogenase [Streptomyces roseosporus NRRL 15998]	ZP_06587676	7.8038e-30	61	134.035	157	97	5	7.8038e-30	0.61	7	P:oxidation-reduction process; F:binding; F:oxidoreductase activity; P:metabolic process; F:catalytic activity; F:oxidoreductase activity, acting on the CH-OH group of donors, NAD or NADP as acceptor; F:NAD binding		IPR008927 (SUPERFAMILY); IPR014026 (PFAM); IPR014027 (PFAM); IPR016040 (G3DSA:3.40.50.GENE3D); PTHR11374 (PANTHER), PTHR11374:SF4 (PANTHER)
qpx_c1259	protein	673	gi|301121398|ref|XP_002908426.1|conserved hypothetical protein [Phytophthora infestans T30-4] >gi|262103457|gb|EEY61509.1| conserved hypothetical protein [Phytophthora infestans T30-4]	XP_002908426	2.58504e-50	71	202.601	182	131	5	2.58504e-50	0.684	3	P:regulation of Rab GTPase activity; C:intracellular; F:Rab GTPase activator activity		IPR000195 (PFAM); G3DSA:1.10.8.270 (GENE3D), PTHR22957 (PANTHER), PTHR22957:SF132 (PANTHER)
qpx_c1261	heat shock protein 90	532	gi|224002893|ref|XP_002291118.1|HSP90 family member [Thalassiosira pseudonana CCMP1335] >gi|220972894|gb|EED91225.1| HSP90 family member [Thalassiosira pseudonana CCMP1335]	XP_002291118	1.28619e-59	91	232.646	140	128	5	1.28619e-59	0.898	5	P:protein folding; C:cytoplasm; F:unfolded protein binding; F:ATP binding; P:response to stress	-	IPR001404 (PANTHER); SSF110942 (SUPERFAMILY)
qpx_c1262	Hypothetical protein CBG16039 [Caenorhabditis briggsae]	769	gi|268576867|ref|XP_002643415.1|Hypothetical protein CBG16039 [Caenorhabditis briggsae] >gi|187026742|emb|CAP34315.1| Hypothetical protein CBG16039 [Caenorhabditis briggsae]	XP_002643415	8.7783e-06	50	55.0694	109	55	5	8.7783e-06	0.542	1	C:membrane	-	no IPS match
qpx_c1263	carbohydrate-binding domain-containing protein	1494	gi|66826647|ref|XP_646678.1|carbohydrate-binding domain-containing protein [Dictyostelium discoideum AX4] >gi|60474555|gb|EAL72492.1| carbohydrate-binding domain-containing protein [Dictyostelium discoideum AX4]	XP_646678	1.91043e-05	39	55.4546	241	95	3	1.91043e-05	0.426667	2	F:dopamine beta-monooxygenase activity; P:histidine catabolic process		no IPS match
qpx_c1264	proton phosphate symporter	1043	gi|159487645|ref|XP_001701833.1|proton/phosphate symporter [Chlamydomonas reinhardtii] >gi|21218040|dbj|BAB96534.1| Pi-transporter homologue A-1 [Chlamydomonas reinhardtii] >gi|158281052|gb|EDP06808.1| proton/phosphate symporter [Chlamydomonas reinhardtii]	XP_001701833	1.28435e-33	66	148.288	184	123	5	1.28435e-33	0.65	5	C:integral to membrane; C:membrane; P:transmembrane transport; P:transport; F:transporter activity		no IPS match
qpx_c1266	component of cytosolic 80s ribosome and 60s large subunit	424	gi|302833643|ref|XP_002948385.1|component of cytosolic 80S ribosome and 60S large subunit [Volvox carteri f. nagariensis] >gi|300266605|gb|EFJ50792.1| component of cytosolic 80S ribosome and 60S large subunit [Volvox carteri f. nagariensis]	XP_002948385	5.97184e-39	88	163.696	102	90	5	5.97184e-39	0.856	3	C:ribosome; F:structural constituent of ribosome; P:translation	-	IPR000231 (PANTHER); IPR004038 (PFAM); IPR022991 (PROSITE); G3DSA:3.30.1330.30 (GENE3D), SSF55315 (SUPERFAMILY)
qpx_c1268	glycine decarboxylase h-protein	491	gi|224003395|ref|XP_002291369.1|glycine decarboxylase h-protein [Thalassiosira pseudonana CCMP1335] >gi|220973145|gb|EED91476.1| glycine decarboxylase h-protein [Thalassiosira pseudonana CCMP1335]	XP_002291369	5.21196e-35	76	150.599	123	94	5	5.21196e-35	0.684	2	P:glycine catabolic process; C:cytoplasmic part	-	IPR002930 (PANTHER); IPR003016 (PROSITE); IPR011053 (SUPERFAMILY); IPR017453 (TIGRFAMs); G3DSA:2.40.50.100 (GENE3D), SignalP (SIGNALP)
qpx_c1269	hypothetical protein SELMODRAFT_33558 [Selaginella moellendorffii]	468	gi|302769464|ref|XP_002968151.1|hypothetical protein SELMODRAFT_33558 [Selaginella moellendorffii] >gi|302825848|ref|XP_002994499.1| hypothetical protein SELMODRAFT_23229 [Selaginella moellendorffii] >gi|300137525|gb|EFJ04434.1| hypothetical protein SELMODRAFT_23229 [Selaginella moellendorffii] >gi|300163795|gb|EFJ30405.1| hypothetical protein SELMODRAFT_33558 [Selaginella moellendorffii]	XP_002968151	2.26362e-38	65	161.77	131	86	5	2.26362e-38	0.638	0	-		no IPS match
qpx_c1270	glutamate oxaloacetate transaminase mitochondrial	668	gi|192050|gb|AAA37265.1|mitochondrial aspartate aminotransferase [Mus musculus]	AAA37265	5.40495e-77	82	291.197	206	170	5	5.40495e-77	0.82	16	P:oxaloacetate metabolic process; C:protein complex; P:glutamate catabolic process to 2-oxoglutarate; P:aspartate biosynthetic process; F:L-aspartate:2-oxoglutarate aminotransferase activity; C:mitochondrial inner membrane; F:phospholipid binding; C:cell surface; F:enzyme binding; P:lipid transport; P:glutamate catabolic process to aspartate; F:amino acid binding; F:protein homodimerization activ…	EC:2.6.1.1	IPR000796 (PRINTS); IPR004838 (PROSITE); IPR004839 (PFAM); IPR015421 (G3DSA:3.40.640.GENE3D); IPR015422 (G3DSA:3.90.1150.GENE3D); IPR015424 (SUPERFAMILY)
qpx_c1271	hypothetical protein L8106_00070 [Lyngbya sp. PCC 8106]	442	gi|119492651|ref|ZP_01623830.1|hypothetical protein L8106_00070 [Lyngbya sp. PCC 8106] >gi|119452989|gb|EAW34160.1| hypothetical protein L8106_00070 [Lyngbya sp. PCC 8106]	ZP_01623830	5.13338e-06	50	54.299	97	49	1	5.13338e-06	0.5	0	-		IPR011008 (SUPERFAMILY); IPR013097 (PFAM); G3DSA:3.30.70.900 (GENE3D)
qpx_lrc1272	predicted protein [Thalassiosira pseudonana CCMP1335]	658	gi|224009934|ref|XP_002293925.1|predicted protein [Thalassiosira pseudonana CCMP1335] >gi|220970597|gb|EED88934.1| predicted protein [Thalassiosira pseudonana CCMP1335]	XP_002293925	6.57875e-19	59	98.2117	166	99	5	6.57875e-19	0.526	2	P:oxidation-reduction process; F:ATP binding		SignalP (SIGNALP)
qpx_c1273	conserved unknown protein [Ectocarpus siliculosus]	718	gi|298709013|emb|CBJ30964.1|conserved unknown protein [Ectocarpus siliculosus]	CBJ30964	0.000420014	64	49.2914	50	32	1	0.000420014	0.64	0	-		no IPS match
qpx_c1275	unknown [Glycine max]	517	gi|255644589|gb|ACU22797.1|unknown [Glycine max]	ACU22797	7.78294e-40	79	166.777	118	94	5	7.78294e-40	0.786	2	F:heme binding; F:electron carrier activity	-	no IPS match
qpx_c1276	conserved hypothetical protein [Phytophthora infestans T30-4]	949	gi|301115258|ref|XP_002905358.1|conserved hypothetical protein [Phytophthora infestans T30-4] >gi|262110147|gb|EEY68199.1| conserved hypothetical protein [Phytophthora infestans T30-4]	XP_002905358	1.49467e-62	61	244.202	305	188	5	1.49467e-62	0.526	1	F:calcium ion binding		IPR002048 (SMART); IPR011992 (G3DSA:1.10.238.GENE3D); IPR018247 (PROSITE); IPR018248 (PFAM); IPR018249 (PROFILE); PTHR10891 (PANTHER), SSF47473 (SUPERFAMILY)
qpx_c1277	porphobilinogen deaminase	894	gi|300866645|ref|ZP_07111332.1|porphobilinogen deaminase [Oscillatoria sp. PCC 6506] >gi|300335354|emb|CBN56492.1| porphobilinogen deaminase [Oscillatoria sp. PCC 6506]	ZP_07111332	5.45806e-64	71	248.825	250	178	5	5.45806e-64	0.694	1	P:tetrapyrrole biosynthetic process	-	IPR000860 (PRINTS); IPR022417 (PFAM); IPR022418 (G3DSA:3.30.160.GENE3D); IPR022419 (PROSITE); G3DSA:3.40.190.10 (GENE3D), SSF53850 (SUPERFAMILY)
qpx_c1278	g-protein alpha subunit 1	834	gi|187424038|gb|ACD03826.1|G protein alpha subunit [Phytophthora sojae] >gi|187424040|gb|ACD03827.1| G protein alpha subunit [Phytophthora sojae]	ACD03826	1.08018e-55	63	221.09	254	161	5	1.08018e-55	0.63	6	F:GTP binding; F:guanyl nucleotide binding; F:signal transducer activity; F:nucleotide binding; P:signal transduction; P:G-protein coupled receptor signaling pathway		IPR001019 (PRINTS); IPR011025 (G3DSA:1.10.400.GENE3D); G3DSA:3.40.50.300 (GENE3D), PTHR10218:SF121 (PANTHER), SSF52540 (SUPERFAMILY)
qpx_c1281	cell differentiation protein	452	gi|237831629|ref|XP_002365112.1|cell differentiation protein Rcd1, putative [Toxoplasma gondii ME49] >gi|211962776|gb|EEA97971.1| cell differentiation protein Rcd1, putative [Toxoplasma gondii ME49] >gi|221487035|gb|EEE25281.1| conserved hypothetical protein [Toxoplasma gondii GT1] >gi|221506723|gb|EEE32340.1| conserved hypothetical protein [Toxoplasma gondii VEG]	XP_002365112	6.76906e-43	87	176.792	118	103	5	6.76906e-43	0.824	0	-		IPR007216 (PANTHER)
qpx_c1283	hsp90-like protein	1413	gi|301107424|ref|XP_002902794.1|hsp90-like protein [Phytophthora infestans T30-4] >gi|262097912|gb|EEY55964.1| hsp90-like protein [Phytophthora infestans T30-4]	XP_002902794	1.63344e-43	50	181.8	363	184	5	1.63344e-43	0.504	4	F:ATPase activator activity; F:binding; C:cytoplasm; F:chaperone binding		IPR001440 (PFAM); IPR011990 (G3DSA:1.25.40.GENE3D); IPR013026 (PROFILE); IPR015310 (PFAM); IPR019734 (SMART); PTHR22628 (PANTHER), SSF48452 (SUPERFAMILY)
qpx_c1284	at4g33250 f17m5_10	704	gi|297798614|ref|XP_002867191.1|hypothetical protein ARALYDRAFT_913095 [Arabidopsis lyrata subsp. lyrata] >gi|297313027|gb|EFH43450.1| hypothetical protein ARALYDRAFT_913095 [Arabidopsis lyrata subsp. lyrata]	XP_002867191	2.28921e-23	52	113.235	198	104	5	2.28921e-23	0.558	7	F:translation initiation factor activity; C:eukaryotic translation initiation factor 3 complex; P:translational initiation; F:binding; P:regulation of translational initiation; F:ribosome binding; C:nucleus		SignalP (SIGNALP)
qpx_c1285	unknown [Picea sitchensis]	724	gi|148906245|gb|ABR16278.1|unknown [Picea sitchensis]	ABR16278	4.12647e-15	48	85.8853	174	85	5	4.12647e-15	0.58	9	F:structural constituent of ribosome; P:translation; C:ribosome; C:intracellular; P:response to stress; C:cytoplasm; F:ATP binding; P:protein folding; F:unfolded protein binding		IPR001383 (PFAM); G3DSA:2.30.170.40 (GENE3D), SSF143800 (SUPERFAMILY)
qpx_c1289	iron-sulfur cluster assembly	409	gi|189531092|ref|XP_001922511.1|PREDICTED: hypothetical protein [Danio rerio]	XP_001922511	9.79997e-18	71	93.2041	88	63	5	9.79997e-18	0.722	3	P:iron-sulfur cluster assembly; F:structural molecule activity; F:iron-sulfur cluster binding		IPR000361 (G3DSA:2.60.300.GENE3D); IPR016092 (TIGRFAMs); PTHR10072 (PANTHER)
qpx_c1292	hypothetical protein OsI_33950 [Oryza sativa Indica Group]	1020	gi|125532281|gb|EAY78846.1|hypothetical protein OsI_33950 [Oryza sativa Indica Group]	EAY78846	2.81193e-09	51	67.3958	115	59	5	2.81193e-09	0.482	0	-		no IPS match
qpx_c1294	zinc dhhc-type containing 18	806	gi|115464099|ref|NP_001055649.1|Os05g0436900 [Oryza sativa Japonica Group] >gi|113579200|dbj|BAF17563.1| Os05g0436900 [Oryza sativa Japonica Group] >gi|218196863|gb|EEC79290.1| hypothetical protein OsI_20094 [Oryza sativa Indica Group] >gi|222631713|gb|EEE63845.1| hypothetical protein OsJ_18669 [Oryza sativa Japonica Group]	NP_001055649	4.451e-27	62	125.946	134	84	5	4.451e-27	0.614	1	C:membrane	-	IPR001594 (PFAM); PTHR22883 (PANTHER), SignalP (SIGNALP)
qpx_c1295	d-isomer specific 2-hydroxyacid dehydrogenase nad-binding	532	gi|307821948|ref|ZP_07652180.1|D-isomer specific 2-hydroxyacid dehydrogenase NAD-binding [Methylobacter tundripaludum SV96] >gi|307736514|gb|EFO07359.1| D-isomer specific 2-hydroxyacid dehydrogenase NAD-binding [Methylobacter tundripaludum SV96]	ZP_07652180	2.86303e-68	91	238.039	134	123	5	2.86303e-68	0.87	4	F:oxidoreductase activity, acting on the CH-OH group of donors, NAD or NADP as acceptor; P:oxidation-reduction process; F:formate dehydrogenase (NAD+) activity; F:NAD binding	EC:1.1.1.0; EC:1.2.1.2	IPR006140 (PFAM); IPR016040 (G3DSA:3.40.50.GENE3D); PTHR10996 (PANTHER), PTHR10996:SF16 (PANTHER), SSF51735 (SUPERFAMILY)
qpx_c1296	urocanate hydratase	623	gi|304383440|ref|ZP_07365905.1|urocanate hydratase [Prevotella marshii DSM 16973] >gi|304335454|gb|EFM01719.1| urocanate hydratase [Prevotella marshii DSM 16973]	ZP_07365905	6.32715e-58	81	227.639	153	125	5	6.32715e-58	0.832	2	P:histidine catabolic process; F:urocanate hydratase activity	EC:4.2.1.49	IPR000193 (PFAM); PTHR12216 (PANTHER)
qpx_c1297	solute carrier family 27 (fatty acid transporter) member 6	537	gi|154252097|ref|YP_001412921.1|acyl-CoA synthetase [Parvibaculum lavamentivorans DS-1] >gi|154156047|gb|ABS63264.1| AMP-dependent synthetase and ligase [Parvibaculum lavamentivorans DS-1]	YP_001412921	6.26515e-20	66	57.3806	63	42	4	6.26515e-20	0.645	3	F:ligase activity; P:metabolic process; F:catalytic activity		PTHR24096 (PANTHER), PTHR24096:SF15 (PANTHER), SignalP (SIGNALP)
qpx_c1301	protein	383	gi|224003601|ref|XP_002291472.1|predicted protein [Thalassiosira pseudonana CCMP1335] >gi|220973248|gb|EED91579.1| predicted protein [Thalassiosira pseudonana CCMP1335]	XP_002291472	7.81229e-07	51	56.9954	87	45	5	7.81229e-07	0.544	0	-		no IPS match
qpx_c1302	predicted protein [Thalassiosira pseudonana CCMP1335]	1198	gi|224004176|ref|XP_002295739.1|predicted protein [Thalassiosira pseudonana CCMP1335] >gi|209585771|gb|ACI64456.1| predicted protein [Thalassiosira pseudonana CCMP1335]	XP_002295739	9.58752e-55	53	218.779	361	192	5	9.58752e-55	0.524	0	-		no IPS match
qpx_c1304	protein disulfide-isomerase domain-containing protein	741	gi|224008612|ref|XP_002293265.1|predicted protein [Thalassiosira pseudonana CCMP1335] >gi|220971391|gb|EED89726.1| predicted protein [Thalassiosira pseudonana CCMP1335]	XP_002293265	1.54636e-20	53	103.99	183	97	5	1.54636e-20	0.576	3	P:cell redox homeostasis; F:protein disulfide isomerase activity; F:isomerase activity		IPR005746 (PRINTS); IPR012335 (G3DSA:3.40.30.GENE3D); IPR012336 (SUPERFAMILY); IPR013766 (PFAM); IPR017936 (PROFILE); IPR017937 (PROSITE); PTHR18929 (PANTHER), SignalP (SIGNALP)
qpx_c1305	ubiquitin thioesterase otubain-like protein	495	gi|299473701|emb|CBN78094.1|conserved unknown protein [Ectocarpus siliculosus]	CBN78094	5.20006e-11	65	70.8626	66	43	5	5.20006e-11	0.67	0	-		no IPS match
qpx_c1307	multidrug oligosaccharidyl-lipid polysaccharide flippase superfamily	995	gi|301097539|ref|XP_002897864.1|Multidrug/Oligosaccharidyl-lipid/Polysaccharide (MOP) Flippase Superfamily [Phytophthora infestans T30-4] >gi|262106612|gb|EEY64664.1| Multidrug/Oligosaccharidyl-lipid/Polysaccharide (MOP) Flippase Superfamily [Phytophthora infestans T30-4]	XP_002897864	1.06043e-28	55	131.724	219	121	5	1.06043e-28	0.508	5	P:drug transmembrane transport; C:membrane; F:drug transmembrane transporter activity; P:transmembrane transport; F:antiporter activity		IPR002528 (PANTHER); SignalP (SIGNALP)
qpx_c1309	peptidyl-prolyl cis-trans fkbp-type family expressed	597	gi|301109423|ref|XP_002903792.1|conserved hypothetical protein [Phytophthora infestans T30-4] >gi|262096795|gb|EEY54847.1| conserved hypothetical protein [Phytophthora infestans T30-4]	XP_002903792	7.74049e-15	51	84.3445	162	83	5	7.74049e-15	0.558	1	F:binding		IPR001440 (PFAM); IPR011990 (G3DSA:1.25.40.GENE3D); IPR013026 (PROFILE); IPR019734 (SMART); IPR023566 (PANTHER); SSF48452 (SUPERFAMILY)
qpx_c1310	loc100101328 protein	823	gi|301122303|ref|XP_002908878.1|conserved hypothetical protein [Phytophthora infestans T30-4] >gi|262099640|gb|EEY57692.1| conserved hypothetical protein [Phytophthora infestans T30-4]	XP_002908878	4.91035e-29	52	132.494	257	134	5	4.91035e-29	0.464	4	F:NAD+ kinase activity; P:metabolic process; F:catalytic activity; F:protein binding		IPR002504 (PANTHER); IPR016064 (SUPERFAMILY); IPR017437 (G3DSA:2.60.200.GENE3D); IPR017438 (G3DSA:3.40.50.GENE3D)
qpx_c1312	probable proline racemase protein	480	gi|156740256|ref|YP_001430385.1|proline racemase [Roseiflexus castenholzii DSM 13941] >gi|156231584|gb|ABU56367.1| proline racemase [Roseiflexus castenholzii DSM 13941]	YP_001430385	4.20229e-29	63	130.954	142	90	5	4.20229e-29	0.604	1	F:proline racemase activity		IPR008794 (PFAM); G3DSA:3.10.310.10 (GENE3D), PTHR18835 (PANTHER), SSF54506 (SUPERFAMILY)
qpx_c1313	cyclophilin-like protein	604	gi|112253389|gb|ABI14282.1|cyclophilin-like protein [Pfiesteria piscicida] >gi|112253391|gb|ABI14283.1| cyclophilin-like protein [Pfiesteria piscicida] >gi|112253393|gb|ABI14284.1| cyclophilin-like protein [Pfiesteria piscicida]	ABI14282	2.07271e-55	79	219.164	172	136	5	2.07271e-55	0.772	2	F:peptidyl-prolyl cis-trans isomerase activity; P:protein folding	EC:5.2.1.8	IPR002130 (PRINTS); IPR015891 (SUPERFAMILY); IPR020892 (PROSITE); PTHR11071 (PANTHER)
qpx_c1314	hypothetical protein SORBIDRAFT_04g026890 [Sorghum bicolor]	325	gi|242062410|ref|XP_002452494.1|hypothetical protein SORBIDRAFT_04g026890 [Sorghum bicolor] >gi|241932325|gb|EES05470.1| hypothetical protein SORBIDRAFT_04g026890 [Sorghum bicolor]	XP_002452494	9.60335e-05	55	50.0618	58	32	5	9.60335e-05	0.554	0	-		no IPS match
qpx_c1317	band 7 protein	606	gi|224004432|ref|XP_002295867.1|hypothetical protein THAPS_263205 [Thalassiosira pseudonana CCMP1335] >gi|209585899|gb|ACI64584.1| hypothetical protein THAPS_263205 [Thalassiosira pseudonana CCMP1335]	XP_002295867	4.54685e-42	69	174.866	182	126	5	4.54685e-42	0.66	1	C:membrane		IPR000163 (PRINTS); IPR001107 (PFAM); SSF117892 (SUPERFAMILY)
qpx_c1318	exosome complex exonuclease rrp46-like	972	gi|291412161|ref|XP_002722356.1|PREDICTED: exosome component 5-like [Oryctolagus cuniculus]	XP_002722356	4.87171e-16	56	89.7373	133	75	5	4.87171e-16	0.56	0	-		IPR001247 (PFAM); IPR015847 (PFAM); IPR020568 (SUPERFAMILY); PTHR11953 (PANTHER)
qpx_c1320	phosphate dikinase	1339	gi|291278667|ref|YP_003495502.1|pyruvate phosphate dikinase [Deferribacter desulfuricans SSM1] >gi|290753369|dbj|BAI79746.1| pyruvate phosphate dikinase [Deferribacter desulfuricans SSM1]	YP_003495502	3.51828e-109	72	347.436	310	225	5	3.51828e-109	0.72	1	F:transferase activity, transferring phosphorus-containing groups	-	IPR000121 (PFAM); IPR015813 (G3DSA:3.20.20.GENE3D); PTHR22931 (PANTHER), PTHR22931:SF9 (PANTHER)
qpx_c1322	aldose reductase	888	gi|167524956|ref|XP_001746813.1|hypothetical protein [Monosiga brevicollis MX1] >gi|163774593|gb|EDQ88220.1| predicted protein [Monosiga brevicollis MX1]	XP_001746813	3.24748e-85	69	319.316	279	195	5	3.24748e-85	0.708	5	P:oxidation-reduction process; F:oxidoreductase activity; C:cytoplasm; F:alditol:NADP+ 1-oxidoreductase activity; F:protein binding		IPR001395 (PANTHER); IPR018170 (PROSITE); IPR020471 (PRINTS); IPR023210 (G3DSA:3.20.20.GENE3D); PTHR11732:SF34 (PANTHER)
qpx_c1323	anion-transporting atpase	662	gi|168012492|ref|XP_001758936.1|predicted protein [Physcomitrella patens subsp. patens] >gi|162690073|gb|EDQ76442.1| predicted protein [Physcomitrella patens subsp. patens]	XP_001758936	4.83446e-38	74	161.77	131	98	5	4.83446e-38	0.758	3	F:ATP binding; P:cellular metal ion homeostasis; F:arsenite-transmembrane transporting ATPase activity	EC:3.6.3.16	G3DSA:3.40.50.300 (GENE3D), PTHR10803 (PANTHER), PF02374 (PFAM), SSF52540 (SUPERFAMILY)
qpx_c1325	f-box wd repeat-containing protein 7	905	gi|156537081|ref|XP_001602342.1|PREDICTED: similar to GA13429-PA [Nasonia vitripennis]	XP_001602342	6.02333e-18	43	95.9005	252	110	5	6.02333e-18	0.438	0	-		IPR001680 (SMART); IPR011046 (SUPERFAMILY); IPR015943 (G3DSA:2.130.10.GENE3D); IPR017986 (PROFILE); IPR019775 (PROSITE); IPR019781 (PFAM); IPR019782 (PROFILE); IPR020472 (PRINTS); PTHR22844 (PANTHER)
qpx_c1326	protein	899	gi|299116981|emb|CBN75085.1|conserved unknown protein [Ectocarpus siliculosus]	CBN75085	1.81874e-25	64	99.7525	90	58	5	1.81874e-25	0.564	4	F:calcium ion binding; F:mRNA 5'-UTR binding; P:negative regulation of flagellum assembly; P:mRNA catabolic process		SignalP (SIGNALP)
qpx_c1327	autophagocytosis associated	913	gi|301102722|ref|XP_002900448.1|autophagocytosis associated protein, putative [Phytophthora infestans T30-4] >gi|262102189|gb|EEY60241.1| autophagocytosis associated protein, putative [Phytophthora infestans T30-4]	XP_002900448	1.58285e-67	66	232.646	259	173	5	1.58285e-67	0.614	4	P:autophagy; C:cytoplasm; P:protein transport; P:transport		IPR007134 (PFAM); IPR007135 (PFAM); PTHR12866 (PANTHER)
qpx_c1328	2-nitropropane dioxygenase	669	gi|223042895|ref|ZP_03612943.1|2-nitropropane dioxygenase [Staphylococcus capitis SK14] >gi|222443749|gb|EEE49846.1| 2-nitropropane dioxygenase [Staphylococcus capitis SK14]	ZP_03612943	4.30627e-17	80	58.9214	42	34	5	4.30627e-17	0.756	3	F:nitronate monooxygenase activity; P:oxidation-reduction process; F:oxidoreductase activity, acting on single donors with incorporation of molecular oxygen, incorporation of two atoms of oxygen	EC:1.13.12.16; EC:1.13.11.0	no IPS match
qpx_c1330	conserved hypothetical protein [Phytophthora infestans T30-4]	945	gi|301111622|ref|XP_002904890.1|conserved hypothetical protein [Phytophthora infestans T30-4] >gi|262095220|gb|EEY53272.1| conserved hypothetical protein [Phytophthora infestans T30-4]	XP_002904890	2.10793e-08	40	64.3142	178	72	5	2.10793e-08	0.54	2	F:nucleotidyltransferase activity; C:mitochondrion		PTHR23092 (PANTHER), PTHR23092:SF1 (PANTHER), SignalP (SIGNALP), SSF81631 (SUPERFAMILY)
qpx_c1331	ileal sodium-dependent bile acid transporter	793	gi|115933245|ref|XP_791578.2|PREDICTED: similar to ileal sodium-dependent bile acid transporter [Strongylocentrotus purpuratus] >gi|115934820|ref|XP_001185938.1| PREDICTED: similar to ileal sodium-dependent bile acid transporter [Strongylocentrotus purpuratus]	XP_791578	6.92446e-09	60	65.4698	71	43	5	6.92446e-09	0.572	0	-		IPR002657 (PANTHER); SignalP (SIGNALP)
qpx_c1332	lipid binding	481	gi|148909873|gb|ABR18023.1|unknown [Picea sitchensis]	ABR18023	2.31659e-11	65	72.0182	82	54	5	2.31659e-11	0.652	0	-		IPR009769 (PFAM)
qpx_c1333	amino acid polyamine transporter	1164	gi|163914491|ref|NP_001106329.1|hypothetical protein LOC100127288 [Xenopus laevis] >gi|161611985|gb|AAI55885.1| LOC100127288 protein [Xenopus laevis]	NP_001106329	4.41299e-49	50	199.904	378	192	5	4.41299e-49	0.46	2	C:integral to membrane; C:membrane		IPR013057 (PFAM); PTHR22950 (PANTHER), SignalP (SIGNALP)
qpx_c1335	u6 snrna-associated sm-like protein lsm4	813	gi|299750975|ref|XP_001829959.2|U6 snRNA-associated Sm-like protein LSm4 [Coprinopsis cinerea okayama7#130] >gi|298409160|gb|EAU91881.2| U6 snRNA-associated Sm-like protein LSm4 [Coprinopsis cinerea okayama7#130]	XP_001829959	1.5991e-24	82	117.472	89	73	5	1.5991e-24	0.792	0	-		IPR001163 (PFAM); IPR006649 (SMART); IPR010920 (SUPERFAMILY); G3DSA:2.30.30.100 (GENE3D), PTHR23338 (PANTHER), PTHR23338:SF16 (PANTHER)
qpx_c1339	formaldehyde dehydrogenase	856	gi|159471580|ref|XP_001693934.1|formaldehyde dehydrogenase [Chlamydomonas reinhardtii] >gi|158277101|gb|EDP02870.1| formaldehyde dehydrogenase [Chlamydomonas reinhardtii]	XP_001693934	8.28954e-99	82	364.385	257	211	5	8.28954e-99	0.81	3	F:S-(hydroxymethyl)glutathione dehydrogenase activity; F:zinc ion binding; P:ethanol oxidation	EC:1.1.1.284	IPR002085 (PANTHER); IPR011032 (SUPERFAMILY); IPR013149 (PFAM); IPR016040 (G3DSA:3.40.50.GENE3D); G3DSA:3.90.180.10 (GENE3D), PTHR11695:SF4 (PANTHER), SSF51735 (SUPERFAMILY)
qpx_c1342	hypothetical protein SELMODRAFT_170672 [Selaginella moellendorffii]	589	gi|302772206|ref|XP_002969521.1|hypothetical protein SELMODRAFT_170672 [Selaginella moellendorffii] >gi|300162997|gb|EFJ29609.1| hypothetical protein SELMODRAFT_170672 [Selaginella moellendorffii]	XP_002969521	3.47052e-14	54	70.8626	138	75	5	3.47052e-14	0.558	1	C:integral to membrane		IPR009637 (PANTHER); PTHR21229:SF1 (PANTHER), PF06664 (PFAM), SignalP (SIGNALP)
qpx_c1345	augmenter of liver regeneration	844	gi|145492481|ref|XP_001432238.1|hypothetical protein [Paramecium tetraurelia strain d4-2] >gi|124399348|emb|CAK64841.1| unnamed protein product [Paramecium tetraurelia]	XP_001432238	2.0947e-30	65	137.117	141	92	5	2.0947e-30	0.638	2	F:thiol oxidase activity; P:oxidation-reduction process		IPR006863 (G3DSA:1.20.120.GENE3D); IPR017905 (PROFILE); PTHR12645 (PANTHER)
qpx_c1348	conserved unknown protein [Ectocarpus siliculosus]	1178	gi|298707805|emb|CBJ30236.1|conserved unknown protein [Ectocarpus siliculosus]	CBJ30236	8.79207e-29	61	132.494	176	108	3	8.79207e-29	0.573333	0	-		no IPS match
qpx_c1349	pahx_caeel ame: full=probable phytanoyl- dioxygenase ame: full=phytanic acid oxidase ame: full=phytanoyl- alpha-hydroxylase short=	500	gi|17544582|ref|NP_503062.1|hypothetical protein ZK550.6 [Caenorhabditis elegans] >gi|10720198|sp|O62515.2|PAHX_CAEEL RecName: Full=Probable phytanoyl-CoA dioxygenase; AltName: Full=Phytanic acid oxidase; AltName: Full=Phytanoyl-CoA alpha-hydroxylase; Short=PhyH	NP_503062	1.40627e-16	73	89.3521	64	47	5	1.40627e-16	0.746	0	-		IPR008775 (PFAM); G3DSA:2.60.120.620 (GENE3D), PTHR21308 (PANTHER), SSF51197 (SUPERFAMILY)
qpx_c1350	protein transporter	537	gi|299469920|emb|CBN76774.1|Vesicle coat complex COPII, subunit SEC31 [Ectocarpus siliculosus]	CBN76774	1.97934e-07	56	59.3066	102	58	5	1.97934e-07	0.546	1	F:protein binding		no IPS match
qpx_c1352	conserved hypothetical protein [Phytophthora infestans T30-4]	697	gi|301097242|ref|XP_002897716.1|conserved hypothetical protein [Phytophthora infestans T30-4] >gi|262106737|gb|EEY64789.1| conserved hypothetical protein [Phytophthora infestans T30-4]	XP_002897716	4.99883e-23	56	112.079	172	98	4	4.99883e-23	0.4975	0	-		no IPS match
qpx_c1353	isocitrate lyase	556	gi|283806369|dbj|BAI66426.1|isocitrate lyase [Triticum aestivum]	BAI66426	4.13261e-46	71	187.963	162	116	5	4.13261e-46	0.702	2	P:cellular metabolic process; F:catalytic activity	-	IPR000918 (PFAM); IPR006254 (PTHR21631:PANTHER); IPR015813 (G3DSA:3.20.20.GENE3D); PTHR21631 (PANTHER)
qpx_c1355	elongation factor 1-alpha	1090	gi|85822973|gb|ABC85727.1|elongation factor 1-alpha [Thraustochytrium striatum]	ABC85727	1.57434e-162	96	576.63	305	293	5	1.57434e-162	0.946	3	F:translation elongation factor activity; F:GTPase activity; F:GTP binding	-	SignalP (SIGNALP)
qpx_c1358	conserved unknown protein [Ectocarpus siliculosus]	937	gi|298712450|emb|CBJ33225.1|conserved unknown protein [Ectocarpus siliculosus]	CBJ33225	5.24572e-28	54	129.413	267	145	5	5.24572e-28	0.5	1	P:transmembrane transport		IPR011701 (PFAM); IPR016196 (SUPERFAMILY); G3DSA:1.20.1250.20 (GENE3D), PTHR24003 (PANTHER), SignalP (SIGNALP)
qpx_c1361	mitochondrial clp subunit of peptidase complex	439	gi|116000447|emb|CAL50127.1|COG0515: Serine/threonine protein kinase (ISS) [Ostreococcus tauri]	CAL50127	1.87608e-45	82	185.267	126	104	5	1.87608e-45	0.83	6	P:auxin biosynthetic process; F:serine-type endopeptidase activity; P:protein phosphorylation; F:ATP binding; P:proteolysis; F:protein serine/threonine kinase activity	EC:3.4.21.0; EC:2.7.11.0	IPR001907 (PRINTS); IPR018215 (PROSITE); IPR023562 (PANTHER); G3DSA:3.90.226.10 (GENE3D), SSF52096 (SUPERFAMILY)
qpx_c1362	subfamily b protein	983	gi|301119571|ref|XP_002907513.1|DnaJ subfamily B protein [Phytophthora infestans T30-4] >gi|262106025|gb|EEY64077.1| DnaJ subfamily B protein [Phytophthora infestans T30-4]	XP_002907513	9.0425e-10	53	68.9366	115	62	4	9.0425e-10	0.5325	3	F:unfolded protein binding; P:protein folding; F:heat shock protein binding		IPR015399 (PFAM)
qpx_lrc1363	kda heat-shock protein	336	gi|186886542|emb|CAM96548.1|16.9a kDa heat-shock protein [Triticum monococcum]	CAM96548	1.04049e-11	60	73.1738	96	58	5	1.04049e-11	0.614	0	-		IPR002068 (PFAM); IPR008978 (SUPERFAMILY); G3DSA:2.60.40.790 (GENE3D), PTHR11527 (PANTHER)
qpx_c1364	dna damage checkpoint protein rad24	1087	gi|301093318|ref|XP_002997507.1|14-3-3 protein epsilon [Phytophthora infestans T30-4] >gi|23394350|gb|AAN31465.1| 14-3-3-like protein [Phytophthora infestans] >gi|262110649|gb|EEY68701.1| 14-3-3 protein epsilon [Phytophthora infestans T30-4]	XP_002997507	3.29309e-36	85	145.976	101	86	5	3.29309e-36	0.842	2	P:mycelium development; F:protein domain specific binding	-	no IPS match
qpx_c1366	Metacapase [Ectocarpus siliculosus]	1489	gi|298712199|emb|CBJ33070.1|Metacapase [Ectocarpus siliculosus]	CBJ33070	1.99234e-71	67	274.633	302	203	5	1.99234e-71	0.674	2	P:proteolysis; F:cysteine-type endopeptidase activity		IPR011600 (PFAM); G3DSA:3.40.50.1460 (GENE3D), SSF52129 (SUPERFAMILY)
qpx_c1367	predicted protein [Phaeodactylum tricornutum CCAP 1055/1]	814	gi|219114465|ref|XP_002176403.1|predicted protein [Phaeodactylum tricornutum CCAP 1055/1] >gi|217402649|gb|EEC42639.1| predicted protein [Phaeodactylum tricornutum CCAP 1055/1]	XP_002176403	1.29447e-11	62	60.077	64	40	5	1.29447e-11	0.588	2	F:metal ion binding; F:zinc ion binding		IPR001202 (PFAM); G3DSA:2.20.70.10 (GENE3D)
qpx_c1369	conserved hypothetical protein [Phytophthora infestans T30-4]	872	gi|301094750|ref|XP_002896479.1|conserved hypothetical protein [Phytophthora infestans T30-4] >gi|262109454|gb|EEY67506.1| conserved hypothetical protein [Phytophthora infestans T30-4]	XP_002896479	3.44314e-27	77	91.2781	66	51	5	3.44314e-27	0.718	1	F:binding		IPR015353 (G3DSA:3.90.1420.GENE3D)
qpx_c1370	putative peptidase [uncultured bacterium]	1062	gi|194306031|dbj|BAG55465.1|putative peptidase [uncultured bacterium]	BAG55465	0.00083929	43	49.2914	169	73	1	0.00083929	0.43	3	P:proteolysis; F:serine-type endopeptidase activity; F:catalytic activity		IPR009003 (SUPERFAMILY); G3DSA:2.40.10.10 (GENE3D)
qpx_c1371	ccr4-not complex subunit not3 5	715	gi|224010858|ref|XP_002294386.1|predicted protein [Thalassiosira pseudonana CCMP1335] >gi|220969881|gb|EED88220.1| predicted protein [Thalassiosira pseudonana CCMP1335]	XP_002294386	6.34417e-45	77	184.882	135	105	5	6.34417e-45	0.756	2	C:nucleus; F:transcription regulator activity	-	IPR007282 (PFAM); PTHR23326 (PANTHER)
qpx_lrc1372	zinc finger protein	563	gi|224080784|ref|XP_002306229.1|predicted protein [Populus trichocarpa] >gi|222849193|gb|EEE86740.1| predicted protein [Populus trichocarpa]	XP_002306229	2.72552e-21	52	105.531	155	81	5	2.72552e-21	0.498	5	F:metal ion binding; F:zinc ion binding; F:DNA binding; P:biological_process; C:cellular_component		IPR000058 (G3DSA:4.10.1110.GENE3D); IPR002653 (PROFILE); PTHR10634 (PANTHER), SSF118310 (SUPERFAMILY)
qpx_c1375	ysl11_orysj ame: full=probable metal-nicotianamine transporter ysl11 ame: full=protein yellow stripe like 11 short= 11	1489	gi|116310950|emb|CAH67887.1|OSIGBa0153E02-OSIGBa0093I20.16 [Oryza sativa (indica cultivar-group)] >gi|125549079|gb|EAY94901.1| hypothetical protein OsI_16701 [Oryza sativa Indica Group]	CAH67887	2.20791e-62	53	244.588	436	235	5	2.20791e-62	0.53	1	C:membrane		IPR004813 (PFAM)
qpx_c1381	rhodanese domain protein	677	gi|283853887|ref|ZP_06371101.1|Rhodanese domain protein [Desulfovibrio sp. FW1012B] >gi|283570729|gb|EFC18775.1| Rhodanese domain protein [Desulfovibrio sp. FW1012B]	ZP_06371101	1.83098e-11	59	73.559	74	44	5	1.83098e-11	0.614	0	-		SignalP (SIGNALP)
qpx_c1385	3-dehydroquinate dehydratase	554	gi|167753474|ref|ZP_02425601.1|hypothetical protein ALIPUT_01748 [Alistipes putredinis DSM 17216] >gi|167658099|gb|EDS02229.1| hypothetical protein ALIPUT_01748 [Alistipes putredinis DSM 17216]	ZP_02425601	5.90184e-21	58	104.375	158	92	5	5.90184e-21	0.596	1	F:catalytic activity	-	IPR001381 (PFAM); IPR013785 (G3DSA:3.20.20.GENE3D); IPR018508 (PROSITE); SSF51569 (SUPERFAMILY)
qpx_c1386	rab2 -family small gtpase	1069	gi|307110175|gb|EFN58411.1|GTP-binding protein YPTC4 [Chlorella variabilis]	EFN58411	7.09183e-46	74	137.502	122	91	5	7.09183e-46	0.73	1	F:nucleotide binding	-	IPR001806 (PRINTS); IPR013753 (PFAM); IPR020851 (PROFILE); G3DSA:3.40.50.300 (GENE3D), PTHR24073 (PANTHER), PTHR24073:SF314 (PANTHER), SignalP (SIGNALP), SSF52540 (SUPERFAMILY)
qpx_c1389	sh3-domain grb2-like 1a	584	gi|183233566|ref|XP_655372.2|hypothetical protein [Entamoeba histolytica HM-1:IMSS] >gi|169801516|gb|EAL49985.2| hypothetical protein EHI_026470 [Entamoeba histolytica HM-1:IMSS]	XP_655372	1.42855e-10	71	70.0922	53	38	5	1.42855e-10	0.708	2	C:cytoplasm; F:protein binding		no IPS match
qpx_c1391	hd family protein	482	gi|301090049|ref|XP_002895258.1|conserved hypothetical protein [Phytophthora infestans T30-4] >gi|262100992|gb|EEY59044.1| conserved hypothetical protein [Phytophthora infestans T30-4]	XP_002895258	1.94752e-34	69	148.673	144	100	5	1.94752e-34	0.668	2	F:catalytic activity; F:hydrolase activity		IPR003607 (SMART); IPR006674 (PFAM); IPR023279 (G3DSA:1.10.3210.GENE3D); SSF109604 (SUPERFAMILY)
qpx_c1393	translation initiation inhibitor	765	gi|307106906|gb|EFN55150.1|hypothetical protein CHLNCDRAFT_134242 [Chlorella variabilis]	EFN55150	5.41513e-32	74	142.124	123	92	5	5.41513e-32	0.73	0	-		IPR006056 (TIGRFAMs); IPR006175 (PANTHER); IPR013813 (G3DSA:3.30.1330.GENE3D); IPR019897 (PROSITE); SignalP (SIGNALP)
qpx_lrc1394	cysteine endopeptidase	513	gi|255081132|ref|XP_002507788.1|cysteine endopeptidase [Micromonas sp. RCC299] >gi|226523064|gb|ACO69046.1| cysteine endopeptidase [Micromonas sp. RCC299]	XP_002507788	5.82207e-32	61	140.584	133	82	5	5.82207e-32	0.678	3	P:proteolysis; F:cysteine-type peptidase activity; F:cysteine-type endopeptidase activity		IPR000169 (PROSITE); IPR000668 (PFAM); IPR013128 (PANTHER); G3DSA:3.90.70.10 (GENE3D), PTHR12411:SF14 (PANTHER), SSF54001 (SUPERFAMILY)
qpx_c1395	hypothetical protein HCH_05040 [Hahella chejuensis KCTC 2396]	594	gi|83647713|ref|YP_436148.1|hypothetical protein HCH_05040 [Hahella chejuensis KCTC 2396] >gi|83635756|gb|ABC31723.1| conserved hypothetical protein [Hahella chejuensis KCTC 2396]	YP_436148	6.91404e-08	44	61.2326	165	74	5	6.91404e-08	0.45	0	-		IPR021243 (PFAM)
qpx_c1396	zinc finger protein	525	gi|256085594|ref|XP_002579002.1|zinc finger protein [Schistosoma mansoni] >gi|238664399|emb|CAZ35240.1| zinc finger protein, putative [Schistosoma mansoni]	XP_002579002	4.7427e-19	54	97.8265	119	65	5	4.7427e-19	0.556	3	F:zinc ion binding; C:intracellular; C:nucleus		IPR007087 (PFAM); IPR013087 (G3DSA:3.30.160.GENE3D); IPR015880 (SMART); PTHR11389 (PANTHER), SSF57667 (SUPERFAMILY)
qpx_c1397	acyl- thioesterase 7	1582	gi|167516038|ref|XP_001742360.1|hypothetical protein [Monosiga brevicollis MX1] >gi|163778984|gb|EDQ92598.1| predicted protein [Monosiga brevicollis MX1]	XP_001742360	6.18539e-51	59	206.068	297	177	5	6.18539e-51	0.582	1	P:biological_process		IPR006683 (PFAM); G3DSA:3.10.129.10 (GENE3D), PTHR11049 (PANTHER), SSF54637 (SUPERFAMILY)
qpx_c1398	sodium calcium	1041	gi|119480259|ref|XP_001260158.1|sodium/calcium transporter, putative [Neosartorya fischeri NRRL 181] >gi|119408312|gb|EAW18261.1| sodium/calcium transporter, putative [Neosartorya fischeri NRRL 181]	XP_001260158	8.91466e-49	61	190.274	259	160	5	8.91466e-49	0.606	5	F:cation transmembrane transporter activity; C:integral to membrane; C:membrane; P:transmembrane transport; P:cation transport		IPR004837 (PFAM); SignalP (SIGNALP)
qpx_c1399	predicted protein [Phaeodactylum tricornutum CCAP 1055/1]	941	gi|219117087|ref|XP_002179338.1|predicted protein [Phaeodactylum tricornutum CCAP 1055/1] >gi|217409229|gb|EEC49161.1| predicted protein [Phaeodactylum tricornutum CCAP 1055/1]	XP_002179338	0.000620171	77	36.965	35	27	1	0.000620171	0.77	0	-		G3DSA:3.40.50.150 (GENE3D)
qpx_c1401	unnamed protein product [Blastocystis hominis]	1152	gi|300121398|emb|CBK21778.2|unnamed protein product [Blastocystis hominis]	CBK21778	2.03565e-14	42	84.7297	323	137	5	2.03565e-14	0.416	5	F:phosphoenolpyruvate carboxykinase (ATP) activity; F:ATP binding; F:phosphoenolpyruvate carboxykinase activity; F:purine nucleotide binding; P:gluconeogenesis		IPR001272 (PFAM); IPR001917 (PROSITE); IPR008210 (G3DSA:3.40.449.GENE3D)
qpx_c1403	protein	1606	gi|299471429|emb|CBN79381.1|conserved unknown protein [Ectocarpus siliculosus]	CBN79381	2.88696e-47	61	194.512	274	169	5	2.88696e-47	0.57	1	F:transferase activity	-	IPR000719 (PROFILE); IPR002290 (SMART); IPR008271 (PROSITE); IPR011009 (SUPERFAMILY); IPR017441 (PROSITE); IPR017442 (PFAM); G3DSA:1.10.510.10 (GENE3D), G3DSA:3.30.200.20 (GENE3D), PTHR24347 (PANTHER), SignalP (SIGNALP)
qpx_c1404	exported beta-galactosidase	566	gi|183986407|gb|AAI66043.1|Galactosidase, beta 1-like [Danio rerio]	AAI66043	3.44384e-12	52	75.0998	130	68	5	3.44384e-12	0.484	1	F:catalytic activity	-	no IPS match
qpx_c1405	tetraspanning membrane sft2-like protein	654	gi|302849660|ref|XP_002956359.1|hypothetical protein VOLCADRAFT_83604 [Volvox carteri f. nagariensis] >gi|300258265|gb|EFJ42503.1| hypothetical protein VOLCADRAFT_83604 [Volvox carteri f. nagariensis]	XP_002956359	1.60222e-25	68	120.168	147	100	5	1.60222e-25	0.652	1	P:vesicle-mediated transport		IPR007305 (PFAM); IPR011691 (PANTHER)
qpx_c1406	chaperonin cpn60- mitochondrial precursor	839	gi|301104683|ref|XP_002901426.1|chaperonin CPN60-1, mitochondrial precursor [Phytophthora infestans T30-4] >gi|262100901|gb|EEY58953.1| chaperonin CPN60-1, mitochondrial precursor [Phytophthora infestans T30-4]	XP_002901426	1.61422e-75	83	286.96	215	179	5	1.61422e-75	0.828	6	P:auxin biosynthetic process; P:response to stress; F:ATP binding; F:unfolded protein binding; P:protein refolding; C:mitochondrion	-	SignalP (SIGNALP)
qpx_c1408	50s ribosomal protein l17	493	gi|255073641|ref|XP_002500495.1|predicted protein [Micromonas sp. RCC299] >gi|226515758|gb|ACO61753.1| predicted protein [Micromonas sp. RCC299]	XP_002500495	3.25709e-29	70	131.339	117	82	5	3.25709e-29	0.706	1	C:ribonucleoprotein complex	-	IPR000456 (G3DSA:3.90.1030.GENE3D)
qpx_c1410	nadh-ubiquinone oxidoreductase-related	304	gi|219118477|ref|XP_002180010.1|predicted protein [Phaeodactylum tricornutum CCAP 1055/1] >gi|217408267|gb|EEC48201.1| predicted protein [Phaeodactylum tricornutum CCAP 1055/1]	XP_002180010	1.32751e-06	58	56.225	74	43	5	1.32751e-06	0.562	2	C:respiratory chain complex I; C:mitochondrial membrane	-	IPR020163 (PRODOM)
qpx_c1411	conserved hypothetical protein [Phytophthora infestans T30-4]	432	gi|301103705|ref|XP_002900938.1|conserved hypothetical protein [Phytophthora infestans T30-4] >gi|262101276|gb|EEY59328.1| conserved hypothetical protein [Phytophthora infestans T30-4]	XP_002900938	5.38245e-08	53	60.8474	98	52	5	5.38245e-08	0.524	0	-		IPR001012 (PFAM); G3DSA:3.10.20.90 (GENE3D), SSF54236 (SUPERFAMILY)
qpx_c1415	peptidyl-prolyl cis-trans	622	gi|255550091|ref|XP_002516096.1|peptidyl-prolyl cis-trans isomerase, putative [Ricinus communis] >gi|223544582|gb|EEF46098.1| peptidyl-prolyl cis-trans isomerase, putative [Ricinus communis]	XP_002516096	5.36869e-49	70	197.978	174	123	5	5.36869e-49	0.708	3	F:peptidyl-prolyl cis-trans isomerase activity; P:protein folding; F:isomerase activity		IPR002130 (PRINTS); IPR015891 (SUPERFAMILY); IPR020892 (PROSITE); PTHR11071 (PANTHER), PTHR11071:SF33 (PANTHER)
qpx_c1416	xanthine uracil vitamin c permease	577	gi|167648142|ref|YP_001685805.1|xanthine/uracil/vitamin C permease [Caulobacter sp. K31] >gi|167350572|gb|ABZ73307.1| Xanthine/uracil/vitamin C permease [Caulobacter sp. K31]	YP_001685805	2.51622e-20	73	102.449	89	65	5	2.51622e-20	0.714	1	P:transport	-	IPR006043 (PANTHER); PTHR11119:SF9 (PANTHER), SignalP (SIGNALP)
qpx_c1417	conserved hypothetical protein [Phytophthora infestans T30-4]	524	gi|301112701|ref|XP_002998121.1|conserved hypothetical protein [Phytophthora infestans T30-4] >gi|262112415|gb|EEY70467.1| conserved hypothetical protein [Phytophthora infestans T30-4]	XP_002998121	1.08656e-19	88	61.2326	34	30	5	1.08656e-19	0.76	0	-		no IPS match
qpx_c1418	hypothetical protein Shew_3093 [Shewanella loihica PV-4]	878	gi|127514021|ref|YP_001095218.1|hypothetical protein Shew_3093 [Shewanella loihica PV-4] >gi|126639316|gb|ABO24959.1| protein of unknown function DUF924 [Shewanella loihica PV-4]	YP_001095218	3.83522e-26	58	95.5153	131	76	5	3.83522e-26	0.564	0	-		no IPS match
qpx_c1420	protein binding protein	529	gi|224118084|ref|XP_002317728.1|predicted protein [Populus trichocarpa] >gi|222858401|gb|EEE95948.1| predicted protein [Populus trichocarpa]	XP_002317728	1.61242e-14	78	82.8037	50	39	5	1.61242e-14	0.768	1	F:metal ion binding	-	IPR001841 (SMART); IPR013083 (G3DSA:3.30.40.GENE3D); IPR018957 (PFAM); PTHR22763 (PANTHER), SSF57850 (SUPERFAMILY)
qpx_c1421	alpha beta hydrolase fold protein	1044	gi|218780659|ref|YP_002431977.1|alpha/beta hydrolase fold protein [Desulfatibacillum alkenivorans AK-01] >gi|218762043|gb|ACL04509.1| alpha/beta hydrolase fold protein [Desulfatibacillum alkenivorans AK-01]	YP_002431977	1.2079e-31	50	141.739	284	143	5	1.2079e-31	0.448	1	F:hydrolase activity		IPR000073 (PFAM); G3DSA:3.40.50.1820 (GENE3D), PTHR10992 (PANTHER), PTHR10992:SF158 (PANTHER), SSF53474 (SUPERFAMILY)
qpx_c1422	atp-dependent serine protease	650	gi|303279056|ref|XP_003058821.1|predicted protein [Micromonas pusilla CCMP1545] >gi|226459981|gb|EEH57276.1| predicted protein [Micromonas pusilla CCMP1545]	XP_003058821	5.32902e-58	74	228.024	199	148	5	5.32902e-58	0.722	4	F:nucleoside-triphosphatase activity; P:metabolic process; F:serine-type peptidase activity; F:nucleotide binding	EC:3.6.1.15	no IPS match
qpx_c1423	hypothetical protein Cyan7425_1014 [Cyanothece sp. PCC 7425]	453	gi|220906450|ref|YP_002481761.1|hypothetical protein Cyan7425_1014 [Cyanothece sp. PCC 7425] >gi|219863061|gb|ACL43400.1| hypothetical protein Cyan7425_1014 [Cyanothece sp. PCC 7425]	YP_002481761	2.50362e-05	43	51.9878	126	55	1	2.50362e-05	0.43	3	P:carbohydrate metabolic process; F:cation binding; F:catalytic activity		no IPS match
qpx_c1424	squalene synthase	885	gi|93008991|gb|ABE97915.1|squalene synthase [Schizochytrium limacinum]	ABE97915	1.60157e-84	71	317.005	285	204	5	1.60157e-84	0.618	5	P:biosynthetic process; F:transferase activity; P:lipid biosynthetic process; F:farnesyl-diphosphate farnesyltransferase activity; C:integral to membrane		IPR002060 (PFAM); IPR008949 (G3DSA:1.10.600.GENE3D); PTHR11626 (PANTHER)
qpx_c1427	subfamily member 6	420	gi|291410431|ref|XP_002721486.1|PREDICTED: DnaJ (Hsp40) homolog, subfamily B, member 3-like [Oryctolagus cuniculus]	XP_002721486	1.30307e-09	69	66.2402	66	46	5	1.30307e-09	0.682	3	F:heat shock protein binding; P:biological_process; C:cellular_component		IPR001623 (G3DSA:1.10.287.GENE3D); IPR003095 (PRINTS); PTHR24077 (PANTHER)
qpx_c1429	rer1 retention in endoplasmic reticulum 1 homolog	562	gi|299469740|emb|CBN76594.1|conserved unknown protein [Ectocarpus siliculosus]	CBN76594	2.80821e-42	78	175.252	154	121	5	2.80821e-42	0.756	1	C:integral to membrane	-	IPR004932 (PIR); SignalP (SIGNALP)
qpx_c1430	duf1754 family protein	555	gi|224001500|ref|XP_002290422.1|predicted protein [Thalassiosira pseudonana CCMP1335] >gi|220973844|gb|EED92174.1| predicted protein [Thalassiosira pseudonana CCMP1335]	XP_002290422	8.14045e-10	65	67.3958	79	52	5	8.14045e-10	0.64	0	-		IPR013865 (PANTHER); PTHR13282:SF6 (PANTHER)
qpx_c1431	vacuolar protein-sorting protein bro1	527	gi|46121903|ref|XP_385505.1|hypothetical protein FG05329.1 [Gibberella zeae PH-1] >gi|83287952|sp|Q4IBS9.1|BRO1_GIBZE RecName: Full=Vacuolar protein-sorting protein BRO1; AltName: Full=BRO domain-containing protein 1	XP_385505	0.000193446	48	49.2914	141	69	5	0.000193446	0.48	4	C:cytoplasm; C:endosome; P:protein transport; P:transport		no IPS match
qpx_c1432	endoribonuclease protein kinase	1347	gi|255077605|ref|XP_002502437.1|Endoribonuclease/protein kinase [Micromonas sp. RCC299] >gi|226517702|gb|ACO63695.1| Endoribonuclease/protein kinase [Micromonas sp. RCC299]	XP_002502437	1.59039e-40	50	171.785	306	153	5	1.59039e-40	0.546	1	F:catalytic activity	-	IPR000571 (PROFILE); IPR000719 (PROFILE); IPR010513 (PFAM); IPR011009 (SUPERFAMILY); IPR017442 (PFAM); G3DSA:1.10.510.10 (GENE3D), G3DSA:4.10.1000.10 (GENE3D), PTHR13954 (PANTHER)
qpx_c1433	nucleolar gtp-binding protein 2	811	gi|291237312|ref|XP_002738580.1|PREDICTED: guanine nucleotide binding protein-like 2 (nucleolar)-like [Saccoglossus kowalevskii]	XP_002738580	1.07037e-44	82	184.496	125	103	5	1.07037e-44	0.836	3	C:intracellular; F:protein binding; F:GTP binding	-	IPR023179 (G3DSA:1.10.1580.GENE3D); PTHR11089 (PANTHER), PTHR11089:SF9 (PANTHER), SignalP (SIGNALP)
qpx_c1434	medium-chain acyl- dehydrogenase	1415	gi|145349307|ref|XP_001419078.1|predicted protein [Ostreococcus lucimarinus CCE9901] >gi|144579309|gb|ABO97371.1| predicted protein [Ostreococcus lucimarinus CCE9901]	XP_001419078	9.0416e-127	69	458.373	429	300	5	9.0416e-127	0.694	3	F:binding; F:oxidoreductase activity; P:metabolic process	-	IPR006089 (PROSITE); IPR006090 (PFAM); IPR006091 (G3DSA:2.40.110.GENE3D); IPR006092 (PFAM); IPR009075 (G3DSA:1.20.140.GENE3D); IPR009100 (SUPERFAMILY); IPR013786 (G3DSA:1.10.540.GENE3D); PTHR10909 (PANTHER), PTHR10909:SF168 (PANTHER)
qpx_c1435	hypothetical protein SORBIDRAFT_01g027435 [Sorghum bicolor]	582	gi|242040011|ref|XP_002467400.1|hypothetical protein SORBIDRAFT_01g027435 [Sorghum bicolor] >gi|241921254|gb|EER94398.1| hypothetical protein SORBIDRAFT_01g027435 [Sorghum bicolor]	XP_002467400	8.96862e-05	55	50.8322	86	48	5	8.96862e-05	0.526	2	F:protein dimerization activity; F:DNA binding		IPR012337 (SUPERFAMILY)
qpx_c1437	hypothetical protein MED217_02590 [Leeuwenhoekiella blandensis MED217]	416	gi|86141983|ref|ZP_01060507.1|hypothetical protein MED217_02590 [Leeuwenhoekiella blandensis MED217] >gi|85831546|gb|EAQ50002.1| hypothetical protein MED217_02590 [Leeuwenhoekiella blandensis MED217]	ZP_01060507	6.31393e-09	62	63.929	85	53	5	6.31393e-09	0.584	0	-		IPR005180 (G3DSA:3.30.310.GENE3D)
qpx_c1438	conserved unknown protein [Ectocarpus siliculosus]	1197	gi|298713784|emb|CBJ27156.1|conserved unknown protein [Ectocarpus siliculosus]	CBJ27156	0.00077031	43	49.6766	163	71	1	0.00077031	0.43	0	-		IPR001849 (SMART); IPR011993 (G3DSA:2.30.29.GENE3D); SignalP (SIGNALP), SSF50729 (SUPERFAMILY)
qpx_c1443	conserved hypothetical protein [Aspergillus flavus NRRL3357]	720	gi|238504092|ref|XP_002383278.1|conserved hypothetical protein [Aspergillus flavus NRRL3357] >gi|220690749|gb|EED47098.1| conserved hypothetical protein [Aspergillus flavus NRRL3357]	XP_002383278	0.000424014	58	49.2914	58	34	2	0.000424014	0.58	0	-		no IPS match
qpx_c1445	protein-l-isoaspartate o-	423	gi|242014348|ref|XP_002427853.1|protein-L-isoaspartate O-methyltransferase, putative [Pediculus humanus corporis] >gi|212512322|gb|EEB15115.1| protein-L-isoaspartate O-methyltransferase, putative [Pediculus humanus corporis]	XP_002427853	1.13674e-05	70	53.1434	44	31	5	1.13674e-05	0.712	1	F:methyltransferase activity	EC:2.1.1.0	IPR000682 (PANTHER); G3DSA:3.40.50.150 (GENE3D)
qpx_c1448	mitochondrial import inner membrane translocase tim21-like protein	908	gi|300123609|emb|CBK24881.2|Tim21 [Blastocystis hominis]	CBK24881	4.9345e-36	58	155.992	224	130	5	4.9345e-36	0.626	1	C:integral to membrane		IPR012336 (SUPERFAMILY); IPR013261 (PFAM); PTHR13032 (PANTHER), PTHR13032:SF6 (PANTHER)
qpx_c1450	selr domain-containing protein	464	gi|299469627|emb|CBN76481.1|conserved unknown protein [Ectocarpus siliculosus]	CBN76481	6.4214e-41	81	170.244	111	91	5	6.4214e-41	0.762	3	P:oxidation-reduction process; F:peptide-methionine (S)-S-oxide reductase activity; F:peptide-methionine (R)-S-oxide reductase activity	EC:1.8.4.11; EC:1.8.4.12	IPR002579 (G3DSA:2.170.150.GENE3D); IPR011057 (SUPERFAMILY); PTHR10173 (PANTHER), PTHR10173:SF0 (PANTHER)
qpx_c1451	non-ribosomal peptide synthetase	1895	gi|169627614|ref|YP_001701263.1|non-ribosomal peptide synthase [Mycobacterium abscessus ATCC 19977] >gi|169239581|emb|CAM60609.1| Probable non-ribosomal peptide synthase [Mycobacterium abscessus]	YP_001701263	1.16134e-05	41	56.6102	272	113	5	1.16134e-05	0.426	6	F:cofactor binding; F:ligase activity; F:ACP phosphopantetheine attachment site binding involved in fatty acid biosynthetic process; F:transferase activity; P:metabolic process; F:catalytic activity		no IPS match
qpx_c1452	extracellular protease	1270	gi|91793967|ref|YP_563618.1|peptidyl-Lys metalloendopeptidase [Shewanella denitrificans OS217] >gi|91715969|gb|ABE55895.1| extracellular peptidase. Metallo peptidase. MEROPS family M35 [Shewanella denitrificans OS217]	YP_563618	6.36035e-20	47	103.219	286	137	5	6.36035e-20	0.492	4	P:proteolysis; F:hydrolase activity; F:peptidase activity; F:metalloendopeptidase activity		G3DSA:3.40.390.10 (GENE3D), SSF55486 (SUPERFAMILY)
qpx_c1453	phosphatidylserine decarboxylase	558	gi|157125520|ref|XP_001654367.1|phosphatidylserine decarboxylase [Aedes aegypti] >gi|108873602|gb|EAT37827.1| phosphatidylserine decarboxylase [Aedes aegypti]	XP_001654367	2.03614e-16	62	89.3521	109	68	5	2.03614e-16	0.58	3	F:phosphatidylserine decarboxylase activity; P:phospholipid biosynthetic process; F:lyase activity		IPR003817 (PFAM); IPR005221 (PANTHER)
qpx_c1454	insulin degrading enzyme	589	gi|15485612|emb|CAC67408.1|insulin degrading enzyme [Solanum lycopersicum]	CAC67408	0.000833688	48	41.5874	70	34	1	0.000833688	0.48	5	F:metal ion binding; P:proteolysis; F:catalytic activity; F:zinc ion binding; F:metalloendopeptidase activity		no IPS match
qpx_c1455	glucose kinase	1117	gi|23099374|ref|NP_692840.1|glucose kinase [Oceanobacillus iheyensis HTE831] >gi|22777603|dbj|BAC13875.1| glucose kinase [Oceanobacillus iheyensis HTE831]	NP_692840	2.29163e-39	55	167.548	328	183	5	2.29163e-39	0.56	5	F:kinase activity; C:cytoplasm; F:transferase activity; P:glycolysis; F:glucokinase activity		IPR000600 (PFAM); G3DSA:3.30.420.160 (GENE3D), PTHR18964 (PANTHER), PTHR18964:SF37 (PANTHER), SSF53067 (SUPERFAMILY)
qpx_c1458	rdd domain containing protein	1072	gi|255530148|ref|YP_003090520.1|RDD domain containing protein [Pedobacter heparinus DSM 2366] >gi|255343132|gb|ACU02458.1| RDD domain containing protein [Pedobacter heparinus DSM 2366]	YP_003090520	5.33033e-06	47	56.6102	147	70	2	5.33033e-06	0.465	0	-		IPR010432 (PFAM); SignalP (SIGNALP)
qpx_c1459	mitochondrial trans-2-enoyl- reductase	1037	gi|290983475|ref|XP_002674454.1|mitochondrial trans-2-enoyl-CoA reductase [Naegleria gruberi] >gi|284088044|gb|EFC41710.1| mitochondrial trans-2-enoyl-CoA reductase [Naegleria gruberi]	XP_002674454	6.18891e-20	52	102.834	325	169	5	6.18891e-20	0.504	6	P:oxidation-reduction process; F:binding; F:oxidoreductase activity; P:metabolic process; F:catalytic activity; F:zinc ion binding		IPR002085 (PANTHER); IPR011032 (SUPERFAMILY); IPR013154 (PFAM); IPR016040 (G3DSA:3.40.50.GENE3D); G3DSA:3.90.180.10 (GENE3D), PTHR11695:SF15 (PANTHER), SSF51735 (SUPERFAMILY)
qpx_c1460	cd63 antigen-like	965	gi|291233856|ref|XP_002736864.1|PREDICTED: CD63 antigen-like [Saccoglossus kowalevskii]	XP_002736864	1.49345e-09	43	68.1662	209	90	5	1.49345e-09	0.448	2	C:integral to membrane; C:membrane		IPR000301 (PRINTS); IPR018499 (PFAM); PTHR19282 (PANTHER), SignalP (SIGNALP)
qpx_c1461	acyl-coenzyme a c-4 to c-12 straight chain	1196	gi|224130308|ref|XP_002194107.1|PREDICTED: similar to acyl-coenzyme A dehydrogenase, C-4 to C-12 straight chain [Taeniopygia guttata]	XP_002194107	2.15987e-127	83	407.527	278	233	5	2.15987e-127	0.836	10	F:acyl-CoA dehydrogenase activity; P:response to starvation; P:carnitine metabolic process; P:liver development; P:cardiac muscle cell differentiation; P:response to cold; P:fatty acid beta-oxidation; P:post-embryonic development; F:flavin adenine dinucleotide binding; C:mitochondrial matrix	EC:1.3.99.3	IPR006089 (PROSITE); IPR006090 (PFAM); IPR006091 (G3DSA:2.40.110.GENE3D); IPR009075 (G3DSA:1.20.140.GENE3D); IPR009100 (SUPERFAMILY); PTHR10909 (PANTHER), PTHR10909:SF116 (PANTHER)
qpx_c1462	protein	1079	gi|303284090|ref|XP_003061336.1|predicted protein [Micromonas pusilla CCMP1545] >gi|226457687|gb|EEH54986.1| predicted protein [Micromonas pusilla CCMP1545]	XP_003061336	3.77539e-76	72	289.656	265	192	5	3.77539e-76	0.718	4	C:intracellular organelle; P:cellular process; F:nucleoside-triphosphatase activity; F:nucleotide binding	EC:3.6.1.15	IPR000953 (PFAM); IPR003439 (PFAM); IPR015688 (PTHR19211:PANTHER); IPR017871 (PROSITE); G3DSA:2.40.50.40 (GENE3D), G3DSA:3.40.50.300 (GENE3D), PTHR19211 (PANTHER), SSF52540 (SUPERFAMILY)
qpx_c1463	predicted protein [Micromonas sp. RCC299]	1177	gi|255087897|ref|XP_002505871.1|predicted protein [Micromonas sp. RCC299] >gi|226521142|gb|ACO67129.1| predicted protein [Micromonas sp. RCC299]	XP_002505871	4.46341e-65	62	253.062	283	176	5	4.46341e-65	0.64	4	P:oxidation-reduction process; F:nitronate monooxygenase activity; P:metabolic process; F:catalytic activity		IPR004136 (PFAM); IPR013785 (G3DSA:3.20.20.GENE3D); PTHR11911 (PANTHER), PTHR11911:SF39 (PANTHER), SSF51412 (SUPERFAMILY)
qpx_c1464	anthranilate synthase	1014	gi|162453320|ref|YP_001615687.1|anthranilate synthase [Sorangium cellulosum 'So ce 56'] >gi|161163902|emb|CAN95207.1| Anthranilate synthase [Sorangium cellulosum 'So ce 56']	YP_001615687	3.56929e-73	66	279.641	287	191	5	3.56929e-73	0.638	4	P:primary metabolic process; F:lyase activity; P:biosynthetic process; P:cellular nitrogen compound metabolic process	-	IPR001317 (PRINTS); IPR006220 (PRINTS); IPR011702 (PRINTS); IPR017926 (PFAM); G3DSA:3.40.50.880 (GENE3D), PTHR11922 (PANTHER), PTHR11922:SF7 (PANTHER), SSF52317 (SUPERFAMILY)
qpx_c1465	phenylacetate- oxygenase subunit	479	gi|226309033|ref|YP_002768993.1|phenylacetate-CoA oxygenase subunit PaaK [Rhodococcus erythropolis PR4] >gi|226188150|dbj|BAH36254.1| putative phenylacetate-CoA oxygenase subunit PaaK [Rhodococcus erythropolis PR4]	YP_002768993	1.90815e-05	48	52.373	110	53	5	1.90815e-05	0.476	6	F:metal ion binding; P:oxidation-reduction process; F:oxidoreductase activity; F:electron carrier activity; F:2 iron, 2 sulfur cluster binding; F:iron-sulfur cluster binding		IPR001433 (PFAM); G3DSA:3.40.50.80 (GENE3D), SSF52343 (SUPERFAMILY)
qpx_c1466	conserved hypothetical protein [Legionella longbeachae D-4968]	948	gi|270156867|ref|ZP_06185524.1|conserved hypothetical protein [Legionella longbeachae D-4968] >gi|289164697|ref|YP_003454835.1| Hypothetical protein, weakly similar to eukaryotic proteins [Legionella longbeachae NSW150] >gi|269988892|gb|EEZ95146.1| conserved hypothetical protein [Legionella longbeachae D-4968] >gi|288857870|emb|CBJ11719.1| Hypothetical protein, weakly similar to eukaryotic protei…	ZP_06185524	2.36451e-27	50	83.1889	160	80	5	2.36451e-27	0.492	5	F:binding; C:membrane; P:transmembrane transport; P:transport; C:integral to membrane		IPR018108 (PFAM); IPR023395 (G3DSA:1.50.40.GENE3D)
qpx_c1468	steroid dehydrogenase	693	gi|183982563|ref|YP_001850854.1|hypothetical protein MMAR_2552 [Mycobacterium marinum M] >gi|183175889|gb|ACC40999.1| conserved hypothetical membrane protein [Mycobacterium marinum M]	YP_001850854	3.08053e-38	62	89.3521	97	61	5	3.08053e-38	0.588	8	P:lipid metabolic process; P:oxidation-reduction process; P:steroid metabolic process; F:3-oxo-5-alpha-steroid 4-dehydrogenase activity; C:cytoplasm; C:integral to membrane; C:membrane; F:oxidoreductase activity, acting on the CH-CH group of donors		IPR001104 (PFAM); PTHR10556 (PANTHER), PTHR10556:SF2 (PANTHER)
qpx_c1469	unnamed protein product [Blastocystis hominis]	553	gi|300176115|emb|CBK23426.2|unnamed protein product [Blastocystis hominis]	CBK23426	8.25445e-15	57	83.9593	126	73	5	8.25445e-15	0.536	2	; P:metabolic process		IPR002123 (PFAM)
qpx_c1470	serine protease family	496	gi|301117824|ref|XP_002906640.1|serine protease family S01B, putative [Phytophthora infestans T30-4] >gi|262107989|gb|EEY66041.1| serine protease family S01B, putative [Phytophthora infestans T30-4]	XP_002906640	3.47186e-23	63	111.309	129	82	5	3.47186e-23	0.638	5	P:proteolysis; F:serine-type endopeptidase activity; F:catalytic activity; F:peptidase activity; F:protein binding		IPR001478 (PFAM); IPR001940 (PRINTS); IPR009003 (SUPERFAMILY); G3DSA:2.30.42.10 (GENE3D), G3DSA:2.40.10.10 (GENE3D), PTHR22939 (PANTHER), PTHR22939:SF10 (PANTHER)
qpx_c1471	predicted protein [Micromonas sp. RCC299]	905	gi|255087897|ref|XP_002505871.1|predicted protein [Micromonas sp. RCC299] >gi|226521142|gb|ACO67129.1| predicted protein [Micromonas sp. RCC299]	XP_002505871	2.0932e-95	77	353.214	280	216	5	2.0932e-95	0.728	2	P:metabolic process; F:catalytic activity	-	IPR004136 (PFAM); IPR013785 (G3DSA:3.20.20.GENE3D); PTHR11911 (PANTHER), PTHR11911:SF38 (PANTHER), SSF51412 (SUPERFAMILY)
qpx_c1472	saccharopine dehydrogenase	556	gi|301117732|ref|XP_002906594.1|alpha-aminoadipic semialdehyde synthase, putative [Phytophthora infestans T30-4] >gi|262107943|gb|EEY65995.1| alpha-aminoadipic semialdehyde synthase, putative [Phytophthora infestans T30-4]	XP_002906594	3.77263e-15	53	85.1149	128	69	5	3.77263e-15	0.532	6	P:oxidation-reduction process; F:binding; F:oxidoreductase activity; P:metabolic process; F:catalytic activity; F:saccharopine dehydrogenase (NAD+, L-lysine-forming) activity		IPR005097 (PFAM); G3DSA:3.30.360.10 (GENE3D), PTHR11133 (PANTHER), PTHR11133:SF1 (PANTHER), SSF55347 (SUPERFAMILY)
qpx_c1473	p2c07_orysj ame: full=probable protein phosphatase 2c 7 short= 2c07	930	gi|225462735|ref|XP_002269132.1|PREDICTED: hypothetical protein [Vitis vinifera] >gi|302143680|emb|CBI22541.3| unnamed protein product [Vitis vinifera]	XP_002269132	1.36151e-36	52	157.918	295	156	5	1.36151e-36	0.532	8	F:metal ion binding; C:protein serine/threonine phosphatase complex; F:hydrolase activity; P:protein dephosphorylation; F:catalytic activity; F:protein serine/threonine phosphatase activity; F:phosphoprotein phosphatase activity; C:mitochondrion		IPR000222 (PROSITE); IPR001932 (G3DSA:3.60.40.GENE3D); IPR014045 (PFAM); IPR015655 (PANTHER)
qpx_c1474	dna replication licensing factor mcm3	369	gi|193704502|ref|XP_001943692.1|PREDICTED: similar to DNA replication licensing factor MCM3 [Acyrthosiphon pisum]	XP_001943692	0.00036874	55	48.1358	70	39	1	0.00036874	0.55	0	-		no IPS match
qpx_c1476	protein	621	gi|255080204|ref|XP_002503682.1|predicted protein [Micromonas sp. RCC299] >gi|226518949|gb|ACO64940.1| predicted protein [Micromonas sp. RCC299]	XP_002503682	8.93178e-20	56	100.908	139	78	5	8.93178e-20	0.556	9	C:peroxisome; P:oxidation-reduction process; F:acyl-CoA oxidase activity; F:acyl-CoA dehydrogenase activity; P:metabolic process; F:oxidoreductase activity, acting on the CH-CH group of donors; F:flavin adenine dinucleotide binding; P:fatty acid metabolic process; F:oxidoreductase activity		no IPS match
qpx_c1477	isoform cra_a	1381	gi|260793840|ref|XP_002591918.1|hypothetical protein BRAFLDRAFT_284464 [Branchiostoma floridae] >gi|229277131|gb|EEN47929.1| hypothetical protein BRAFLDRAFT_284464 [Branchiostoma floridae]	XP_002591918	1.83668e-105	63	229.95	277	177	5	1.83668e-105	0.626	6	P:lipid metabolic process; F:transferase activity, transferring acyl groups other than amino-acyl groups; P:response to steroid hormone stimulus; C:peroxisome; P:response to nutrient; P:response to drug	EC:2.3.1.0	IPR002155 (PANTHER); IPR016038 (G3DSA:3.40.47.GENE3D); IPR016039 (SUPERFAMILY); IPR020615 (PROSITE); IPR020616 (PFAM); PTHR18919:SF15 (PANTHER)
qpx_c1479	40s ribosomal protein s2	909	gi|301107179|ref|XP_002902672.1|40S ribosomal protein S2 [Phytophthora infestans T30-4] >gi|262098546|gb|EEY56598.1| 40S ribosomal protein S2 [Phytophthora infestans T30-4]	XP_002902672	2.9633e-89	84	332.798	222	187	5	2.9633e-89	0.816	4	F:structural constituent of ribosome; F:RNA binding; C:small ribosomal subunit; P:translation	-	IPR000851 (PANTHER); IPR005324 (PFAM); IPR005711 (TIGRFAMs); IPR013810 (PFAM); IPR014720 (G3DSA:3.30.160.GENE3D); IPR014721 (G3DSA:3.30.230.GENE3D); IPR018192 (PROSITE); IPR020568 (SUPERFAMILY); PTHR13718:SF4 (PANTHER), SSF54768 (SUPERFAMILY)
qpx_c1480	mrna cap guanine-n7	1097	gi|301115318|ref|XP_002905388.1|mRNA cap guanine-N7 methyltransferase, putative [Phytophthora infestans T30-4] >gi|262110177|gb|EEY68229.1| mRNA cap guanine-N7 methyltransferase, putative [Phytophthora infestans T30-4]	XP_002905388	2.5432e-35	51	154.066	308	158	5	2.5432e-35	0.456	4	F:methyltransferase activity; F:transferase activity; P:7-methylguanosine mRNA capping; F:protein binding		IPR004971 (PFAM); G3DSA:3.40.50.150 (GENE3D), PTHR12189 (PANTHER), SSF53335 (SUPERFAMILY)
qpx_c1483	60s ribosomal protein l7	797	gi|299470158|emb|CBN78186.1|conserved unknown protein [Ectocarpus siliculosus]	CBN78186	2.60294e-72	81	276.174	235	191	5	2.60294e-72	0.786	4	F:transcription regulator activity; F:structural constituent of ribosome; C:large ribosomal subunit; P:translation	-	no IPS match
qpx_c1484	kif3c type kinesin-like protein	553	gi|299116432|emb|CBN74697.1|kinesin motor protein-related [Ectocarpus siliculosus]	CBN74697	3.01008e-41	75	171.785	160	120	5	3.01008e-41	0.726	3	F:motor activity; P:cellular process; F:nucleotide binding	-	IPR001752 (PRINTS); IPR019821 (PROSITE); PTHR24115 (PANTHER), SSF52540 (SUPERFAMILY)
qpx_c1486	conserved hypothetical protein [Phytophthora infestans T30-4]	449	gi|301091586|ref|XP_002895975.1|conserved hypothetical protein [Phytophthora infestans T30-4] >gi|262096022|gb|EEY54074.1| conserved hypothetical protein [Phytophthora infestans T30-4]	XP_002895975	5.08901e-06	48	54.299	116	56	1	5.08901e-06	0.48	0	-		no IPS match
qpx_lrc1490	an1-like zinc finger domain-containing protein	598	gi|221482457|gb|EEE20805.1|conserved hypothetical protein [Toxoplasma gondii GT1]	EEE20805	1.52639e-11	70	71.2478	55	39	5	1.52639e-11	0.668	1	F:metal ion binding	-	no IPS match
qpx_c1491	unnamed protein product [Blastocystis hominis]	406	gi|300121355|emb|CBK21735.2|unnamed protein product [Blastocystis hominis]	CBK21735	1.12854e-05	61	53.1434	47	29	2	1.12854e-05	0.615	0	-		IPR012576 (PFAM); SignalP (SIGNALP)
qpx_c1492	protein	420	gi|290984141|ref|XP_002674786.1|predicted protein [Naegleria gruberi] >gi|284088378|gb|EFC42042.1| predicted protein [Naegleria gruberi]	XP_002674786	1.64076e-20	76	102.449	84	64	5	1.64076e-20	0.678	1	F:binding		IPR001680 (SMART); IPR004083 (PANTHER); IPR011046 (SUPERFAMILY); IPR015943 (G3DSA:2.130.10.GENE3D); IPR019781 (PFAM)
qpx_c1493	aldo keto reductase	742	gi|85710580|ref|ZP_01041644.1|putative oxidoreductase [Erythrobacter sp. NAP1] >gi|85687758|gb|EAQ27763.1| putative oxidoreductase [Erythrobacter sp. NAP1]	ZP_01041644	1.388e-42	68	165.236	207	141	5	1.388e-42	0.66	2	P:oxidation-reduction process; F:oxidoreductase activity		IPR001395 (PANTHER); IPR023210 (G3DSA:3.20.20.GENE3D); PTHR11732:SF15 (PANTHER)
qpx_c1494	coatomer protein subunit alpha	776	gi|299472108|emb|CBN77093.1|Vesicle coat complex COPI, alpha subunit [Ectocarpus siliculosus]	CBN77093	7.21564e-48	63	194.897	228	145	5	7.21564e-48	0.614	6	C:membrane coat; P:vesicle-mediated transport; C:COPI vesicle coat; F:structural molecule activity; P:intracellular protein transport; F:protein binding		IPR010714 (PFAM); PTHR19876 (PANTHER), PTHR19876:SF1 (PANTHER)
qpx_c1495	cbl-interacting serine threonine-protein	1666	gi|301089430|ref|XP_002895016.1|CBL-interacting serine/threonine-protein kinase, putative [Phytophthora infestans T30-4] >gi|262103998|gb|EEY62050.1| CBL-interacting serine/threonine-protein kinase, putative [Phytophthora infestans T30-4]	XP_002895016	1.177e-62	83	188.348	124	103	5	1.177e-62	0.766	5	P:auxin biosynthetic process; P:protein phosphorylation; F:ATP binding; P:signal transduction; F:protein serine/threonine kinase activity	EC:2.7.11.0	no IPS match
qpx_c1498	receptor accessory protein 4	712	gi|299472644|emb|CBN78296.1|conserved unknown protein [Ectocarpus siliculosus]	CBN78296	1.71903e-26	68	123.635	117	80	5	1.71903e-26	0.586	0	-		IPR004345 (PANTHER)
qpx_c1499	mio_dicdi ame: full=wd repeat-containing protein mio	644	gi|219113325|ref|XP_002186246.1|predicted protein [Phaeodactylum tricornutum CCAP 1055/1] >gi|209583096|gb|ACI65716.1| predicted protein [Phaeodactylum tricornutum CCAP 1055/1]	XP_002186246	2.98149e-21	57	105.916	117	67	5	2.98149e-21	0.484	0	-		IPR013083 (G3DSA:3.30.40.GENE3D); PTHR16453 (PANTHER), PTHR16453:SF9 (PANTHER)
qpx_c1500	#NAME?	592	gi|301095862|ref|XP_002897030.1|6,7-dimethyl-8-ribityllumazine synthase [Phytophthora infestans T30-4] >gi|262108459|gb|EEY66511.1| 6,7-dimethyl-8-ribityllumazine synthase [Phytophthora infestans T30-4]	XP_002897030	1.37811e-39	81	104.76	71	58	5	1.37811e-39	0.772	3	F:riboflavin synthase activity; P:riboflavin biosynthetic process; C:riboflavin synthase complex	EC:2.5.1.9	SignalP (SIGNALP)
qpx_c1502	calmodulin-like protein	1136	gi|260796773|ref|XP_002593379.1|hypothetical protein BRAFLDRAFT_57687 [Branchiostoma floridae] >gi|229278603|gb|EEN49390.1| hypothetical protein BRAFLDRAFT_57687 [Branchiostoma floridae]	XP_002593379	1.17749e-06	64	58.9214	64	41	5	1.17749e-06	0.602	1	F:calcium ion binding	-	IPR002048 (SMART); IPR008080 (PRINTS); IPR011992 (G3DSA:1.10.238.GENE3D); IPR018247 (PROSITE); IPR018248 (PFAM); IPR018249 (PROFILE); PTHR10891 (PANTHER), SSF47473 (SUPERFAMILY)
qpx_c1504	sphingolipid delta 4 desaturase	684	gi|169864706|ref|XP_001838960.1|dihydroceramide delta(4)-desaturase [Coprinopsis cinerea okayama7#130] >gi|116499996|gb|EAU82891.1| dihydroceramide delta(4)-desaturase [Coprinopsis cinerea okayama7#130]	XP_001838960	1.29425e-52	68	210.305	198	136	5	1.29425e-52	0.642	1	P:metabolic process	-	IPR005804 (PFAM); PTHR12879 (PANTHER)
qpx_c1505	hect e3 ubiquitin	956	gi|301110276|ref|XP_002904218.1|HECT E3 ubiquitin ligase, putative [Phytophthora infestans T30-4] >gi|262096344|gb|EEY54396.1| HECT E3 ubiquitin ligase, putative [Phytophthora infestans T30-4]	XP_002904218	1.06197e-92	77	344.354	270	208	5	1.06197e-92	0.738	1	F:ligase activity	-	IPR000569 (PFAM); PTHR11254 (PANTHER), PTHR11254:SF124 (PANTHER)
qpx_c1507	conserved unknown protein [Ectocarpus siliculosus]	1190	gi|298710166|emb|CBJ31876.1|conserved unknown protein [Ectocarpus siliculosus]	CBJ31876	1.02666e-08	46	65.855	157	73	4	1.02666e-08	0.505	0	-		SignalP (SIGNALP)
qpx_c1512	zip family transporter: zinc ion	677	gi|299115142|emb|CBN75509.1|Zinc transporter zupT, Zinc transporter ZIP, metal ion transmembrane transporter activity [Ectocarpus siliculosus]	CBN75509	5.82216e-50	79	201.445	148	118	5	5.82216e-50	0.762	4	P:metal ion transport; C:membrane; F:metal ion transmembrane transporter activity; P:transmembrane transport	-	IPR003689 (PFAM); PTHR11065 (PANTHER), SignalP (SIGNALP)
qpx_lrc1514	conserved unknown protein [Ectocarpus siliculosus]	372	gi|298708815|emb|CBJ30774.1|conserved unknown protein [Ectocarpus siliculosus]	CBJ30774	1.34189e-14	60	82.8037	84	51	5	1.34189e-14	0.616	5	F:RNA binding; F:nucleic acid binding; F:nucleotide binding; P:mRNA processing; C:nucleus		IPR000504 (PFAM); IPR012677 (G3DSA:3.30.70.GENE3D); SSF54928 (SUPERFAMILY)
qpx_c1515	vacuolar protein sorting-associated protein 45	931	gi|91092324|ref|XP_970273.1|PREDICTED: similar to Vacuolar protein sorting-associated protein 45 (mVps45) [Tribolium castaneum] >gi|270015700|gb|EFA12148.1| hypothetical protein TcasGA2_TC002297 [Tribolium castaneum]	XP_970273	3.29686e-65	71	155.606	170	121	5	3.29686e-65	0.664	2	P:vesicle docking involved in exocytosis; P:vesicle-mediated transport		IPR001619 (PANTHER); G3DSA:1.25.40.60 (GENE3D), G3DSA:3.90.830.10 (GENE3D), PTHR11679:SF3 (PANTHER)
qpx_c1516	40s ribosomal protein s5-2	285	gi|301109072|ref|XP_002903617.1|40S ribosomal protein S5-2 [Phytophthora infestans T30-4] >gi|262097341|gb|EEY55393.1| 40S ribosomal protein S5-2 [Phytophthora infestans T30-4]	XP_002903617	1.76392e-22	96	108.997	61	59	5	1.76392e-22	0.958	4	F:structural constituent of ribosome; F:RNA binding; C:small ribosomal subunit; P:translation	-	SignalP (SIGNALP)
qpx_c1518	ranbp1 domain containing protein	1130	gi|226497378|ref|NP_001150613.1|LOC100284246 [Zea mays] >gi|195640586|gb|ACG39761.1| ranBP1 domain containing protein [Zea mays]	NP_001150613	0.000142733	46	51.9878	141	65	5	0.000142733	0.456	1	P:intracellular transport		IPR000156 (PFAM); IPR011993 (G3DSA:2.30.29.GENE3D); SignalP (SIGNALP), SSF50729 (SUPERFAMILY)
qpx_c1519	leucine-zipper-like transcriptional regulator	778	gi|219111191|ref|XP_002177347.1|predicted protein [Phaeodactylum tricornutum CCAP 1055/1] >gi|217411882|gb|EEC51810.1| predicted protein [Phaeodactylum tricornutum CCAP 1055/1]	XP_002177347	5.40726e-35	54	152.14	239	130	5	5.40726e-35	0.5	1	F:protein binding		IPR000210 (SMART); IPR011333 (G3DSA:3.30.710.GENE3D); IPR013069 (PFAM); IPR015915 (G3DSA:2.120.10.GENE3D); PTHR24413 (PANTHER)
qpx_c1520	loc407663 protein	1032	gi|167537189|ref|XP_001750264.1|hypothetical protein [Monosiga brevicollis MX1] >gi|163771254|gb|EDQ84923.1| predicted protein [Monosiga brevicollis MX1]	XP_001750264	4.83434e-18	49	69.3218	169	84	5	4.83434e-18	0.51	7	P:oxidation-reduction process; F:binding; F:oxidoreductase activity; F:molybdenum ion binding; P:metabolic process; F:catalytic activity; F:pyridoxal phosphate binding		SignalP (SIGNALP)
qpx_c1522	phosphoribosylformylglycinamidine synthase	1339	gi|297842175|ref|XP_002888969.1|hypothetical protein ARALYDRAFT_476563 [Arabidopsis lyrata subsp. lyrata] >gi|297334810|gb|EFH65228.1| hypothetical protein ARALYDRAFT_476563 [Arabidopsis lyrata subsp. lyrata]	XP_002888969	2.07012e-133	70	480.33	431	306	5	2.07012e-133	0.698	1	F:catalytic activity	-	IPR010918 (PFAM); IPR017926 (PROFILE); G3DSA:3.40.50.880 (GENE3D), PTHR10099 (PANTHER), SSF52317 (SUPERFAMILY)
qpx_c1525	splicing factor u2af large	1133	gi|301117646|ref|XP_002906551.1|splicing factor U2af large subunit, putative [Phytophthora infestans T30-4] >gi|262107900|gb|EEY65952.1| splicing factor U2af large subunit, putative [Phytophthora infestans T30-4]	XP_002906551	9.11762e-66	57	184.111	284	163	5	9.11762e-66	0.566	5	F:RNA binding; F:nucleic acid binding; F:nucleotide binding; P:mRNA processing; C:nucleus		IPR000504 (PFAM); IPR012677 (G3DSA:3.30.70.GENE3D); PTHR23139 (PANTHER), PTHR23139:SF9 (PANTHER), SSF54928 (SUPERFAMILY)
qpx_c1529	nonspecific lipid-transfer sterol carrier	611	gi|157866774|ref|XP_001681942.1|nonspecific lipid-transfer protein; sterol carrier protein [Leishmania major strain Friedlin] >gi|68125393|emb|CAJ03252.1| nonspecific lipid-transfer protein, putative; sterol carrier protein, putative [Leishmania major strain Friedlin]	XP_001681942	9.68142e-16	76	87.4261	68	52	5	9.68142e-16	0.772	3	P:lipid transport; F:transferase activity, transferring acyl groups other than amino-acyl groups; P:regulation of steroid biosynthetic process	EC:2.3.1.0	no IPS match
qpx_c1530	plasma membrane h+ atpase	1743	gi|115463173|ref|NP_001055186.1|Os05g0319800 [Oryza sativa Japonica Group] >gi|113578737|dbj|BAF17100.1| Os05g0319800 [Oryza sativa Japonica Group]	NP_001055186	1.90368e-102	62	365.54	505	317	5	1.90368e-102	0.62	2	C:cytoplasmic membrane-bounded vesicle; C:plasma membrane	-	IPR000695 (PRINTS); IPR001757 (PRINTS); IPR005834 (PFAM); IPR023214 (SUPERFAMILY); IPR023298 (G3DSA:1.20.1110.GENE3D); PTHR24093 (PANTHER), PTHR24093:SF61 (PANTHER), SSF81665 (SUPERFAMILY)
qpx_c1531	translation initiation factor 2 gamma subunit	843	gi|156377940|ref|XP_001630903.1|predicted protein [Nematostella vectensis] >gi|156217933|gb|EDO38840.1| predicted protein [Nematostella vectensis]	XP_001630903	1.4339e-71	83	273.863	204	170	5	1.4339e-71	0.852	3	F:GTPase activity; F:translation initiation factor activity; F:GTP binding	-	no IPS match
qpx_c1532	fun14 domain-containing protein 1	793	gi|219120417|ref|XP_002180947.1|predicted protein [Phaeodactylum tricornutum CCAP 1055/1] >gi|217407663|gb|EEC47599.1| predicted protein [Phaeodactylum tricornutum CCAP 1055/1]	XP_002180947	5.28959e-17	66	92.4337	96	64	5	5.28959e-17	0.59	0	-		IPR007014 (PFAM); IPR018247 (PROSITE); IPR018249 (PROFILE); PTHR21346 (PANTHER)
qpx_lrc1533	ubiquitin-associated protein	593	gi|298709373|emb|CBJ31307.1|conserved unknown protein [Ectocarpus siliculosus]	CBJ31307	5.65657e-08	65	45.4394	40	26	4	5.65657e-08	0.5575	1	F:zinc ion binding		SignalP (SIGNALP)
qpx_c1534	heat shock protein 67b2	623	gi|46110152|ref|XP_382134.1|hypothetical protein FG01958.1 [Gibberella zeae PH-1]	XP_382134	6.19982e-13	60	78.1814	119	72	5	6.19982e-13	0.568	0	-		IPR001763 (G3DSA:3.40.250.GENE3D); PTHR13253 (PANTHER), SignalP (SIGNALP)
qpx_c1535	cation transporting atpase	1842	gi|219129018|ref|XP_002184696.1|predicted protein [Phaeodactylum tricornutum CCAP 1055/1] >gi|217403805|gb|EEC43755.1| predicted protein [Phaeodactylum tricornutum CCAP 1055/1]	XP_002184696	0	78	565.844	445	351	5	0	0.718	5	P:cellular biosynthetic process; F:ATPase activity, coupled to transmembrane movement of ions, phosphorylative mechanism; P:ion transport; F:nucleotide binding; C:membrane	-	IPR000695 (PRINTS); IPR001757 (PRINTS); IPR005834 (PFAM); IPR006068 (PFAM); IPR023214 (SUPERFAMILY); IPR023298 (G3DSA:1.20.1110.GENE3D); PTHR24093 (PANTHER), PTHR24093:SF176 (PANTHER), SSF81665 (SUPERFAMILY)
qpx_c1536	ubiquitin-interacting factor 4	614	gi|297805114|ref|XP_002870441.1|hypothetical protein ARALYDRAFT_493628 [Arabidopsis lyrata subsp. lyrata] >gi|297316277|gb|EFH46700.1| hypothetical protein ARALYDRAFT_493628 [Arabidopsis lyrata subsp. lyrata]	XP_002870441	4.13361e-06	56	55.4546	93	53	5	4.13361e-06	0.538	1	C:cellular_component		IPR018997 (PFAM); SSF143503 (SUPERFAMILY)
qpx_c1537	nb-arc domain protein	1156	gi|301110314|ref|XP_002904237.1|conserved hypothetical protein [Phytophthora infestans T30-4] >gi|262096363|gb|EEY54415.1| conserved hypothetical protein [Phytophthora infestans T30-4]	XP_002904237	1.50884e-25	51	121.709	263	136	5	1.50884e-25	0.488	5	F:binding; P:apoptotic process; F:ATP binding; C:kinesin complex; F:microtubule motor activity		IPR011990 (G3DSA:1.25.40.GENE3D); IPR013026 (PROFILE); IPR019734 (SMART); PTHR19959 (PANTHER), SSF48452 (SUPERFAMILY)
qpx_c1538	conserved hypothetical protein [Phytophthora infestans T30-4]	923	gi|301102472|ref|XP_002900323.1|conserved hypothetical protein [Phytophthora infestans T30-4] >gi|262102064|gb|EEY60116.1| conserved hypothetical protein [Phytophthora infestans T30-4]	XP_002900323	2.20018e-47	59	193.741	231	138	5	2.20018e-47	0.536	0	-		IPR005532 (G3DSA:3.90.1580.GENE3D); IPR016187 (SUPERFAMILY); PTHR23150 (PANTHER), PTHR23150:SF5 (PANTHER)
qpx_c1540	abhydrolase domain-containing protein 2-b	615	gi|47214698|emb|CAG01051.1|unnamed protein product [Tetraodon nigroviridis]	CAG01051	9.33486e-06	51	54.299	139	72	5	9.33486e-06	0.502	4	F:hydrolase activity; C:integral to membrane; C:membrane; P:biological_process		no IPS match
qpx_c1542	hydroxyacyl-coenzyme a dehydrogenase 3-ketoacyl-coenzyme a thiolase enoyl-coenzyme a hydratase (trifunctional protein) alpha subunit	463	gi|301114004|ref|XP_002998772.1|trifunctional enzyme subunit alpha, putative [Phytophthora infestans T30-4] >gi|262112073|gb|EEY70125.1| trifunctional enzyme subunit alpha, putative [Phytophthora infestans T30-4]	XP_002998772	1.24557e-44	83	164.466	112	94	5	1.24557e-44	0.744	7	F:acetyl-CoA C-acetyltransferase activity; P:fatty acid metabolic process; P:oxidation-reduction process; F:oxidoreductase activity, acting on the CH-OH group of donors, NAD or NADP as acceptor; C:mitochondrial nucleoid; F:coenzyme binding; F:hydro-lyase activity	EC:2.3.1.9; EC:1.1.1.0; EC:4.2.1.0	IPR001753 (PFAM); IPR018376 (PROSITE); G3DSA:3.90.226.10 (GENE3D), PTHR23309 (PANTHER), SSF52096 (SUPERFAMILY)
qpx_c1544	glutamine synthetase	566	gi|190683036|gb|ACE81814.1|glutamine synthetase [Oxyrrhis marina]	ACE81814	8.25635e-66	80	253.447	162	131	5	8.25635e-66	0.8	3	F:glutamate-ammonia ligase activity; F:ATP binding; P:glutamine biosynthetic process	EC:6.3.1.2	IPR008146 (PFAM); IPR014746 (G3DSA:3.30.590.GENE3D); PTHR20852 (PANTHER), PTHR20852:SF14 (PANTHER), SSF55931 (SUPERFAMILY)
qpx_c1545	predicted protein [Phaeodactylum tricornutum CCAP 1055/1]	405	gi|219117227|ref|XP_002179408.1|predicted protein [Phaeodactylum tricornutum CCAP 1055/1] >gi|217409299|gb|EEC49231.1| predicted protein [Phaeodactylum tricornutum CCAP 1055/1]	XP_002179408	0.000808767	51	46.9802	83	43	1	0.000808767	0.51	1	F:binding		SignalP (SIGNALP)
qpx_c1548	hypothetical protein PPL_03932 [Polysphondylium pallidum PN500]	388	gi|281208967|gb|EFA83142.1|hypothetical protein PPL_03932 [Polysphondylium pallidum PN500]	EFA83142	3.25581e-05	60	51.6026	68	41	4	3.25581e-05	0.585	2	F:binding; F:transferase activity	-	no IPS match
qpx_c1556	eukaryotic translation initiation factor 2 alpha subunit	733	gi|290984550|ref|XP_002674990.1|predicted protein [Naegleria gruberi] >gi|284088583|gb|EFC42246.1| predicted protein [Naegleria gruberi]	XP_002674990	1.70244e-56	73	223.402	231	169	5	1.70244e-56	0.706	2	F:RNA binding; P:translation	-	IPR011488 (PFAM); IPR012340 (G3DSA:2.40.50.GENE3D); G3DSA:1.10.150.190 (GENE3D), G3DSA:3.30.70.1130 (GENE3D), PTHR10602 (PANTHER), SSF110993 (SUPERFAMILY), SSF116742 (SUPERFAMILY)
qpx_c1558	26s proteasome regulatory complex	688	gi|302838905|ref|XP_002951010.1|26S proteasome regulatory complex [Volvox carteri f. nagariensis] >gi|300263705|gb|EFJ47904.1| 26S proteasome regulatory complex [Volvox carteri f. nagariensis]	XP_002951010	1.60573e-84	88	168.318	102	90	5	1.60573e-84	0.896	7	C:cytoplasm; P:auxin biosynthetic process; C:proteasome regulatory particle, base subcomplex; F:ATPase activity; P:ubiquitin-dependent protein catabolic process; F:ATP binding; C:nucleus	EC:3.6.1.3	no IPS match
qpx_c1559	aspartate-semialdehyde dehydrogenase	1673	gi|167527123|ref|XP_001747894.1|hypothetical protein [Monosiga brevicollis MX1] >gi|163773643|gb|EDQ87281.1| predicted protein [Monosiga brevicollis MX1]	XP_001747894	1.53713e-107	81	394.815	328	268	5	1.53713e-107	0.762	8	C:cytoplasm; P:threonine biosynthetic process; F:NAD binding; F:aspartate-semialdehyde dehydrogenase activity; F:NADP binding; F:protein dimerization activity; P:methionine biosynthetic process; P:oxidation-reduction process	EC:1.2.1.11	IPR000640 (G3DSA:3.30.70.GENE3D); IPR005517 (PFAM); IPR009022 (SUPERFAMILY); IPR014721 (G3DSA:3.30.230.GENE3D); PTHR23115 (PANTHER), PTHR23115:SF13 (PANTHER)
qpx_c1560	hypothetical protein PPL_11968 [Polysphondylium pallidum PN500]	662	gi|281200716|gb|EFA74934.1|hypothetical protein PPL_11968 [Polysphondylium pallidum PN500]	EFA74934	0.000249478	41	41.5874	58	24	1	0.000249478	0.41	3	F:metal ion binding; F:nucleic acid binding; F:zinc ion binding		IPR001878 (PFAM); IPR013084 (G3DSA:4.10.60.GENE3D); SSF57756 (SUPERFAMILY)
qpx_c1561	protein	1073	gi|224003081|ref|XP_002291212.1|predicted protein [Thalassiosira pseudonana CCMP1335] >gi|220972988|gb|EED91319.1| predicted protein [Thalassiosira pseudonana CCMP1335]	XP_002291212	1.42309e-65	60	253.447	305	183	5	1.42309e-65	0.548	7	P:oxidation-reduction process; F:oxidoreductase activity, acting on paired donors, with incorporation or reduction of molecular oxygen; F:iron ion binding; F:L-ascorbic acid binding; F:oxidoreductase activity; F:zinc ion binding; C:intracellular		IPR005123 (PFAM); IPR006620 (SMART); PTHR10869 (PANTHER), PTHR10869:SF15 (PANTHER)
qpx_c1562	vacuolar transport chaperone-like protein	653	gi|307104357|gb|EFN52611.1|hypothetical protein CHLNCDRAFT_58814 [Chlorella variabilis]	EFN52611	1.13488e-23	63	114.005	122	77	5	1.13488e-23	0.626	0	-		IPR003807 (PFAM); PTHR10783 (PANTHER), PTHR10783:SF20 (PANTHER)
qpx_c1563	protein phosphatase 2c-related protein	567	gi|298711281|emb|CBJ26526.1|protein phosphatase 2C-like domain-containing protein [Ectocarpus siliculosus]	CBJ26526	9.17719e-37	67	129.798	130	88	5	9.17719e-37	0.716	4	P:protein dephosphorylation; F:metal ion binding; F:protein serine/threonine phosphatase activity; C:protein serine/threonine phosphatase complex	-	IPR001932 (G3DSA:3.60.40.GENE3D); IPR014045 (PFAM); IPR015655 (PANTHER)
qpx_c1564	ankyrin unc44	441	gi|149242815|pdb|2P2C|PChain P, Inhibition Of Caspase-2 By A Designed Ankyrin Repeat Protein (Darpin) >gi|149242818|pdb|2P2C|Q Chain Q, Inhibition Of Caspase-2 By A Designed Ankyrin Repeat Protein (Darpin) >gi|149242821|pdb|2P2C|R Chain R, Inhibition Of Caspase-2 By A Designed Ankyrin Repeat Protein (Darpin) >gi|149242824|pdb|2P2C|S Chain S, Inhibition Of Caspase-2 By A Designed Ankyrin Repeat Pr…	2P2C_P	4.50158e-11	61	46.2098	60	37	5	4.50158e-11	0.606	1	F:binding		IPR002110 (PFAM); IPR020683 (G3DSA:1.25.40.GENE3D)
qpx_c1565	hypothetical protein VOLCADRAFT_92900 [Volvox carteri f. nagariensis]	430	gi|302841496|ref|XP_002952293.1|hypothetical protein VOLCADRAFT_92900 [Volvox carteri f. nagariensis] >gi|300262558|gb|EFJ46764.1| hypothetical protein VOLCADRAFT_92900 [Volvox carteri f. nagariensis]	XP_002952293	4.13886e-08	56	61.2326	78	44	5	4.13886e-08	0.568	1	P:metabolic process	-	SignalP (SIGNALP)
qpx_c1567	ccp41_orysj ame: full=cyclin-p4-1 short= 4 1	490	gi|242040161|ref|XP_002467475.1|hypothetical protein SORBIDRAFT_01g028810 [Sorghum bicolor] >gi|241921329|gb|EER94473.1| hypothetical protein SORBIDRAFT_01g028810 [Sorghum bicolor]	XP_002467475	5.07166e-14	71	80.8777	80	57	5	5.07166e-14	0.72	0	-		IPR011028 (SUPERFAMILY); IPR013763 (G3DSA:1.10.472.GENE3D); IPR013922 (PFAM); PTHR15615 (PANTHER), SignalP (SIGNALP)
qpx_c1570	nadh dehydrogenase 1 alpha subcomplex subunit 6	423	gi|47217026|emb|CAG01654.1|unnamed protein product [Tetraodon nigroviridis]	CAG01654	7.58952e-18	70	93.5893	87	61	5	7.58952e-18	0.644	2	C:membrane; C:mitochondrion	-	IPR008011 (PFAM); PTHR12964 (PANTHER)
qpx_c1571	hypothetical protein SORBIDRAFT_06g033130 [Sorghum bicolor]	594	gi|242074798|ref|XP_002447335.1|hypothetical protein SORBIDRAFT_06g033130 [Sorghum bicolor] >gi|241938518|gb|EES11663.1| hypothetical protein SORBIDRAFT_06g033130 [Sorghum bicolor]	XP_002447335	1.05929e-32	66	143.665	156	103	5	1.05929e-32	0.65	1	C:cytoplasmic membrane-bounded vesicle	-	no IPS match
qpx_c1573	dihydrolipoamide s-succinyltransferase (e2 component of 2-oxo-glutarate complex)	482	gi|3914210|sp|Q90512.1|ODO2_TAKRURecName: Full=Dihydrolipoyllysine-residue succinyltransferase component of 2-oxoglutarate dehydrogenase complex, mitochondrial; AltName: Full=2-oxoglutarate dehydrogenase complex component E2; Short=OGDC-E2; AltName: Full=Dihydrolipoamide succinyltransferase component of 2-oxoglutarate dehydrogenase complex; AltName: Full=E2K; Flags: Precursor >gi|1117958|gb|AAC59…	Q90512	6.10157e-47	90	127.102	73	66	5	6.10157e-47	0.888	11	F:heat shock protein binding; F:lipoic acid binding; P:2-oxoglutarate metabolic process; C:mitochondrion; P:NADH metabolic process; F:chaperone binding; P:tricarboxylic acid cycle; C:microsome; F:dihydrolipoyllysine-residue succinyltransferase activity; C:oxoglutarate dehydrogenase complex; C:plasma membrane	EC:2.3.1.61	IPR001078 (PFAM); IPR023213 (G3DSA:3.30.559.GENE3D); PTHR23151 (PANTHER), PTHR23151:SF8 (PANTHER), SignalP (SIGNALP), SSF52777 (SUPERFAMILY)
qpx_c1574	esterase lipase	589	gi|160938293|ref|ZP_02085648.1|hypothetical protein CLOBOL_03189 [Clostridium bolteae ATCC BAA-613] >gi|158438666|gb|EDP16423.1| hypothetical protein CLOBOL_03189 [Clostridium bolteae ATCC BAA-613]	ZP_02085648	2.63159e-12	47	75.8702	156	74	5	2.63159e-12	0.486	2	F:hydrolase activity; P:metabolic process		IPR013094 (PFAM); G3DSA:3.40.50.1820 (GENE3D), PTHR23024 (PANTHER), SSF53474 (SUPERFAMILY)
qpx_c1575	dispatched-like protein	457	gi|156400150|ref|XP_001638863.1|predicted protein [Nematostella vectensis] >gi|156225987|gb|EDO46800.1| predicted protein [Nematostella vectensis]	XP_001638863	1.8891e-16	63	78.1814	112	71	5	1.8891e-16	0.586	3	C:integral to membrane; C:membrane; F:hedgehog receptor activity		IPR003392 (PFAM); SignalP (SIGNALP), SSF82866 (SUPERFAMILY)
qpx_c1576	guanine nucleotide exchange factor	1006	gi|66801551|ref|XP_629701.1|calmodulin-binding protein [Dictyostelium discoideum AX4] >gi|74849435|sp|Q9TW28.1|MYOM_DICDI RecName: Full=Myosin-M heavy chain; AltName: Full=RhoGEF domain-containing protein myoM >gi|5714396|gb|AAD47903.1|AF090533_1 unconventional myosin heavy chain MyoM [Dictyostelium discoideum] >gi|5922602|dbj|BAA84604.1| myoM [Dictyostelium discoideum] >gi|60463060|gb|EAL61255.1…	XP_629701	2.02904e-12	48	77.7962	216	104	5	2.02904e-12	0.476	9	F:transferase activity; F:Rho guanyl-nucleotide exchange factor activity; P:regulation of Rho protein signal transduction; ; C:intracellular; F:guanyl-nucleotide exchange factor activity; F:receptor signaling protein activity; P:signal transduction; F:protein binding		IPR000219 (G3DSA:1.20.900.GENE3D); PTHR12673 (PANTHER)
qpx_c1578	40s ribosomal protein	509	gi|223993973|ref|XP_002286670.1|predicted protein [Thalassiosira pseudonana CCMP1335] >gi|220977985|gb|EED96311.1| predicted protein [Thalassiosira pseudonana CCMP1335]	XP_002286670	4.22849e-43	93	177.563	119	111	5	4.22849e-43	0.938	3	C:ribosome; F:structural constituent of ribosome; P:translation	-	IPR001971 (G3DSA:3.30.420.GENE3D); IPR018102 (PROSITE); PTHR11759:SF1 (PANTHER), SSF53137 (SUPERFAMILY)
qpx_c1580	alpha-glucosidase ii	1159	gi|195998333|ref|XP_002109035.1|hypothetical protein TRIADDRAFT_37096 [Trichoplax adhaerens] >gi|190589811|gb|EDV29833.1| hypothetical protein TRIADDRAFT_37096 [Trichoplax adhaerens]	XP_002109035	4.92774e-101	67	372.474	359	244	5	4.92774e-101	0.644	2	F:hydrolase activity, hydrolyzing O-glycosyl compounds; P:carbohydrate metabolic process		IPR000322 (PANTHER); IPR017853 (SUPERFAMILY); PTHR22762:SF7 (PANTHER), SSF51011 (SUPERFAMILY)
qpx_c1581	cysteine proteinase	654	gi|218198967|gb|EEC81394.1|hypothetical protein OsI_24614 [Oryza sativa Indica Group]	EEC81394	1.96313e-15	46	86.6557	199	92	5	1.96313e-15	0.442	5	C:cytoplasmic membrane-bounded vesicle; F:hydrolase activity; F:cysteine-type peptidase activity; F:peptidase activity; F:cysteine-type endopeptidase activity		IPR000668 (PFAM); IPR013128 (PANTHER); G3DSA:3.90.70.10 (GENE3D), SSF54001 (SUPERFAMILY)
qpx_c1585	phosphoenolpyruvate carboxylase	973	gi|219125106|ref|XP_002182829.1|predicted protein [Phaeodactylum tricornutum CCAP 1055/1] >gi|217405623|gb|EEC45565.1| predicted protein [Phaeodactylum tricornutum CCAP 1055/1]	XP_002182829	5.25063e-103	74	378.637	321	238	5	5.25063e-103	0.71	1	F:lyase activity	-	IPR015813 (SUPERFAMILY); IPR021135 (PRINTS)
qpx_c1586	cell division protease ftsh	546	gi|255550758|ref|XP_002516427.1|Protein YME1, putative [Ricinus communis] >gi|223544247|gb|EEF45768.1| Protein YME1, putative [Ricinus communis]	XP_002516427	5.6609e-37	74	157.532	150	112	5	5.6609e-37	0.742	5	F:endopeptidase activity; P:protein metabolic process; P:cellular process; F:ATPase activity, coupled; F:nucleotide binding	-	IPR000642 (PFAM); PTHR23076 (PANTHER), PTHR23076:SF10 (PANTHER), SSF140990 (SUPERFAMILY)
qpx_c1590	large ala glu-rich protein	821	gi|303275454|ref|XP_003057021.1|predicted protein [Micromonas pusilla CCMP1545] >gi|226461373|gb|EEH58666.1| predicted protein [Micromonas pusilla CCMP1545]	XP_003057021	1.02118e-10	43	71.633	232	102	5	1.02118e-10	0.444	0	-		PD936484 (PRODOM)
qpx_lrc1592	cysteine endopeptidase	372	gi|255081132|ref|XP_002507788.1|cysteine endopeptidase [Micromonas sp. RCC299] >gi|226523064|gb|ACO69046.1| cysteine endopeptidase [Micromonas sp. RCC299]	XP_002507788	3.90431e-14	60	81.2629	75	45	5	3.90431e-14	0.672	1	F:peptidase activity	-	G3DSA:2.40.50.170 (GENE3D), SSF54001 (SUPERFAMILY)
qpx_c1593	solute carrier family member 39	572	gi|149724358|ref|XP_001495530.1|PREDICTED: similar to solute carrier family 25, member 39 [Equus caballus]	XP_001495530	0.000109813	67	50.447	46	31	5	0.000109813	0.63	1	C:mitochondrion	-	no IPS match
qpx_c1594	kinesin-like protein	924	gi|301119241|ref|XP_002907348.1|kinesin-like protein [Phytophthora infestans T30-4] >gi|262105860|gb|EEY63912.1| kinesin-like protein [Phytophthora infestans T30-4]	XP_002907348	2.54982e-19	80	100.523	81	65	5	2.54982e-19	0.78	8	P:auxin biosynthetic process; P:microtubule-based movement; F:phosphorelay sensor kinase activity; F:ATP binding; P:signal transduction; C:membrane; F:microtubule motor activity; C:microtubule	-	no IPS match
qpx_c1595	protein	920	gi|223998476|ref|XP_002288911.1|predicted protein [Thalassiosira pseudonana CCMP1335] >gi|220976019|gb|EED94347.1| predicted protein [Thalassiosira pseudonana CCMP1335]	XP_002288911	2.20763e-15	46	87.4261	216	100	5	2.20763e-15	0.452	0	-		no IPS match
qpx_c1596	probable isoleucine-trna synthetase	1303	gi|301105601|ref|XP_002901884.1|leucyl-tRNA synthetase, cytoplasmic, putative [Phytophthora infestans T30-4] >gi|262099222|gb|EEY57274.1| leucyl-tRNA synthetase, cytoplasmic, putative [Phytophthora infestans T30-4]	XP_002901884	1.11942e-43	54	182.185	378	207	5	1.11942e-43	0.51	10	F:ligase activity; P:auxin biosynthetic process; P:tRNA aminoacylation for protein translation; F:nucleotide binding; F:leucine-tRNA ligase activity; C:cytoplasm; P:translation; F:ATP binding; P:leucyl-tRNA aminoacylation; F:aminoacyl-tRNA ligase activity		no IPS match
qpx_c1597	unnamed protein product [Tetraodon nigroviridis]	1464	gi|47224901|emb|CAG06471.1|unnamed protein product [Tetraodon nigroviridis]	CAG06471	0.000268116	64	51.6026	48	31	2	0.000268116	0.64	0	-		no IPS match
qpx_c1598	actin-like protein	607	gi|301114139|ref|XP_002998839.1|actin-like protein [Phytophthora infestans T30-4] >gi|262110933|gb|EEY68985.1| actin-like protein [Phytophthora infestans T30-4]	XP_002998839	1.52995e-64	79	244.973	168	133	5	1.52995e-64	0.728	4	C:cytoskeleton; P:regulation of actin filament polymerization; F:actin binding; F:ATP binding	-	IPR004000 (PANTHER); IPR015623 (PTHR11937:PANTHER); IPR020611 (PROSITE); G3DSA:3.30.420.40 (GENE3D), SSF53067 (SUPERFAMILY)
qpx_c1599	biotin lipoate a b protein ligase family	768	gi|299471008|emb|CBN78869.1|Biotin/lipoate A/B protein ligase family [Ectocarpus siliculosus]	CBN78869	1.10789e-08	82	64.6994	39	32	5	1.10789e-08	0.748	2	F:catalytic activity; P:cellular protein modification process		IPR000342 (PFAM); IPR016137 (SUPERFAMILY); G3DSA:1.10.167.10 (GENE3D)
qpx_c1600	cog2132: multicopper oxidases	1020	gi|116054868|emb|CAL56945.1|COG2132: Putative multicopper oxidases (ISS) [Ostreococcus tauri]	CAL56945	2.15302e-09	59	67.781	83	49	5	2.15302e-09	0.534	3	P:oxidation-reduction process; F:oxidoreductase activity; F:copper ion binding		no IPS match
qpx_c1602	yrinic acid -diamide mitochondrial precursor	627	gi|196014876|ref|XP_002117296.1|hypothetical protein TRIADDRAFT_32318 [Trichoplax adhaerens] >gi|190580049|gb|EDV20135.1| hypothetical protein TRIADDRAFT_32318 [Trichoplax adhaerens]	XP_002117296	2.85548e-45	66	179.104	183	121	5	2.85548e-45	0.656	4	P:cobalamin biosynthetic process; F:ATP binding; F:cob(I)yrinic acid a,c-diamide adenosyltransferase activity; F:transferase activity		IPR002779 (PFAM); IPR016030 (G3DSA:1.20.1200.GENE3D); IPR017858 (PRODOM); PTHR12213 (PANTHER)
qpx_c1603	cytochrome b5	514	gi|195483818|ref|XP_002090446.1|GE13120 [Drosophila yakuba] >gi|194176547|gb|EDW90158.1| GE13120 [Drosophila yakuba]	XP_002090446	1.14186e-19	76	99.7525	78	60	5	1.14186e-19	0.74	3	F:metal ion binding; F:oxidoreductase activity; F:electron carrier activity	-	IPR001199 (PRINTS); PTHR19359 (PANTHER)
[truncated: 6,130 more rows]

## Sheet: 10841 seq wihout blast hit
Seq. ID	Seq. Description	Seq. Length	#Hits	min. eValue	mean Similarity	#GOs	GOs	Enzyme Codes	InterProScan
qpx_c1	---NA---	510	0			0	-		no IPS match
qpx_c5	---NA---	535	0			0	-		seg (SEG), SignalP-NN(euk) (SIGNALP)
qpx_c8	---NA---	2116	0			0	-		PF13358 (PFAM)
qpx_c10	---NA---	779	0			0	-		seg (SEG)
[truncated: 10,837 more rows]
