# Supplementary material for: Characterization of the transcriptome and temperature-induced differential gene expression in QPX, the thraustochytrid parasite of hard clams
Source: BMC Genomics. 2014 Mar 28;15:245. doi: 10.1186/1471-2164-15-245 (PMC3986615; doi:10.1186/1471-2164-15-245)
Supplement: Additional file 2 — A list of 1580 QPX transcripts differentially expressed (DE) in response to four temperature treatments. The file is a Microsoft Excel worksheet that contains a list of 1580 DE QPX transcripts and the mean fold change value for each transcript at each temperature treatment. [file 1471-2164-15-245-S2.xlsx]

## Sheet: 1580 DE - fold change 
Seq. ID	Seq. Description	27°C	23°C	13°C	10°C
qpx_c10010	fk506 binding protein 12-rapamycin associated protein 1	1.40543	-2.13462	1.01864	1.14168
qpx_c10014	hypothetical protein	-1.97574	-2.17325	1.51155	1.77788
qpx_c10032	hypothetical protein	1.53267	-1.6096	-0.427558	-1.18375
qpx_c1004	rieske non-heme iron oxygenase family protein	1.42752	1.26227	-1.80596	-1.57717
qpx_c10064	hypothetical protein	1.55293	-1.25237	-1.18871	-1.44644
qpx_c10065	hypothetical protein	-2.85979	-2.05526	1.50855	1.90232
qpx_c101	heat shock protein DnaJ	-1.46575	-1.59983	1.43132	1.18947
qpx_c10106	actin -like protein	-0.350062	1.5782	-1.54246	-1.49361
qpx_c10146	hypothetical protein	-1.35116	-1.92368	1.29296	1.55753
qpx_c10157	abc-type transporter	0.351187	1.67295	-1.52446	-2.11737
qpx_c1018	hypothetical protein	-2.39429	-2.00177	1.53978	1.79976
qpx_c10183	FAD linked oxidase	-1.22447	-1.74158	1.27434	1.463
qpx_c10197	phosphoenolpyruvate carboxykinase	1.57109	1.68621	-3.76565	-4.95835
qpx_c1020	heat shock protein 70kDa	-1.65283	-1.82157	1.43798	1.3729
qpx_c10215	hypothetical protein	-2.59686	-6.02542	0.493283	2.51636
qpx_c10226	hypothetical protein	-1.23372	-2.54662	1.95804	1.03014
qpx_c10243	hypothetical protein	-1.82125	-1.77229	1.52612	1.50801
qpx_c10256	mitochondrial carrier protein	1.99318	1.16818	-3.14073	-3.56965
qpx_c10258	hypothetical protein	1.58398	-1.36257	-1.19573	-1.35105
qpx_c10285	hypothetical protein	-1.55004	-1.41305	1.40401	1.35292
qpx_c10289	hypothetical protein	-1.56513	-1.40147	1.33258	1.45424
qpx_c103	mitochondrial biogenesis protein	1.41663	1.33692	-1.72216	-2.02115
qpx_c10328	hypothetical protein	-1.30011	1.35068	0.428594	-1.53434
qpx_c10334	hypothetical protein	2.1193	0.569029	-6.26303	-4.42902
qpx_c10359	solute carrier family member f2	-1.53058	-1.69254	1.38727	1.54521
qpx_c10364	carbamoyl-phosphate synthase	-2.78442	-3.27929	1.50674	2.03609
qpx_c10389	hypothetical protein	-1.14144	-1.14623	-1.22586	1.63548
qpx_c1039	hypothetical protein	1.38038	1.1364	-1.38402	-1.63902
qpx_c10415	hypothetical protein	1.87019	-1.50354	-1.30555	-1.8709
qpx_c1042	hypothetical protein	-0.382638	1.58783	-1.43582	-1.67681
qpx_c10428	hypothetical protein	-0.251403	1.69013	-1.80408	-2.03777
qpx_c1044	polyunsaturated fatty acid synthase	1.12938	-2.25812	-1.66972	2.24099
qpx_c10458	myb-like dna-binding	-1.74758	-2.57286	1.6017	1.39739
qpx_c1048	hypothetical protein	-1.74337	-1.8291	1.36776	1.76221
qpx_c1051	protein tyrosine phosphatase type iva protein 1	-1.78642	0.336167	1.21196	1.33469
qpx_c10515	hypothetical protein	1.13791	1.68686	-1.97081	-2.04267
qpx_c10529	hypothetical protein	0.31346	1.97067	-2.7023	-3.1577
qpx_c1054	superoxide-generating NADPH oxidase	-1.82254	-1.7655	1.54315	1.50354
qpx_c1058	hypothetical protein	-1.23123	1.5779	-1.30385	-1.36277
qpx_c10580	hypothetical protein	-0.830187	-3.75941	2.13507	-1.4332
qpx_c10593	hypothetical protein	-0.445216	-1.77716	1.26343	1.39301
qpx_c10616	farnesyl diphosphate synthase	-1.81256	1.09489	1.13186	1.25095
qpx_c10617	hypothetical protein	-1.7354	-1.19583	1.30581	1.41533
qpx_c10660	hypothetical protein	-1.69651	-1.57431	1.33312	1.64674
qpx_c10691	hypothetical protein	-0.338649	1.49533	-1.40489	-1.50276
qpx_c1070	arylsulfatase B-like	1.27822	1.42991	-1.73206	-1.88344
qpx_c10724	chaperone protein	-1.84055	-1.61091	1.40312	1.47011
qpx_c10727	chloroplast ascorbate peroxidase	0.681074	1.26197	-1.59945	-1.55583
qpx_c10729	hypothetical protein	2.15141	-1.50329	-1.92536	-2.09614
qpx_c10821	hypothetical protein	1.82846	-1.59034	-1.55668	-1.21539
qpx_c10842	hypothetical protein	1.20674	1.70854	-1.79027	-3.53231
qpx_c10846	hypothetical protein	1.58723	-1.26879	-1.38213	-1.19111
qpx_c10889	glyceraldehyde-3-phosphate dehydrogenase	-2.27637	-4.49088	1.56525	1.99825
qpx_c10898	hypothetical protein	0.372674	-1.53321	1.16224	1.20411
qpx_c10907	2-nitropropane dioxygenase	-0.277592	1.79693	-1.909	-2.3449
qpx_c1091	hypothetical protein	1.26159	1.38731	-1.66115	-1.60564
qpx_c1094	hypothetical protein	-0.417132	-1.5681	1.29081	1.21326
qpx_c10965	hypothetical protein	-1.38879	-1.52565	1.2076	1.62117
qpx_c11013	hypothetical protein	0.412135	-1.68495	1.34235	-1.02624
qpx_c11018	hypothetical protein	0.716108	-3.13772	0.359501	1.39426
qpx_c11042	retrotransposon	-3.43287	-2.41504	-0.335887	2.92454
qpx_c11075	hypothetical protein	-1.51951	1.07234	0.373204	1.3397
qpx_c111	hypothetical protein	-1.76347	-1.82868	1.27783	1.91109
qpx_c1111	eukaryotic translation initiation factor 4e	-1.58508	1.23711	1.03872	1.08148
qpx_c11120	hypothetical protein	-0.564157	2.03303	-2.37914	-1.8976
qpx_c11140	s-adenosyl-methionine-sterol-c- methyltransferase	-1.25077	1.56019	-1.25729	-1.45304
qpx_c11144	hypothetical protein	-1.80514	-1.48021	1.63923	1.11693
qpx_c11154	hypothetical protein	-1.74317	-1.37306	1.37498	1.2856
qpx_c1116	ribosomal protein 30 60s large ribosomal subunit	-1.90934	1.13792	0.401731	1.27315
qpx_c11166	mitochondrial carrier family	1.58758	1.73674	-4.31743	-6.45757
qpx_c11177	acyl- dehydrogenase	1.91574	-1.22543	-1.58416	-2.5139
qpx_c1118	hypothetical protein	1.41875	-1.56104	-0.254843	-1.27682
qpx_c11189	hypothetical protein	-1.27988	-1.65305	1.24797	1.53832
qpx_c1120	probable high co2 inducible periplasmic protein	-0.282809	-2.61354	1.32256	1.27339
qpx_c11201	l-aminoadipate-semialdehyde dehydrogenase large	-5.54724	-6.32938	1.55718	2.64212
qpx_c11229	hypothetical protein	1.483	1.13385	-1.60896	-1.57375
qpx_c1123	thioredoxin reductase	0.36548	-1.2325	-1.24069	1.50144
qpx_c11253	hypothetical protein	-2.68037	-1.62725	1.50744	1.73907
qpx_c11273	hypothetical protein	-1.54347	-1.64815	1.31316	1.63828
qpx_c11292	patain-like phospholipase	-1.52112	-1.86371	1.52377	1.39497
qpx_c11294	iron-containing alcohol dehydrogenase	-1.55814	-2.47582	1.72261	1.26887
qpx_c11296	mitochondrial carrier protein	1.87791	1.51395	-6.16106	-6.04195
qpx_c11319	hypothetical protein	1.40315	1.12843	-1.36781	-1.72238
qpx_c11339	hypothetical protein	-1.129	-3.01074	1.41583	1.70818
qpx_c11346	quinolinate phosphoribosyl transferase	-0.341034	1.67174	-1.85342	-1.58676
qpx_c11386	hypothetical protein	-2.89109	-3.72805	1.95691	1.62714
qpx_c114	alpha-glucosidase	-4.86973	-4.81142	1.72217	2.18141
qpx_c11410	hypothetical protein	0.506874	1.28737	-1.21396	-1.79618
qpx_c11442	hypothetical protein	-0.46386	1.5671	-1.48445	-1.33238
qpx_c11500	hypothetical protein	-0.443718	1.53315	-1.36291	-1.37254
qpx_c1158	zinc-regulated transporter 2	-1.38013	-1.30438	-1.08898	1.85788
qpx_c1159	hypothetical protein	-0.257017	1.382	-1.30381	-1.5363
qpx_c11626	hypothetical protein	-0.409277	1.54043	-1.49099	-1.308
qpx_c11657	carbamoyl-phosphate synthase	0.516535	1.3936	-1.58667	-1.45756
qpx_c1166	hypothetical protein	0.122169	-2.31213	1.33906	1.41712
qpx_c11681	heat shock protein 70kDa	-2.54744	-2.88937	1.4639	1.77004
qpx_c11713	phosphatidylinositol kinase	-1.07593	-1.55194	1.20668	1.32411
qpx_c1172	drug metabolite transporter superfamily	-1.35222	1.44568	-1.57731	1.2416
qpx_c11772	briggsae cbr-prl-1 protein	-1.60678	-0.366476	1.15823	1.37399
qpx_c11815	hypothetical protein	1.42591	1.49797	-2.56471	-1.89057
qpx_c11828	hypothetical protein	2.10762	-1.63316	-1.79084	-1.77785
qpx_c11836	hypothetical protein	-1.67511	-1.50843	1.29545	1.66276
qpx_c11844	hypothetical protein	-1.66168	1.32957	0.559193	-1.35084
qpx_c11878	acyl-CoA N-acyltransferase	-0.233029	1.65524	-1.89405	-1.7954
qpx_c11918	ammonium transporter	-3.33203	-2.39012	2.04423	1.32878
qpx_c1193	gtp-binding protein	-1.67172	-1.08865	1.19016	1.42137
qpx_c1194	beta-amylase	-4.23051	-1.18119	1.3305	1.81903
qpx_c1195	abc transporter b family protein	-1.43949	-1.70962	1.27342	1.64796
qpx_c11973	heat shock protein DnaJ	-2.06442	-1.92604	1.46971	1.64487
qpx_c1198	hypothetical protein	-1.62254	1.11866	-1.10302	1.33997
qpx_c1199	lipase class 3 family protein	1.38535	1.19688	-1.53704	-1.54231
qpx_c1203	hypothetical protein	0.37156	-1.79396	1.236	1.20882
qpx_c12035	protein kinase	-0.8533	-2.23327	1.37583	1.57717
qpx_c1205	26s proteasome regulatory subunit	-1.41455	1.52476	-1.24674	-1.228
qpx_c12085	glutathione s-transferase	-0.4171	1.62649	-1.56167	-1.43846
qpx_c1210	histone h3	-2.50657	-2.75172	1.21455	2.51015
qpx_c1212	plasma membrane H+ atpase	-1.78145	-1.28368	1.26565	1.52959
qpx_c12132	hypothetical protein	-1.41372	-1.537	1.25644	1.51569
qpx_c12143	hypothetical protein	1.70569	0.362605	-1.80352	-1.78564
qpx_c12176	hypothetical protein	-1.56126	1.75782	-1.32468	-1.58866
qpx_c1220	hypothetical protein	-0.465453	1.57398	-1.25305	-1.74493
qpx_c1221	peptidase C1A	-1.86934	2.2915	-2.99604	-1.33488
qpx_c12224	xenobiotic reductase	-2.01867	-1.4548	1.37	1.40271
qpx_c1224	hypothetical protein	1.25505	1.29322	-1.55056	-1.43138
qpx_c12243	pyridoxal phosphate-dependent enzyme	1.22267	1.6552	-2.28888	-1.93153
qpx_c1225	hypothetical protein	-1.37133	-1.77287	1.36847	1.49153
qpx_c12251	protein kinase, catalytic domain	-0.35417	1.52148	-1.46108	-1.48643
qpx_c12265	iron permease	-1.71933	-1.70649	1.62051	1.26913
qpx_c12276	mitochondrial substrate/solute carrier	-0.217646	1.42045	-1.45192	-1.55715
qpx_c12285	PX (phox) domain containing protein	1.52186	-0.370929	-1.36351	-1.49626
qpx_c1231	hypothetical protein	-1.83297	-3.19332	1.57383	1.83024
qpx_c1232	udp-glucose gdp-mannose dehydrogenase	-8.15269	-4.64382	2.57966	1.08782
qpx_c12362	hypothetical protein	-0.378023	1.65298	-1.60695	-1.55857
qpx_c12402	heat repeat containing protein	0.273997	-2.12161	1.38663	1.19257
qpx_c12407	hypothetical protein	0.504909	1.80585	-2.30314	-3.00544
qpx_c12426	hypothetical protein	-2.28015	-1.53099	1.14537	1.9696
qpx_c12455	peptidase C1A	-2.06765	2.27031	-2.46628	-1.32807
qpx_c1247	hypothetical protein	-0.193205	1.58604	-1.81686	-1.79259
qpx_c1248	pyruvate dehydrogenase	1.33465	1.38317	-1.74449	-1.82663
qpx_c12592	hypothetical protein	1.19674	1.61274	-1.89544	-2.03714
qpx_c126	hypothetical protein	-1.3698	-2.06606	1.29427	1.71553
qpx_c1260	hypothetical protein	1.49357	1.46114	-2.5193	-2.12417
qpx_c12653	histone h3	-2.28463	-2.1805	1.16095	2.40813
qpx_c12671	hypothetical protein	1.21014	1.3225	-1.53866	-1.38779
qpx_c1268	glycine decarboxylase h-protein	-0.34301	1.58645	-1.61835	-1.43947
qpx_c12689	hypothetical protein	-1.67103	-1.88112	1.56344	1.36532
qpx_c12699	hypothetical protein	1.36061	1.53388	-2.20945	-2.09261
qpx_c12706	phosphoenolpyruvate carboxykinase	1.21208	1.44028	-1.65711	-1.6252
qpx_c12708	hypothetical protein	0.631943	1.31593	-1.54546	-1.69795
qpx_c1271	dimeric alpha-beta barrel -domain protein	-1.1429	1.90342	-1.93667	-1.87097
qpx_c1279	hypothetical protein	-2.06325	2.3414	-2.34915	-1.91983
qpx_c12830	hypothetical protein	-2.08222	-2.12205	1.31837	1.76729
qpx_c12833	hypothetical protein	0.43901	1.37343	-1.32094	-1.57743
qpx_c1284	at4g33250 f17m5_10	-1.56389	1.12697	1.03268	1.2324
qpx_c12848	hypothetical protein	-1.90242	-3.96459	1.6454	1.75165
qpx_c1285	predicted protein	-1.59335	-1.21234	1.18687	1.41713
qpx_c12854	predicted protein	1.26559	1.2859	-1.35972	-1.78108
qpx_c1287	hypothetical protein	1.84945	-1.13461	-1.94814	-1.58627
qpx_c12886	hypothetical protein	-0.406319	1.59859	-1.43881	-1.56655
qpx_c12914	tubby like protein 2-like	-0.548752	-1.54859	1.32503	1.2621
qpx_c1292	hypothetical protein	1.56908	-1.263	-1.23479	-1.35303
qpx_c1296	urocanate hydratase	2.05873	-0.400559	-2.45394	-2.59448
qpx_c12965	biotin carboxylase	-2.61199	-3.14123	1.09136	2.39555
qpx_c1299	hypothetical protein	2.37351	-1.77192	-2.34908	-2.24651
qpx_c13043	tryptophan synthase	0.450847	1.51436	-1.7907	-1.4161
qpx_c13091	hypothetical protein	-1.31857	-2.19661	1.30799	1.66992
qpx_c13119	hypothetical protein	-1.68359	-1.79094	1.44	1.42071
qpx_c13147	hypothetical protein	-1.5754	-1.35716	1.29849	1.467
qpx_c13163	hypothetical protein	-1.25997	-1.22689	1.53404	-1.29619
qpx_c13176	imidazolonepropionase	0.417961	1.67426	-1.79528	-1.99017
qpx_c1320	pyruvate/phosphoenolpyruvate kinase	2.05298	1.47548	-11.4634	-13.4402
qpx_c13236	hypothetical protein	-1.45454	-1.38518	1.25326	1.50427
qpx_c13262	heat shock protein hsp20	0.115539	2.10162	-2.64672	-3.09539
qpx_c13290	hypothetical protein	-1.64626	-1.60616	1.38273	1.47464
qpx_c13328	nitrite/sulfite reductase ferredoxin	-0.828457	-3.18296	1.50055	1.59839
qpx_c1333	amino acid polyamine transporter	-1.27296	-1.49356	0.47006	1.60614
qpx_c13341	peptidase S28	0.282424	1.51594	-1.42757	-1.39094
qpx_c13343	hypothetical protein	1.29469	1.41143	-1.67499	-1.84389
qpx_c13363	hypothetical protein	1.30795	1.2211	-1.5243	-1.3918
qpx_c1338	hypothetical protein	-1.46671	-1.44972	1.64689	-0.0474107
qpx_c13414	ras-related protein Rab-2A-like	-1.17259	1.57863	-1.33859	-1.37932
qpx_c13422	4-aminobutyrate aminotransferase	1.55624	1.2365	-2.00648	-1.7789
qpx_c13437	glutathione s-transferase	-0.334338	1.53881	-1.52947	-1.49823
qpx_c13441	hypothetical protein	-1.50659	-1.33685	1.1951	1.53785
qpx_c13470	aminotransferase	-0.501782	-2.55683	1.40291	1.47021
qpx_c13521	hypothetical protein	-1.55523	-1.79176	1.48009	1.30666
qpx_c1353	isocitrate lyase	1.34666	1.25712	-1.57902	-1.55459
qpx_c1355	elongation factor 1-alpha	-0.0155558	-3.10132	1.43361	1.48951
qpx_c1359	hypothetical protein	-1.35681	2.59342	-5.14776	-6.27436
qpx_c136	glycine cleavage system protein t2	0.389235	1.46133	-1.34975	-1.64078
qpx_c13605	serine protease inhibitor	-2.55634	-0.394218	1.39954	1.3636
qpx_c1361	peptidase S15	0.426258	1.74298	-1.94184	-2.16571
qpx_c13615	xanthine uracil vitamin c permease	0.572756	1.2881	-1.39433	-1.62129
qpx_c13617	hypothetical protein	0.534417	2.06361	-4.15966	-4.561
qpx_c13626	histidine ammonia-lyase	1.89503	1.19626	-2.80948	-3.16067
qpx_c13674	peptidase S10	1.10335	1.88638	-2.5257	-2.38249
qpx_c13728	hypothetical protein	1.25292	1.4119	-1.6535	-1.68669
qpx_c1373	hypothetical protein	-7.25731	-4.6087	1.73882	2.27477
qpx_c13732	hypothetical protein	1.43394	1.10588	-1.51225	-1.43703
qpx_c13744	hypothetical protein	-2.21385	-1.94035	1.55319	1.70029
qpx_c1375	oligopeptide transporter	0.309436	2.22526	-3.23603	-4.49909
qpx_c1377	hypothetical protein	1.19764	1.29112	-1.24651	-1.7859
qpx_c13791	hypothetical protein	0.223005	1.70176	-1.74222	-1.6006
qpx_c138	hypothetical protein	1.88782	1.54253	-6.48694	-8.47025
qpx_c1388	hypothetical protein	1.28014	1.15559	-0.433227	-2.21065
qpx_c139	hypothetical protein	0.390785	-1.99328	1.27637	1.2237
qpx_c13923	hypothetical protein	-3.54387	-3.38417	2.27225	1.22267
qpx_c13932	hypothetical protein	-1.67719	-1.28834	1.81375	-1.47085
qpx_c13939	peptidase M12A	-1.45459	-0.379348	-1.18596	1.75189
qpx_c13973	hypothetical protein	0.575479	1.27046	-1.52784	-1.33984
qpx_c13988	hypothetical protein	1.14937	1.74242	-1.74833	-3.31182
qpx_c13994	hypothetical protein	-1.74318	1.15344	-1.17118	1.59562
qpx_c13995	hypothetical protein	-1.43868	-2.07595	1.52218	1.4323
qpx_c1400	hypothetical protein	-2.28489	-5.44938	1.09012	2.82077
qpx_c14123	hypothetical protein	-1.08981	-2.4211	1.85628	1.06653
qpx_c1416	xanthine uracil vitamin c permease	1.52404	1.25433	-1.65345	-2.4214
qpx_c1419	hypothetical protein	-1.57759	-1.59424	1.21369	1.63294
qpx_c1423	predicted protein	0.810254	1.79649	-4.83457	-3.68214
qpx_c14241	hypothetical protein	-1.19898	1.57843	-1.38137	-1.33025
qpx_c14269	DEAD-like helicases	-1.43703	-2.04914	1.37211	1.64053
qpx_c14307	glyoxalase	-0.42791	1.84921	-1.72811	-2.13123
qpx_c1437	hypothetical protein	-1.70348	-1.94417	1.46647	1.61517
qpx_c14382	ribosome biogenesis protein	-1.51337	-1.65151	1.25598	1.54396
qpx_c144	hypothetical protein	-1.48494	-1.18901	0.438198	1.50052
qpx_c1440	hypothetical protein	1.54263	0.469193	-1.83999	-1.5174
qpx_c14427	ATP synthase	1.80696	-1.30457	-1.52938	-1.56329
qpx_c1443	hypothetical protein	-1.94805	1.45165	0.418435	-1.11575
qpx_c1444	hypothetical protein	-1.98363	-1.91102	1.38968	1.75733
qpx_c14490	hypothetical protein	0.625921	1.46098	-1.66138	-2.16987
qpx_c1451	non-ribosomal peptide synthetase	1.42451	1.0582	-1.29922	-1.64631
qpx_c14533	hypothetical protein	-0.371672	1.74925	-1.71405	-1.92373
qpx_c14547	dehydrogenase reductase	-0.295633	1.5129	-1.48145	-1.54133
qpx_c14556	hypothetical protein	2.15661	-1.13182	-3.00733	-2.42621
qpx_c14566	hypothetical protein	-3.75794	-6.25179	1.84162	1.92537
qpx_c14619	nadh ubiquinone	-0.414662	-1.64347	1.26109	1.29033
qpx_c1464	anthranilate synthase	1.56227	1.19682	-1.82717	-1.85465
qpx_c14663	hypothetical protein	-1.40081	-1.43873	1.25281	1.50246
qpx_c1467	hypothetical protein	0.381046	1.51371	-1.53299	-1.50688
qpx_c1471	2-nitropropane dioxygenase	0.389127	1.42946	-1.36318	-1.55488
qpx_c1472	saccharopine dehydrogenase	1.44668	1.20073	-1.78016	-1.46044
qpx_c14753	hypothetical protein	-4.36403	-2.35464	1.54614	2.16521
qpx_c14768	heat shock protein 70kDa	-2.13246	-2.39278	1.59249	1.5376
qpx_c14771	enolase	-1.53282	1.51111	-0.350067	-1.29987
qpx_c14797	hypothetical protein	0.633113	1.45316	-1.75547	-2.03545
qpx_c14824	hypothetical protein	0.742603	1.32635	-1.71134	-1.95826
qpx_c14839	aldehyde reductase	1.83623	-1.30732	-2.04408	-1.16066
qpx_c14863	hypothetical protein	-3.66472	-2.01144	1.6069	1.91857
qpx_c14888	hypothetical protein	-5.29812	-9.58462	1.57141	2.44833
qpx_c14935	isocitrate lyase	1.78761	1.66999	-7.02957	-10.3971
qpx_c14976	hypothetical protein	-1.66091	-1.57702	1.36955	1.53442
qpx_c14980	cobalamin synthesis protein p47k	0.920261	1.26983	-1.80636	-2.88941
qpx_c15018	thiolase	0.525895	1.568	-1.66323	-2.33244
qpx_c1506	hypothetical protein	0.533113	-1.60236	1.087	1.13064
qpx_c1508	forkhead-associated (FHA) domain	1.72471	-1.26696	-1.43666	-1.49886
qpx_c1509	cytochrome P450	1.79701	0.376804	-1.99367	-2.20172
qpx_c1511	hypothetical protein	-1.17615	-1.61623	1.33419	1.27235
qpx_c1512	zip family transporter: zinc ion	-0.247599	1.63498	-2.06486	-1.50684
qpx_c1515	vacuolar protein sorting-associated protein 45	0.509262	1.43261	-1.53039	-1.66867
qpx_c1516	40s ribosomal protein s5-2	-1.81821	-1.14915	1.33115	1.27024
qpx_c15162	hypothetical protein	-1.6414	-1.60289	1.51252	1.37603
qpx_c152	thiolase	0.651434	1.79438	-2.52799	-4.43354
qpx_c1522	phosphoribosylformylglycinamidine synthase	-0.414691	-1.80043	1.26744	1.34491
qpx_c15242	hypothetical protein	-0.736636	-3.5009	1.30145	1.76917
qpx_c1528	hypothetical protein	1.99777	0.316357	-2.66318	-2.38441
qpx_c15303	triacylglycerol lipase	-1.19734	1.73578	-1.58275	-1.4709
qpx_c15315	hypothetical protein	-4.58985	-3.36577	1.63846	2.24482
qpx_c15317	atp dependent pim1 peptidase	-0.808777	-2.01172	1.36308	1.48337
qpx_c15332	mitochondrial carrier family	1.50652	-1.15206	-1.27882	-1.33419
qpx_c1535	cation transporting atpase	-1.72636	-2.40698	1.30981	1.81037
qpx_c1536	ubiquitin-interacting factor 4	-1.56821	-2.92984	1.52632	1.69108
qpx_c1539	hypothetical protein	-3.27897	-2.45832	2.1318	1.21609
qpx_c1540	abhydrolase domain-containing protein 2-b	0.54156	1.43326	-1.61967	-1.64038
qpx_c1543	hypothetical protein	-1.31979	1.52391	-1.18616	-1.27618
qpx_c1548	vacuolar sorting protein 9	1.5193	-1.37437	-0.527638	-1.19373
qpx_c155	hypothetical protein	1.26388	1.47268	-1.73644	-1.8875
qpx_c1550	hypothetical protein	0.574633	1.33001	-1.64116	-1.39665
qpx_c15524	udp-glucose gdp-mannose dehydrogenase	-4.89864	-3.79162	2.74297	-1.50682
qpx_c1553	hypothetical protein	1.86723	1.09366	-2.57841	-2.11402
qpx_c156	hypothetical protein	-1.37593	-2.04255	1.30743	1.68881
qpx_c1561	oxoglutarate/iron-dependent dioxygenase	0.282077	1.50898	-1.31543	-1.57724
qpx_c1562	vacuolar transport chaperone-like protein	1.46727	-1.53513	-1.10546	-0.0449748
qpx_c15625	alcohol dehydrogenase	1.18516	1.56357	-1.90388	-1.75785
qpx_c15651	chaperonin 10	1.14669	1.59493	-1.88371	-1.73207
qpx_c15684	hypothetical protein	-2.15133	-3.25047	1.7597	1.66756
qpx_c15700	udp-glucose gdp-mannose dehydrogenase	-8.46565	-6.08398	2.55936	1.22593
qpx_c15775	udp-glucose gdp-mannose dehydrogenase	-9.44792	-6.29034	2.64822	1.12311
qpx_c158	hypothetical protein	-3.32857	-3.04941	2.0964	1.37587
qpx_c1582	hypothetical protein	1.4532	1.18829	-1.61032	-1.65577
qpx_c15826	hypothetical protein	1.75653	-1.2621	-1.23105	-2.25532
qpx_c1585	phosphoenolpyruvate carboxylase	0.246166	-2.21712	1.34462	1.32986
qpx_c15873	udp-glucose gdp-mannose dehydrogenase	-11.7255	-7.66395	2.6203	1.23598
qpx_c1595	hypothetical protein	-0.511895	1.78219	-1.72789	-1.6974
qpx_c15977	hypothetical protein	1.36282	1.18425	-1.4838	-1.50569
qpx_c1598	actin-like protein	-0.280725	1.56652	-1.62636	-1.60515
qpx_c1611	hypothetical protein	1.43628	1.08103	-1.43712	-1.59216
qpx_c1616	ribosomal protein 11 60s large ribosomal subunit	-1.55337	0.3416	1.16503	1.23157
qpx_c1625	hypothetical protein	1.17224	1.38009	-1.50953	-1.50008
qpx_c1627	epidermal growth factor domain	1.62586	1.23453	-2.08892	-2.04618
qpx_c1634	26s proteasome regulatory subunit	-1.13956	1.53485	-1.32169	-1.34637
qpx_c1639	hydroxysteroid dehydrogenase 4	0.276888	1.74892	-1.71408	-2.6421
qpx_c16479	hypothetical protein	-1.58114	-1.19955	1.36029	1.24736
qpx_c1648	predicted protein	-1.91174	-1.26818	1.39674	1.21095
qpx_c16562	hypothetical protein	-1.36278	-1.26604	-1.10203	1.84499
qpx_c1668	hypothetical protein	1.20771	1.65136	-2.31012	-1.81588
qpx_c16851	heat shock protein 90kDa	-0.850056	-4.01274	1.52662	1.58629
qpx_c1691	hypothetical protein	1.56827	-1.12119	-1.35483	-1.4524
qpx_c1694	ubiquitin carboxyl-terminal	0.453038	1.50566	-1.58732	-1.66079
qpx_c16946	hypothetical protein	-2.99036	-2.23523	1.33588	2.04791
qpx_c1699	hypothetical protein	-1.57266	-2.11911	1.41157	1.58185
qpx_c17067	hypothetical protein	-1.16857	-1.65241	1.37959	1.23258
qpx_c1718	thioredoxin	-0.396943	1.8854	-1.91894	-2.17933
qpx_c17189	hypothetical protein	0.293304	-1.842	1.33297	1.18596
qpx_c1729	protein kinase 2	1.07636	1.40708	-1.32892	-1.62168
qpx_c17340	amino acid transporter	-1.60539	1.19362	0.420961	1.14233
qpx_c17369	gtpase-like protein	0.914938	1.28802	-1.91054	-2.83476
qpx_c1743	ubiquitin protein ligase	1.61745	-0.324319	-1.52404	-1.79744
qpx_c1746	hypothetical protein	-1.78883	-1.95203	1.40449	1.71818
qpx_c1757	hypothetical protein	-0.984799	2.30508	-3.24976	-2.7935
qpx_c17610	hypothetical protein	-3.32857	-5.81377	1.4228	2.35957
qpx_c17652	hypothetical protein	-2.23187	-2.89236	1.69174	1.52879
qpx_c177	peptidase M20	1.532	-1.38651	-0.430713	-1.42078
qpx_c1770	glycerate 2-kinase	1.20281	1.38888	-1.68647	-1.41558
qpx_c1776	briggsae cbr-wht-1 protein	-2.03211	-2.50467	1.71733	1.56351
qpx_c1777	pyridoxal-dependent decarboxylase	1.66146	1.32217	-2.24074	-2.82552
qpx_c17776	udp-glucose gdp-mannose dehydrogenase	-6.47152	-3.50339	2.42445	1.1617
qpx_c1786	hypothetical protein	0.167098	1.66462	-1.52295	-1.5604
qpx_c1792	geranyl diphosphate synthase	-0.552478	-1.56941	1.22262	1.41204
qpx_c1801	superoxide dismutase	-0.635581	1.90611	-1.65223	-1.96605
qpx_c1805	hypothetical protein	0.604548	1.55279	-1.98157	-2.01294
qpx_c1809	protein kinase	-0.36999	1.57438	-1.5045	-1.50916
qpx_c181	hypothetical protein	-1.83324	-1.89413	1.2487	2.01081
qpx_c1822	peptidase S8/S53	-1.27983	2.23203	-2.72362	-2.46619
qpx_c183	hypothetical protein	-0.498392	1.58292	-1.40069	-1.42591
qpx_c184	hypothetical protein	1.87985	-1.31754	-1.38303	-2.2669
qpx_c1840	oligopeptide transporter	-1.76304	-3.49715	1.6859	1.54747
qpx_c1849	brix domain-containing protein	-1.95649	-1.35546	1.21734	1.56464
qpx_c1859	hypothetical protein	-1.38594	-2.28937	1.5318	1.45111
qpx_c1860	oligopeptide transporter	-1.84711	-1.65473	0.375272	2.19425
qpx_c187	peptidase C1A	1.85925	-0.412288	-1.57503	-3.08295
qpx_c1875	protein phosphatase	-1.27027	-1.76859	1.38581	1.37562
qpx_c1882	intracellular protein transport	0.408605	-1.59969	1.137	1.2428
qpx_c1885	malate dehydrogenase	-0.297792	1.58735	-1.70759	-1.51801
qpx_c1890	hypothetical protein	1.28481	1.30144	-1.60027	-1.47209
qpx_c1893	g-protein coupled receptor	-1.29936	1.73062	-1.42571	-1.47347
qpx_c1897	hypothetical protein	-0.482485	1.66364	-1.46468	-1.59225
qpx_c19	hypothetical protein	1.37111	1.24183	-1.54875	-1.63529
qpx_c1901	hypothetical protein	-1.61077	-1.75527	1.37803	1.4219
qpx_c1905	hypothetical protein	-0.338374	1.98447	-2.21644	-3.29397
qpx_c1910	peptidase M41	0.319878	-1.72161	1.21121	1.27918
qpx_c1911	hypothetical protein	1.16987	1.39274	-1.48784	-1.56331
qpx_c1923	hypothetical protein	-2.10405	-2.03708	1.17038	2.04141
qpx_c1927	hypothetical protein	-0.557991	-1.67133	1.2545	1.43771
qpx_c1929	hypothetical protein	1.74315	-1.3631	-1.37075	-1.49091
qpx_c1930	tyrosyl-trna synthetase	0.253733	-1.80058	1.24272	1.34816
qpx_c1940	long chain acyl-coa synthetase	1.31131	1.27078	-1.51022	-1.61585
qpx_c1946	proteasome subunit alpha	0.180241	1.56719	-1.51326	-1.26322
qpx_c1949	hypothetical protein	1.31919	1.19645	-1.39783	-1.53808
qpx_c195	aminotransferase class i and ii	0.284245	-2.92937	1.35762	1.49529
qpx_c1954	glyceraldehyde-3-phosphate dehydrogenase	-1.1127	1.61925	-1.45094	-1.46137
qpx_c1956	26s proteasome regulatory subunit 7	-0.235969	1.52774	-1.59734	-1.66527
qpx_c1957	bifunctional protein	1.40871	1.31825	-1.64228	-2.02787
qpx_c1961	peptidyl-prolyl cis-trans isomerase	-1.50966	2.02645	-1.83013	-1.62843
qpx_c1969	aldehyde dehydrogenase	1.25705	1.75215	-2.88567	-2.16953
qpx_c1985	haemolysin-domain protein	-1.43846	2.50583	-3.67704	-3.6692
qpx_c1989	agc family protein kinase	-1.65519	-1.8658	1.46473	1.43599
qpx_c1991	peroxisome membrane protein, Pex16	-0.210256	1.74569	-2.04576	-2.20493
qpx_c20	syntaxin	-2.51639	-2.90435	1.64448	1.83021
qpx_c2001	hypothetical protein	1.19452	1.50409	-1.71445	-1.77134
qpx_c2008	acetyltransferase	1.51062	0.463217	-1.498	-1.85981
qpx_c2019	hypothetical protein	-0.399981	1.70903	-1.80913	-1.6578
qpx_c2033	thioredoxin	-1.16388	1.574	-1.40766	-1.2841
qpx_c2036	protein kinase	-2.16361	-2.19614	1.32429	2.00614
qpx_c2044	60s ribosomal protein l23	-2.11516	-1.34638	1.29403	1.4055
qpx_c2049	hypothetical protein	-1.88154	0.375894	1.19497	1.34168
qpx_c206	heat shock protein hsp20	2.18978	0.468724	-4.78148	-5.16302
qpx_c2069	hypothetical protein	-1.72361	-1.52706	1.3316	1.48327
qpx_c2070	nad-dependent epimerase dehydratase	0.394865	1.41221	-1.33443	-1.52289
qpx_c2078	aldehyde reductase	1.54137	0.324517	-1.55679	-1.36702
qpx_c2082	hypothetical protein	-1.84099	-2.48776	1.85849	1.27432
qpx_c2086	adp-ribosylation factor	-0.27495	1.51135	-1.46967	-1.63481
qpx_c210	hypothetical protein	1.40437	2.00159	-5.72472	-7.87414
qpx_c2102	hypothetical protein	-0.366052	1.69716	-1.72862	-1.81799
qpx_c2110	c receptor-related protein 2	1.31629	1.56757	-1.93341	-2.51402
qpx_c2111	dna mismatch repair protein	1.07926	1.46184	-1.47258	-1.51673
qpx_c2120	glycine cleavage protein	1.87876	1.32137	-3.74867	-3.35425
qpx_c2148	cell division control protein 42	0.306199	1.59194	-1.47003	-1.75709
qpx_c2153	midasin like ATPase	0.30149	-3.55979	1.47415	1.17863
qpx_c2159	hypothetical protein	1.52728	-1.60996	-1.34368	1.14485
qpx_c2169	peptidyl-prolyl cis-trans isomerase	-0.418075	1.63037	-1.46948	-1.75961
qpx_c2181	catalase	-1.59855	-2.05004	1.19058	1.86585
qpx_c2189	ryanodine receptor tm 4-6 family protein	-0.529558	-2.22163	1.21038	1.64679
qpx_c2204	hypothetical protein	-1.53268	-1.52948	1.3792	1.34274
qpx_c2208	4-hydroxyphenylpyruvate dioxygenase	-2.73088	-3.8384	1.6563	1.85937
qpx_c2209	GPI-anchored glycoprotein endomucin	-0.551046	-1.69181	1.40702	1.13899
qpx_c2211	carbamate kinase	1.98826	-1.59303	-1.59146	-1.63093
qpx_c2240	major facilitator superfamily	0.482542	1.51042	-1.83091	-1.48307
qpx_c2256	villin headpiece domain-containing protein	1.35792	1.73528	-2.61322	-3.51306
qpx_c2261	short chain dehydrogenase reductase family	1.26889	1.29805	-1.54866	-1.48313
qpx_c2272	f-box family protein	0.816345	1.40255	-2.1087	-2.33406
qpx_c2283	thioredoxin reductase	-1.75019	-1.99931	1.54893	1.4121
qpx_c2293	ribosomal protein l27	-1.52516	1.0741	1.1265	1.14705
qpx_c2300	peroxisome membrane protein, Pex19	0.270523	1.67338	-1.55095	-1.71158
qpx_c2306	phenylalanyl-trna synthetase	1.6117	-1.15887	-1.45087	-1.33542
qpx_c2309	hypothetical protein	0.497201	1.67485	-1.94083	-2.16202
qpx_c2314	wu:fc13d03 protein	-1.50803	-1.12957	0.495396	1.41412
qpx_c2324	hypothetical protein	-0.640785	-2.86694	1.44994	1.39791
qpx_c233	hypothetical protein	0.320863	-1.85065	1.35606	1.14879
qpx_c2346	mitochondrial carrier family	1.88041	1.27585	-3.19958	-3.37916
qpx_c235	hypothetical protein	-1.63685	-1.15286	1.3337	1.25002
qpx_c2387	hypothetical protein	-1.47765	-1.74969	1.24006	1.5892
qpx_c239	isocitrate lyase	2.04836	1.38526	-6.43867	-8.89491
qpx_c2394	hypothetical protein	-0.450477	1.5077	-1.33181	-1.38113
qpx_c2399	ornithine decarboxylase	-1.99759	-0.39891	1.18595	1.51779
qpx_c2406	cyclophilin WD-40	-1.62108	1.16176	1.20692	0.00476861
qpx_c2415	hypothetical protein	-1.74048	1.33214	0.593107	-1.3728
qpx_c2416	hypothetical protein	1.85158	-1.26794	-1.56339	-1.74927
qpx_c242	membrane protein- na+h+ antiporter	-1.1463	2.40494	-3.0013	-2.87439
qpx_c2425	hypothetical protein	0.775483	1.7903	-3.33975	-5.70755
qpx_c2431	gtp-binding elongation factor	1.61173	-1.26867	-1.38249	-1.23085
qpx_c2440	peptidyl-prolyl cis-trans isomerase	-0.586931	1.77478	-1.73424	-1.44537
qpx_c2447	peptidase S10	0.339456	1.70694	-1.97202	-1.70968
qpx_c2449	2-nitropropane dioxygenase	1.22403	1.51568	-1.71056	-1.96249
qpx_c2451	acyl- dehydrogenase	2.14566	-1.14246	-2.43388	-4.05555
qpx_c2457	hypothetical protein	-3.22642	-4.89825	1.64136	2.18618
qpx_c2466	hypothetical protein	-1.50214	-1.42413	1.36382	1.37081
qpx_c2470	hypothetical protein	-0.270648	1.65666	-1.76212	-1.83626
qpx_c2471	hypothetical protein	-1.23796	-1.88939	1.28642	1.5032
qpx_c2505	hypothetical protein	-1.52068	1.19169	1.14731	0.00463974
qpx_c2511	proteasome subunit beta type 1	-1.21371	1.72532	-1.66415	-1.36741
qpx_c2522	opine dehydrogenase	-0.353771	1.84843	-1.86242	-2.24997
qpx_c2526	mandelate racemase muconate lactonizing protein	1.35214	1.23119	-1.60613	-1.45982
qpx_c253	hypothetical protein	1.92975	-1.31925	-1.42053	-2.49788
qpx_c2530	rna-binding protein pno1-like protein	-1.85069	-0.325365	1.11946	1.38622
qpx_c2534	hypothetical protein	-1.36341	-1.53922	1.34861	1.27656
qpx_c2535	peptidase S28	-0.206792	1.83809	-2.16225	-2.80538
qpx_c2544	domain-containing protein	-0.192707	1.52313	-1.6293	-1.77415
qpx_c2545	nadh-glutamate synthase	1.50305	0.37399	-1.44196	-1.59364
qpx_c2550	peptidase S8/S53	-1.78614	2.62182	-3.47759	-3.84506
qpx_c2559	serine hydroxymethyltransferase	-0.34302	2.23756	-3.72913	-4.57604
qpx_c2566	serine hydroxymethyltransferase	1.11512	1.40657	-1.40709	-1.54335
qpx_c2572	hypothetical protein	-2.80122	-2.58205	1.55491	2.01855
qpx_c260	sodium glutamate symporter	-0.382956	1.5537	-1.47543	-1.44006
qpx_c2603	pre-mrna-splicing factor	-1.82964	1.17021	1.13427	1.09365
qpx_c2606	tyrosine aminotransferase	-1.43467	-1.22959	0.397066	1.5815
qpx_c262	hypothetical protein	0.236801	1.59606	-1.43865	-1.62313
qpx_c2621	eukaryotic translation initiation factor	-1.39468	1.52825	-1.21173	-1.14358
qpx_c2636	hypothetical protein	-0.427632	1.54423	-1.38461	-1.42957
qpx_c264	hypothetical protein	1.3797	-1.71264	0.414564	-1.08222
qpx_c2640	60s ribosomal	-1.18909	-1.53321	1.28496	1.30664
qpx_c265	electron-transfer- beta polypeptide	1.258	1.59893	-1.89251	-2.83257
qpx_c2655	hypothetical protein	-0.271075	1.47054	-1.44339	-1.54013
qpx_c2682	hypothetical protein	-1.55206	-1.22062	1.42961	1.1527
qpx_c2685	hypothetical protein	-1.63943	-2.30495	1.52045	1.62298
qpx_c2695	mitochondrial trna import complex	1.59676	-1.10062	-1.43603	-1.47279
qpx_c2699	predicted protein	1.3719	1.02776	-1.20082	-1.55003
qpx_c2700	small heat shock protein 2a	0.260273	1.80632	-1.91303	-2.20773
qpx_c2728	metablolite transporter	-2.36677	-2.4274	1.61721	1.58341
qpx_c2732	hypothetical protein	-0.600715	1.70455	-1.4569	-1.47849
qpx_c274	heat shock protein hsp20	1.55482	1.23135	-1.90771	-1.87144
qpx_c2756	ribose-phosphate pyrophosphokinase	-0.374501	1.57385	-1.46485	-1.55618
qpx_c276	vacuolar amino acid exporter	-1.63205	-1.97615	1.27361	1.66241
qpx_c2775	tryptophan synthase	1.99239	-0.427112	-2.25128	-2.30785
qpx_c2785	hypothetical protein	-0.507621	1.53076	-1.27163	-1.4208
qpx_c2792	60s ribosomal protein l31	-1.67899	-1.09423	1.20949	1.33561
qpx_c2793	predicted protein	-1.7049	-0.392904	1.19161	1.28306
qpx_c280	FG-GAP repeat protein	-2.18207	-2.2242	1.51362	1.69111
qpx_c2807	enoyl-CoA hydratase	1.51016	-1.42221	-0.387894	-1.42295
qpx_c281	wd40-repeat protein	0.514519	1.2951	-1.34076	-1.51729
qpx_c2818	hypothetical protein	-0.287845	1.65419	-1.8029	-1.80886
qpx_c282	gtpase-like protein	1.00511	1.20597	-1.93853	-2.64673
qpx_c2823	hypothetical protein	1.84343	-1.29945	-1.62068	-1.56291
qpx_c2845	actin binding protein	-0.150624	-3.56092	1.52011	1.45966
qpx_c2861	hypothetical protein	1.47661	2.03723	-11.0322	-11.0004
qpx_c2866	Batten's disease protein	0.268335	-2.30607	1.34789	1.28572
qpx_c2869	heat shock protein 70kDa	-2.15191	-3.08295	1.58964	1.5835
qpx_c2870	trifunctional enzyme subunit	1.73762	1.33196	-2.48357	-4.60526
qpx_c2871	glycosyltransferase	-0.758089	-2.36238	1.40701	1.43983
qpx_c2877	hypothetical protein	-1.51636	1.21549	0.380184	1.10348
qpx_c2880	hypothetical protein	0.459418	1.47654	-1.4791	-1.78266
qpx_c2895	dehydrogenase reductase	-1.53941	-0.320841	1.16239	1.25625
qpx_c2899	phospholipase	1.5936	-1.55183	-1.28332	-1.04084
qpx_c291	hypothetical protein	-1.4601	-1.98158	1.34693	1.66007
qpx_c2919	sulfatase family protein	1.0118	-1.68726	1.11006	1.42812
qpx_c293	hypothetical protein	-5.29785	1.19127	1.29576	1.42709
qpx_c2930	hypothetical protein	-33.0279	-16.3814	1.53706	3.0566
qpx_c2935	hypothetical protein	1.53627	-1.04053	-1.47558	-1.36052
qpx_c2940	acetyl-coenzyme a synthetase	1.17113	1.5539	-1.78349	-1.81319
qpx_c2951	acetyl- carboxylase	-1.78955	-3.30686	1.45059	2.02253
qpx_c2962	isocitrate dehydrogenase	0.253249	1.72492	-1.64855	-1.89085
qpx_c2974	hypothetical protein	-1.86166	0.354172	1.41249	1.03977
qpx_c2980	dienoyl- reductase	1.49563	1.22866	-1.5855	-2.65306
qpx_c2982	sarcosine dehydrogenase	1.58615	1.18929	-2.06739	-1.64025
qpx_c2992	Mg2+ transporter	-1.45427	-1.57137	1.19436	1.61809
qpx_c2995	hypothetical protein	1.29194	1.24895	-1.53127	-1.4198
qpx_c30	sodium glutamate symporter	-1.59442	1.59808	-1.31294	-1.02327
qpx_c3024	hypothetical protein	-1.32356	-1.29471	0.414115	1.57364
qpx_c3040	hypothetical protein	0.463665	1.5173	-1.52101	-1.84553
qpx_c3045	lipase	1.68625	-1.18804	-0.655843	-2.10104
qpx_c305	pyruvate kinase	1.54336	-1.39512	-0.429463	-1.46401
qpx_c3063	hypothetical protein	1.87263	0.360181	-1.98417	-2.67423
qpx_c3065	atp synthase beta chain	-0.415454	-2.44694	1.27768	1.43504
qpx_c3075	hypothetical protein	-0.449582	1.53475	-1.33674	-1.41977
qpx_c3081	fumarate reductase	1.37149	1.58575	-2.03912	-3.36882
qpx_c31	prolyl 4-hydroxylase alpha subunit	-1.4949	1.49663	0.412156	-1.62766
qpx_c3100	hypothetical protein	-1.69798	-1.66144	1.53007	1.3969
qpx_c3103	hypothetical protein	-0.685957	1.82218	-1.54184	-1.71708
qpx_c3115	phosphonoacetaldehyde hydrolase	1.38368	-1.71788	-0.334666	1.05044
qpx_c3116	60s ribosomal protein	-1.92086	-0.369351	1.17942	1.35375
qpx_c3128	wd40 repeat protein	0.327881	1.64247	-1.61806	-1.65896
qpx_c3131	hypothetical protein	-1.72318	1.39606	-1.05432	0.0260059
qpx_c3140	predicted protein	-1.67845	-1.42857	1.41809	1.40676
qpx_c3152	superoxide dismutase	-0.340826	1.6912	-1.67138	-1.82936
qpx_c3159	cryptochrome/DNA photolyase	1.69715	1.03223	-1.77835	-1.782
qpx_c3163	phosphoenolpyruvate carboxykinase	1.58631	1.77978	-4.63273	-8.24533
qpx_c3164	nitrile alpha subunit	0.331371	1.68234	-1.82847	-1.54441
qpx_c3173	fad synthetase	1.30943	1.24957	-1.45021	-1.59606
qpx_c3181	hypothetical protein	0.487941	1.4727	-1.61256	-1.59277
qpx_c3201	hypothetical protein	0.525765	1.41907	-1.61186	-1.56123
qpx_c3203	hypothetical protein	1.52296	1.29078	-1.76429	-2.71189
qpx_c3212	hypothetical protein	1.71491	0.307386	-1.6719	-1.82449
qpx_c3218	hydroxysteroid dehydrogenase 4	1.25604	1.96672	-3.42979	-4.76954
qpx_c3233	histone deacetylase	0.45339	1.41933	-1.45089	-1.52898
qpx_c324	syntaxin	-2.27342	-2.43371	1.53937	1.7667
qpx_c3247	paraquat-inducible protein A	-2.02741	-1.30377	1.60742	1.12426
qpx_c3257	hypothetical protein	1.4775	0.516569	-1.80317	-1.48265
qpx_c3262	peroxisomal targeting signal 1	1.14659	1.41413	-1.54157	-1.46213
qpx_c3303	apoptosis protein	-0.407073	1.50137	-1.38404	-1.32093
qpx_c3325	ABC transporter	-1.12688	-1.79114	1.50678	1.06426
qpx_c3328	glycine cleavage protein	2.08905	1.35818	-8.38235	-6.82688
qpx_c3334	phosphatidylinositol-3-kinase	1.19177	-1.81196	1.04756	1.31085
qpx_c3336	hypothetical protein	1.13432	-1.50549	1.12308	1.11513
qpx_c3344	hypothetical protein	-1.29185	1.99907	-1.81987	-1.98314
qpx_c3362	signal peptidase 22kDa subunit	-0.388466	1.55951	-1.45052	-1.48853
qpx_c3365	receptor-type tyrosine-protein	1.5829	-2.69137	-1.13334	1.24178
qpx_c3366	fatty acid synthase	1.20428	-1.7187	1.19746	0.0182518
qpx_c3368	sugar transporter	-1.81385	-1.34263	1.32493	1.39359
qpx_c337	hypothetical protein	-0.399277	1.58313	-1.51751	-1.44547
qpx_c3382	hypothetical protein	1.57992	-1.28919	-1.21059	-1.42472
qpx_c3389	eukaryotic translation initiation factor	-0.366073	1.54529	-1.39951	-1.60583
qpx_c3400	hypothetical protein	0.344293	1.5804	-1.50437	-1.65527
qpx_c3403	porin-like protein	-1.74946	-1.14456	1.27936	1.33056
qpx_c3404	isocitrate dehydrogenase	0.304609	1.62601	-1.46293	-1.86275
qpx_c3411	MD-2-related lipid-recognition	0.298896	1.57554	-1.36793	-1.9479
qpx_c3417	carbamoyl-phosphate synthase	-1.44415	-1.34149	0.427385	1.67294
qpx_c3420	glutamate leucine phenylalanine valine	2.49513	-2.2824	-2.40269	-2.14543
qpx_c3449	hypothetical protein	0.196047	-2.79776	1.26661	1.5957
qpx_c3466	heat shock protein 101kDa	0.191219	-3.79928	1.69975	0.0507045
qpx_c347	heat shock protein 70kDa	-1.53771	-3.02265	1.29501	1.91265
qpx_c3474	tetratricopeptide domain-containing protein	-1.48152	-1.60574	1.43933	1.24279
qpx_c349	hypothetical protein	1.61856	-0.386424	-1.30948	-2.28612
qpx_c3497	glycine-tyrosine-phenylalanine domain	-0.283632	1.76537	-2.06801	-2.16039
qpx_c35	aminotransferase	0.173353	-3.79032	1.41623	1.5924
qpx_c3510	amine oxidase	-0.54428	1.7211	-1.53815	-1.54339
qpx_c3520	pre-rRNA processing	-1.51349	-1.49445	1.29548	1.44564
qpx_c3538	hypothetical protein	1.1395	1.2425	-0.477905	-1.65548
qpx_c3560	actin binding	-1.60431	-1.38925	1.1198	1.75551
qpx_c3576	hypothetical protein	-0.604944	2.11047	-2.48827	-2.62618
qpx_c3604	hypothetical protein	1.4305	1.07951	-1.40565	-1.58604
qpx_c3605	fumarate reductase/succinate dehydrogenase	-1.37272	-1.96884	1.30979	1.66732
qpx_c3620	bifunctional pyrimidine biosynthesis protein pyrabcn	0.729193	-3.4996	0.367767	1.35195
qpx_c3622	hypothetical protein	-1.73832	-1.9348	1.49594	1.55832
qpx_c3626	peroxisomal abc transporter	1.83724	-0.404676	-1.70637	-2.25479
qpx_c3635	penicillin amidase	1.27341	1.66806	-2.19935	-2.47061
qpx_c3640	hypothetical protein	-1.87877	-1.62014	1.34642	1.42152
qpx_c366	heat shock protein 70kDa	-2.70219	-4.09838	1.55044	1.88085
qpx_c3685	sterol carrier protein 2 3-oxoacyl- thiolase	0.555964	1.52188	-1.80162	-1.8193
qpx_c37	heat shock protein DnaJ	-2.19268	-1.72135	1.44096	1.572
qpx_c3708	ribosomal protein	-1.51504	1.08323	1.20367	0.00743133
qpx_c3711	oxoglutarate/iron-dependent dioxygenase	1.30313	1.65041	-2.33687	-2.3533
qpx_c3714	hypothetical protein	-1.81516	-1.44431	1.33464	1.4619
qpx_c373	nucleoside diphosphate kinase b	-0.562512	1.65332	-1.51353	-1.37362
qpx_c3760	chromatin associated protein KTI12	1.56958	-3.02425	-1.03938	1.20541
qpx_c3766	peptidyl-prolyl cis-trans isomerase	-1.39151	2.0671	-2.12634	-1.64645
qpx_c3779	hypothetical protein	1.30115	1.3583	-1.61258	-1.73364
qpx_c3781	heme oxygenase	1.30948	-1.2923	0.526898	-1.76358
qpx_c38	hypothetical protein	-2.26851	-1.25489	1.45648	1.44708
qpx_c3802	gtp-binding elongation factor	2.67091	-2.97263	-2.57722	-2.54991
qpx_c3813	short-chain dehydrogenase reductase sdr	1.4854	-1.18275	-0.437527	-1.6792
qpx_c3816	hypothetical protein	-1.40045	-2.07741	1.37434	1.62934
qpx_c3822	dynein heavy chain	1.25524	-1.69217	1.16043	-0.01623
qpx_c3841	hypothetical protein	1.50701	-1.34217	-1.33349	-0.0152625
qpx_c3850	hypothetical protein	-3.04428	-4.86547	2.22461	1.22658
qpx_c3858	hypothetical protein	-2.15589	-1.69847	1.3505	1.8863
qpx_c3864	hypothetical protein	-1.51478	1.24379	0.428717	-1.01715
qpx_c387	hypothetical protein	-1.60386	-2.62855	1.31832	2.01639
qpx_c3871	hypothetical protein	-7.15605	0.600734	1.17758	1.56778
qpx_c388	hypothetical protein	-1.64984	-1.13424	1.33905	1.23291
qpx_c3880	hypothetical protein	1.26901	1.14429	-1.51487	-1.14864
qpx_c3882	thioredoxin reductase 2	1.13657	1.30296	-1.24925	-1.58423
qpx_c3885	hypothetical protein	-1.67024	-1.86526	1.41209	1.46837
qpx_c3886	protein phosphatase 2C-like	0.305033	2.11036	-2.27888	-5.70807
qpx_c3890	tubby-like protein	0.268608	-2.2881	1.40869	1.21724
qpx_c391	FG-GAP repeat protein	-2.37496	-1.95587	1.61888	1.52479
qpx_c3914	hypothetical protein	-0.266332	-2.01865	1.21955	1.28959
qpx_c3937	wd repeat-containing protein	0.33438	-1.89028	1.23223	1.28352
qpx_c3940	comm domain-containing protein 2	-0.280488	1.65037	-1.7801	-1.74208
qpx_c3941	hypothetical protein	1.48909	1.11787	-1.58711	-1.5632
qpx_c3944	pyruvate dehydrogenase	-1.76812	-2.28287	1.55186	1.54331
qpx_c3945	hypothetical protein	1.16724	-1.56217	1.22522	-1.06194
qpx_c3948	hypothetical protein	-3.51483	-2.31921	1.55827	2.02907
qpx_c3949	hypothetical protein	-1.5062	-1.60921	1.3157	1.42544
qpx_c3959	hypothetical protein	1.83128	-1.50557	-3.65245	-3.44095
qpx_c400	hypothetical protein	-1.80964	-1.89034	1.35207	1.84282
qpx_c4001	translation elongation factor 1-alpha	0.122631	-2.53948	1.38034	1.42397
qpx_c4004	hypothetical protein	-1.31266	-2.07083	1.33293	1.60029
qpx_c4016	fatty acid synthase	-0.494396	1.86257	-1.96757	-1.84007
qpx_c4018	ubiquitin-like protein ribosomal protein	-1.56571	-0.367154	1.17174	1.26522
qpx_c4032	hypothetical protein	0.460179	1.47096	-1.5009	-1.73754
qpx_c4046	glutathione s-transferase	-2.25697	-1.13982	1.14423	1.64335
qpx_c4057	mitochondrial solute carrier	0.897316	1.65631	-3.46737	-4.50003
qpx_c4058	hypothetical protein	1.28106	-1.97476	1.09715	1.15935
qpx_c4065	phosphoglycerate -bisphosphoglycerate-independent	-1.47253	-1.931	1.37674	1.49641
qpx_c4067	hypothetical protein	0.348324	1.70033	-1.62978	-1.99595
qpx_c4073	hypothetical protein	-1.18149	-1.14817	-1.10541	1.5424
qpx_c4074	hypothetical protein	-1.87544	-1.53673	1.30015	1.65793
qpx_c4088	hypothetical protein	-2.38776	-3.81613	1.4932	1.91912
qpx_c4089	proline dehydrogenase	1.73304	-1.30011	-1.3885	-1.64268
qpx_c409	hypothetical protein	-1.09826	-3.64439	1.52297	1.6179
qpx_c41	FG-GAP repeat protein	-1.45991	-1.79876	1.53683	1.2435
qpx_c4108	hypothetical protein	1.99459	-1.65102	-1.53939	-1.63341
qpx_c4112	cystathionine beta-synthase	-1.61586	-1.28027	1.4057	1.26511
qpx_c4126	ap2-like protein	1.31021	1.34725	-1.37351	-2.42213
qpx_c4133	hypothetical protein	0.213685	-1.83173	1.28468	1.31766
qpx_c4138	hypothetical protein	1.3952	1.13946	-1.52215	-1.41096
qpx_c415	hypothetical protein	-1.4249	-2.44114	1.27186	1.92069
qpx_c4154	peptidase C1A	-2.05504	-1.34383	0.394815	2.01876
qpx_c4159	dihydroorotate dehydrogenase family protein	0.402614	1.25342	-1.09827	-1.5425
qpx_c4161	cytochrome b-like protein	-1.67243	-1.93114	1.57831	1.33293
qpx_c4173	hypothetical protein	1.95849	-1.72344	-1.66818	-1.28081
qpx_c4177	hypothetical protein	-5.10516	-4.69958	1.82779	2.14069
qpx_c4182	translation elongation factor aef-2	0.365528	-2.44954	1.21933	1.42404
qpx_c4185	myo-inositol-1-phosphate synthase	-1.84585	-2.62173	1.55546	1.5832
qpx_c4189	thioredoxin	-0.244153	1.85182	-2.2261	-2.51727
qpx_c419	syntaxin	-2.61259	-2.4816	1.59004	1.77692
qpx_c4195	hypothetical protein	-1.53445	-1.15713	1.18897	1.43037
qpx_c4205	diacylglycerol o-acyltransferase	-0.344024	1.53077	-1.3632	-1.67525
qpx_c4206	hypothetical protein	-4.38579	-4.46674	2.08638	1.68374
qpx_c421	triacylglycerol lipase	-0.402536	1.51735	-1.41938	-1.33583
qpx_c4211	hypothetical protein	-1.56833	-1.4482	1.41722	1.3777
qpx_c4219	metal ion transporter	-1.92709	-2.26026	0.400814	2.39987
qpx_c4294	hypothetical protein	1.57311	-0.316581	-1.5797	-1.51297
qpx_c43	triacylglycerol lipase	-1.17524	1.59233	-1.38966	-1.33286
qpx_c430	sodium glutamate symporter	-1.54992	1.53253	-1.29457	0.0041194
qpx_c4305	cell division cycle protein 91	0.623707	1.26463	-1.5196	-1.49361
qpx_c432	hypothetical protein	-0.33615	-3.44911	1.51878	1.56128
qpx_c4331	hypothetical protein	-1.28532	-2.04182	1.38186	1.51081
qpx_c4332	hypothetical protein	-1.57099	-1.23465	1.26595	1.22702
qpx_c435	hypothetical protein	-1.3665	-1.97902	1.33426	1.61321
qpx_c4352	tubby domain protein	-0.335868	1.72471	-1.83425	-1.88045
qpx_c4354	phosphoglycerate kinase	1.25869	1.29843	-1.55243	-1.43583
qpx_c4362	hypothetical protein	-1.25244	-2.33242	1.42766	1.46671
qpx_c4379	hypothetical protein	-1.62321	1.09584	1.3255	-1.06041
qpx_c4382	hypothetical protein	-1.27766	-1.47298	0.472723	1.57364
qpx_c4385	hypothetical protein	1.20174	-1.79501	0.457296	1.17299
qpx_c4398	amino acid adenylation domain protein	0.448513	-2.24977	1.34735	1.07209
qpx_c4402	hypothetical protein	1.68698	-1.31506	-1.39926	-1.32543
qpx_c442	hypothetical protein	-1.75813	-1.8459	1.35716	1.79271
qpx_c4433	hypothetical protein	-1.53451	-1.41561	1.26311	1.4885
qpx_c4443	hypothetical protein	-2.42954	-1.65783	0.39906	2.34861
qpx_c4448	dTDP-4-dehydrorhamnose reductase	-0.550814	1.93176	-2.11589	-2.13879
qpx_c4456	hypothetical protein	0.282451	-1.89533	1.24315	1.35822
qpx_c4458	gdp-mannose 3 -epimerase	-1.52206	-1.14584	1.2356	1.33042
qpx_c4464	hypothetical protein	-0.568222	1.58347	-1.52524	-1.1303
qpx_c4470	hypothetical protein	-1.61258	-1.47655	1.4275	1.40444
qpx_c4473	hypothetical protein	-0.893627	-2.4015	1.43589	1.59747
qpx_c4476	thioredoxin-like	0.616745	-2.22847	1.15103	1.15892
qpx_c4484	carbamoyl-phosphate synthase	0.78992	-3.74664	0.346569	1.31941
qpx_c4493	hypothetical protein	-0.378837	1.9842	-2.23455	-3.35263
qpx_c4495	beta-lactamase	1.19567	1.3613	-1.44716	-1.59764
qpx_c4499	dsba oxidoreductase	-1.1098	1.55716	-1.33679	-1.4642
qpx_c45	hypothetical protein	-1.74963	-2.07424	1.43845	1.75838
qpx_c4504	hypothetical protein	-1.40467	-1.79536	1.35725	1.54496
qpx_c4513	hypothetical protein	-0.21863	1.47025	-1.41168	-1.82574
qpx_c4516	aldehyde dimeric nadp-preferring	-0.230907	1.65224	-1.77567	-2.00496
qpx_c4517	actin related protein 2 3 subunit 5	-1.14642	1.77016	-1.60248	-1.69856
qpx_c4522	hypothetical protein	0.326924	-1.73752	1.19407	1.33727
qpx_c4523	histone h2a variant 1	-2.21428	-1.77494	1.20493	2.14563
qpx_c4525	hypothetical protein	-1.70883	-1.96222	0.64634	1.80815
qpx_c4561	carbohydrate transmembrane transporter	1.29301	1.58472	-2.02668	-2.29646
qpx_c4562	hypothetical protein	-1.5671	-1.37014	1.19211	1.65805
qpx_c4564	paired amphipathic helix protein	0.516022	1.69502	-1.97009	-2.40493
qpx_c4565	aldehyde dehydrogenase	-0.224223	1.59656	-1.71499	-1.80089
qpx_c4567	vitamin B12 biosynthesis CobW-like	-0.292889	1.63491	-1.77843	-1.66287
qpx_c4568	protein kinase-like domain	-0.26863	1.88565	-2.22223	-2.78428
qpx_c457	hypothetical protein	-1.5907	-2.61277	1.34528	1.96472
qpx_c4571	alcohol dehydrogenase	-0.272596	1.49328	-1.4958	-1.55344
qpx_c4572	phosphoglycerate dehydrogenase	-1.71459	-1.79162	1.41448	1.65853
qpx_c458	sodium antiport	-0.84021	2.2352	-2.41445	-2.8756
qpx_c4580	retrotransposon	-3.10529	-1.82954	0.416655	2.55096
qpx_c4590	prefoldin subunit 6	-0.472852	1.53261	-1.30112	-1.43339
qpx_c460	hypothetical protein	-1.69929	-1.82115	1.33457	1.78169
qpx_c4626	u6 snrna-associated sm-like protein lsm3	-0.448412	1.88353	-2.03328	-2.37958
qpx_c4640	hypothetical protein	-1.54435	-1.36135	1.29348	1.46658
qpx_c465	hypothetical protein	-1.53646	0.341089	1.21993	1.1193
qpx_c4659	sulfatase-modifying factor 2-like	1.12639	1.54231	-1.65421	-1.70184
qpx_c466	aminotransferase class i and ii	0.345896	-3.13728	1.34687	1.44138
qpx_c4660	hypothetical protein	-2.16383	-1.81029	1.50325	1.7196
qpx_c4674	hypothetical protein	-0.295544	1.5989	-1.58412	-1.68291
qpx_c4676	replication factor c 37 kd subunit	-0.430754	1.77824	-1.80417	-1.64896
qpx_c4679	hypothetical protein	-1.54755	-1.8088	1.42904	1.37248
qpx_c468	vcbs protein	-2.00709	-2.12754	1.72737	1.25388
qpx_c4685	phytanoyl- dioxygenase	1.54338	1.08027	-1.45013	-1.92534
qpx_c4691	hypothetical protein	-4.17941	-2.54001	1.68092	2.024
qpx_c4696	hypothetical protein	1.3535	-1.81573	-0.337678	1.13159
qpx_c4715	aminoacyl-tRNA synthetase	1.61508	1.2059	-1.83435	-2.52943
qpx_c472	aminotransferase protein	0.34334	-2.95123	1.36222	1.40569
qpx_c4726	peptidase C1A	1.67018	1.14718	-1.8396	-2.18866
qpx_c4746	hypothetical protein	1.25395	1.46943	-1.65715	-2.05401
qpx_c4752	ubiquitin-protein ligase	1.71617	-1.98836	-1.21119	-1.07986
qpx_c4757	hypothetical protein	1.38651	1.73625	-2.53919	-4.45417
qpx_c4781	hypothetical protein	0.509907	-1.6783	1.07442	1.21411
qpx_c4784	hypothetical protein	-1.81463	-1.75704	1.45894	1.59875
qpx_c4785	hypothetical protein	-3.32735	1.12699	1.09443	1.70243
qpx_c4800	cell division control protein 48	1.15316	-2.33703	1.23412	1.25606
qpx_c4818	alcohol dehydrogenase	1.20727	1.35977	-1.53386	-1.50647
qpx_c4821	hypothetical protein	-2.08912	2.3629	-2.10098	-2.09228
qpx_c483	zinc transporter	1.13372	1.47943	-1.65387	-1.53033
qpx_c4831	threonine dehydratase	1.24774	1.30985	-1.65431	-1.34192
qpx_c4836	peptidase S26A	-1.98157	-1.50791	1.41663	1.50087
qpx_c4847	asparate aminotransferase	1.18101	1.2469	-1.52693	-1.1699
qpx_c4848	hypothetical protein	2.0692	-1.56977	-1.87901	-1.57448
qpx_c4857	hypothetical protein	1.03856	1.47747	-1.53174	-1.39403
qpx_c4863	protein kinase, catalytic domain	-0.308261	1.52527	-1.44181	-1.61707
qpx_c4880	l-aminoadipate-semialdehyde dehydrogenase large	-19.1259	-27.1738	1.62047	2.90705
qpx_c4885	hypothetical protein	2.60464	-3.2175	-2.30231	-2.14139
qpx_c4897	hypothetical protein	-1.24507	-1.39587	1.1401	1.50912
qpx_c4899	amp-dependent synthetase and ligase	1.2901	1.94062	-3.10139	-5.90896
qpx_c490	hypothetical protein	0.460025	-1.50772	1.11352	1.13395
qpx_c4900	hypothetical protein	-1.14365	-1.50107	-0.359096	1.71641
qpx_c4904	hypothetical protein	0.417193	1.49492	-1.51584	-1.5945
qpx_c4910	hypothetical protein	-0.211121	1.48459	-1.57941	-1.59994
qpx_c4919	hypothetical protein	0.432656	-2.62034	1.2959	1.32279
qpx_c492	vacuolar-type h+-pumping pyrophosphatase 1	1.32877	1.41031	-1.59749	-2.23065
qpx_c4926	inositol oxygenase	1.47821	0.381163	-1.40097	-1.56626
qpx_c4939	hypothetical protein	-1.0576	1.5556	-1.43504	-1.43457
qpx_c494	hypothetical protein	-1.60792	-2.69359	1.37822	1.93969
qpx_c4941	peptidyl-prolyl cis-trans isomerase	-0.471322	1.89988	-1.91479	-2.01883
qpx_c4965	hypothetical protein	1.99838	-1.41371	-1.75653	-1.77718
qpx_c4998	phosphate:Na+ symporter	-2.38402	-2.47393	1.55728	1.71889
qpx_c4999	hypothetical protein	-0.694751	-3.01916	1.35405	1.7233
qpx_c5	hypothetical protein	0.101081	-3.27035	1.30576	1.65576
qpx_c5007	trifunctional enzyme subunit	1.89727	0.397419	-2.17676	-4.21101
qpx_c5014	electron transfer flavoprotein beta-subunit	1.34785	1.33685	-1.66041	-1.76293
qpx_c5019	predicted protein	-1.60026	-1.51916	1.35927	1.36683
qpx_c502	syntaxin	-2.57828	-2.58391	1.54191	1.89912
qpx_c5025	hypothetical protein	-0.556802	-1.50291	1.24341	1.36664
qpx_c503	peptidase C1A	1.88486	0.377815	-1.75201	-4.31968
qpx_c5033	hypothetical protein	-1.36296	-1.47495	1.20358	1.55039
qpx_c506	hypothetical protein	-1.76604	-1.61701	1.45402	1.5352
qpx_c5065	hypothetical protein	-0.19365	1.44027	-1.44906	-1.73285
qpx_c5086	hypothetical protein	1.62285	1.3302	-2.21606	-2.58511
qpx_c5095	hypothetical protein	1.50908	0.363867	-1.31225	-1.85114
qpx_c5112	hypothetical protein	-1.64889	-0.345833	1.35927	1.03807
qpx_c513	hypothetical protein	1.63426	-0.468435	-1.21635	-2.25587
qpx_c5131	peptidase S15	0.497497	1.54115	-1.63718	-1.91297
qpx_c514	hypothetical protein	1.54664	-0.362443	-1.23252	-2.12643
qpx_c5146	peptidase C1	1.16802	1.32105	-1.62914	-1.18415
qpx_c5150	hypothetical protein	-1.37659	1.6867	-1.27111	-1.44194
qpx_c5155	hypothetical protein	-1.60301	1.68518	-1.33074	-1.35361
qpx_c5159	sarcosine dehydrogenase	2.1252	1.31025	-7.71708	-6.7663
qpx_c5161	mitochondrial solute carrier	1.46633	1.6	-2.46672	-4.26938
qpx_c5169	hypothetical protein	1.48703	1.75904	-3.86839	-4.22163
qpx_c5176	ornithine mitochondrial precursor	0.335085	1.63824	-1.85405	-1.40591
qpx_c518	hypothetical protein	-1.76976	-1.86151	1.40349	1.73077
qpx_c52	gtpase-like protein	1.49357	1.46498	-2.13725	-2.99618
qpx_c5203	hypothetical protein	0.110207	-5.2295	1.51913	-0.0117208
qpx_c5207	hypothetical protein	-1.65573	-0.455736	1.37269	1.10745
qpx_c5236	hypothetical protein	0.231607	-2.63243	1.52778	1.08947
qpx_c5238	hypothetical protein	-1.42738	-1.93603	1.14955	1.85369
qpx_c5250	hypothetical protein	1.408	0.327729	-1.58168	-1.07296
qpx_c5261	hypothetical protein	-0.287864	1.8284	-1.9861	-2.65022
qpx_c5263	hypothetical protein	-1.27634	1.55671	-1.28097	-1.25628
qpx_c5264	oligosaccharyl transferase	-1.44422	-2.16351	1.43248	1.46407
qpx_c5278	hypothetical protein	-1.65664	-1.33165	1.38865	1.34794
qpx_c5285	hypothetical protein	-2.5004	1.36211	-0.34916	1.2318
qpx_c5297	mitochondrial carrier family	-1.4321	-1.71223	1.38346	1.48849
qpx_c530	pyruvate phosphate dikinase	0.968143	1.27929	-1.93647	-3.19376
qpx_c5307	isoprenoid biosynthesis enzymes	1.57338	0.354028	-1.49163	-1.6819
qpx_c5318	adenylyl cyclase-associated	-0.370479	1.52025	-1.40514	-1.42591
qpx_c5325	hypothetical protein	1.92397	-0.336123	-2.27301	-2.25982
qpx_c5329	26s proteasome regulatory subunit 4	1.0301	1.54945	-1.73717	-1.32773
qpx_c533	hypothetical protein	-1.44928	1.51853	-1.08352	-1.47621
qpx_c534	peptidase C1A	1.86201	0.465633	-1.85516	-5.30192
qpx_c5355	hypothetical protein	-1.21604	-1.27984	0.334777	1.56673
qpx_c5357	hypothetical protein	-1.6085	-1.17115	1.16441	1.53635
qpx_c5365	hypothetical protein	-2.19141	-3.38088	1.34155	2.02226
qpx_c5367	hypothetical protein	-0.347287	1.72143	-1.6622	-1.90958
qpx_c5379	ribosome biogenesis protein	-1.27813	-1.75022	1.22907	1.60172
qpx_c539	hypothetical protein	-1.67163	-1.60653	1.33443	1.66085
qpx_c5395	protein kinase-like domain	-0.341133	1.56687	-1.55176	-1.50592
qpx_c5412	hypothetical protein	-1.55587	-1.74764	1.30086	1.62154
qpx_c5420	N2227-like domain containing protein	-1.7052	-1.21666	1.16816	1.62703
qpx_c5422	hypothetical protein	1.24245	1.44113	-1.69949	-1.70292
qpx_c5423	hypothetical protein	1.23732	-1.61171	-1.06832	1.30467
qpx_c5428	hypothetical protein	-2.17329	-2.81123	1.27105	2.04672
qpx_c5439	ornithine transcarbamoylase	0.361565	1.47903	-1.5405	-1.33788
qpx_c5441	hypothetical protein	-0.783119	-3.99733	2.14543	-1.53778
qpx_c5448	ribosome biogenesis protein	-1.52428	-1.56674	1.23458	1.50564
qpx_c5463	cleavage and polyadenylation specificity 160 kda subunit	1.40042	0.485726	-1.52154	-1.46357
qpx_c5483	hypothetical protein	-1.35955	-1.76791	1.35838	1.50067
qpx_c5487	peptidase C1A	0.158261	1.80208	-1.63174	-2.18231
qpx_c5488	saccharopine dehydrogenase	-0.444395	-1.54551	1.22757	1.30614
qpx_c55	hypothetical protein	1.55361	-0.494647	-1.18402	-1.73645
qpx_c5517	hypothetical protein	2.55738	-1.8913	-2.74621	-3.17786
qpx_c5525	hypothetical protein	1.82655	-1.6434	-1.43478	-1.24912
qpx_c5546	hypothetical protein	-1.47976	1.62067	-1.20933	-1.25961
qpx_c555	hypothetical protein	1.45789	-0.378567	-1.16403	-1.77142
qpx_c5560	hypothetical protein	-2.5257	-1.65221	1.51628	1.46244
qpx_c5564	40s ribosomal protein sa	-1.56488	-1.93988	1.45097	1.47617
qpx_c5577	high affinity phosphate transporter	-7.01358	-6.35284	2.12114	1.86169
qpx_c5578	ribose-phosphate pyrophosphokinase	-0.38388	1.72306	-1.60064	-2.09542
qpx_c56	heat shock protein hsp20	2.23983	0.460709	-5.48791	-5.97186
qpx_c5604	dehydrogenase reductase 1	-1.23251	-2.00813	1.22723	1.66417
qpx_c5614	hypothetical protein	-5.14228	1.68506	1.34153	-1.68385
qpx_c5615	hypothetical protein	1.86332	-1.59579	-1.57766	-1.26978
qpx_c562	hypothetical protein	-1.78663	-1.81309	1.34602	1.8103
qpx_c5634	hypothetical protein	-0.534695	-2.29022	1.21846	1.6754
qpx_c5637	heat shock protein hsp20	0.441713	1.5107	-1.57625	-1.64601
qpx_c5645	translational activator	0.490114	-1.8037	1.18512	1.12425
qpx_c5656	histidine phosphatase domain protein	-1.18483	1.54634	-1.29592	-1.33712
qpx_c5657	hypothetical protein	-1.34556	-1.3583	0.42423	1.57881
qpx_c566	hypothetical protein	1.30361	1.25479	-1.47051	-1.56125
qpx_c5681	peptidase M32	-1.69203	-1.38383	1.59152	1.09914
qpx_c5684	hypothetical protein	-1.19878	-1.53642	0.418072	1.63357
qpx_c5688	FG-GAP repeat	-1.96973	-1.43845	1.47525	1.45782
qpx_c5694	hypothetical protein	-3.99612	-3.93962	2.06395	1.59585
qpx_c5742	vacuolar translocator of pyrophosphatase	-0.238427	1.77118	-1.94619	-2.52389
qpx_c5748	hypothetical protein	-1.68441	-1.26428	1.17832	1.37331
qpx_c5760	hypothetical protein	-1.34668	-1.49679	1.11725	1.66016
qpx_c5769	hypothetical protein	1.76456	-0.590318	-1.56541	-1.59898
qpx_c5778	hypothetical protein	-1.49227	-1.34716	1.10586	1.68987
qpx_c5788	hypothetical protein	1.3512	1.59392	-2.58604	-1.99236
qpx_c5789	hypothetical protein	-0.248622	1.55751	-1.66275	-1.58337
qpx_c579	prolyl 4-hydroxylase alpha subunit	-1.49857	1.38579	1.19753	-1.65106
qpx_c5819	glycerol-3-phosphate dehydrogenase	1.93119	0.479273	-2.76731	-3.56861
qpx_c5820	hypothetical protein	0.403354	1.53147	-1.57174	-1.5688
qpx_c5839	hypothetical protein	-1.27171	1.84806	-1.63787	-1.8382
qpx_c5848	hypothetical protein	-2.58259	-2.48838	1.39174	2.08679
qpx_c585	hypothetical protein	-5.35146	0.407711	1.28367	1.61988
qpx_c5861	hypothetical protein	0.442668	1.47042	-1.45946	-1.67292
qpx_c5863	hypothetical protein	-1.72994	-1.68614	1.40148	1.50597
qpx_c5866	hypothetical protein	-1.61794	-1.11025	1.33044	1.20554
qpx_c5882	hypothetical protein	-1.62191	1.10793	0.374464	1.33023
qpx_c5925	hypothetical protein	-1.45282	-1.49793	1.27464	1.51205
qpx_c593	hypothetical protein	-1.81254	-1.42535	1.42424	1.37804
qpx_c595	hypothetical protein	-1.13634	-3.0068	1.48188	1.61733
qpx_c5951	prefoldin subunit 5	-1.18256	1.68616	-1.5687	-1.36785
qpx_c5964	udp-glucose 4-epimerase	0.114159	-3.11435	1.42782	1.50209
qpx_c598	aminotransferase protein	0.349138	-2.33494	1.29539	1.3703
qpx_c5984	glutamate-ammonia ligase	1.14777	1.55456	-1.66951	-1.83795
qpx_c6024	peptidyl-prolyl cis-trans isomerase	-0.397211	1.68785	-1.558	-1.75294
qpx_c6033	acetyl- acetyltransferase	-0.326937	1.46791	-1.34114	-1.50749
qpx_c6046	lipid transporter	-1.44191	-2.06338	1.72792	1.09925
qpx_c606	hypothetical protein	-2.63751	-3.83869	1.46902	2.14216
qpx_c6079	wd40 repeat protein	-0.332328	1.54536	-1.46914	-1.60259
qpx_c6080	atp-binding cassette	-1.66584	-1.91484	1.47984	1.54195
qpx_c6090	sugar transporter	1.53424	0.247009	-1.31915	-1.57002
qpx_c610	hypothetical protein	-1.42456	-1.98822	1.33441	1.63798
qpx_c6103	protein rer1b short= 1b	-0.322273	1.43464	-1.26482	-1.60127
qpx_c6104	hypothetical protein	1.51429	-1.07607	-1.46895	-1.23183
qpx_c6112	hypothetical protein	-1.46981	1.63022	-1.24365	-1.3739
qpx_c6118	hypothetical protein	-1.33094	-1.67152	1.43672	1.26677
qpx_c6134	formyltetrahydrofolate synthetase	0.485314	1.72701	-2.03646	-2.26659
qpx_c614	glycine decarboxylase t-protein	0.387514	1.47024	-1.32298	-1.74527
qpx_c6158	hypothetical protein	-1.78924	-1.68677	0.516313	1.98454
qpx_c6177	hypothetical protein	-1.58684	-1.32091	1.16521	1.56336
qpx_c6178	hypothetical protein	0.406938	-2.06208	1.26474	1.21889
qpx_c6197	hypothetical protein	-1.59678	-1.05337	1.23729	1.12707
qpx_c6218	hypothetical protein	-1.77929	-1.59615	-1.09715	2.30539
qpx_c6236	hypothetical protein	-0.185841	1.86937	-2.93833	-3.01047
qpx_c6244	predicted protein	1.4146	1.12489	-1.52719	-1.41701
qpx_c6256	hypothetical protein	-0.49801	1.71407	-1.51151	-1.61527
qpx_c6285	hypothetical protein	1.39035	1.1818	-1.53856	-1.5124
qpx_c6292	hypothetical protein	0.653067	1.36913	-1.59059	-1.97633
qpx_c6293	hypothetical protein	-1.07953	2.01193	-2.14669	-2.57261
qpx_c6314	tubulin	1.08899	-1.86581	0.329176	1.55779
qpx_c6340	cytochrome c oxidase subunit 1	-1.26097	1.56999	-1.25463	-1.38689
qpx_c6353	peptidase M12B	-5.89724	-5.91474	1.78889	2.28742
qpx_c6359	hypothetical protein	-1.51295	1.6231	-1.3184	-1.10348
qpx_c6378	hypothetical protein	-2.22066	-2.42048	1.4911	1.69782
qpx_c6398	hypothetical protein	-0.193498	1.50876	-1.65714	-1.61562
qpx_c6430	mekhla domain protein	1.28569	1.29043	-1.55723	-1.50163
qpx_c6441	hypothetical protein	1.37023	-2.77411	1.47572	-1.52146
qpx_c6447	hypothetical protein	-1.58558	-1.46919	1.40826	1.41699
qpx_c6508	ferredoxin oxidoreductase fad nad -binding	-1.64473	1.65487	-1.19723	-1.263
qpx_c656	rieske (2fe-2s) domain protein	1.66412	1.64211	-5.8349	-3.64824
qpx_c6572	hypothetical protein	0.43514	1.29434	-1.19054	-1.55809
qpx_c6574	hypothetical protein	0.283025	-6.71925	1.52446	1.03162
qpx_c6593	hypothetical protein	-2.03909	-1.2756	1.36692	1.52114
qpx_c6609	hypothetical protein	0.505597	-1.96858	1.11358	1.26452
qpx_c6610	hypothetical protein	-0.150414	1.63622	-1.98812	-1.97223
qpx_c6614	abc transporter g family protein	-1.50034	-1.10133	1.29783	1.13449
qpx_c6636	hypothetical protein	0.507913	1.5013	-1.72934	-1.62239
qpx_c6644	hypothetical protein	1.32074	0.537512	-1.7202	-1.19732
qpx_c665	hypothetical protein	-1.51748	1.86591	-1.50981	-1.58972
qpx_c6653	pyridoxal-phosphate enzyme	-3.76409	-3.06939	1.88144	1.6633
qpx_c6659	hypothetical protein	1.25629	1.23064	-1.33388	-1.56099
qpx_c6664	hypothetical protein	1.45731	1.98056	-7.18028	-7.54515
qpx_c6669	hypothetical protein	-1.70484	1.16036	1.04444	1.08971
qpx_c6679	hypothetical protein	-0.408091	1.65958	-1.54201	-1.60945
qpx_c6686	superoxide dismutase	-0.421802	1.8861	-2.16967	-1.88612
qpx_c670	abc atp-binding permease protein	-0.354923	1.63896	-1.466	-1.87249
qpx_c672	cytochrome P450	1.19722	1.40307	-1.51408	-1.68127
qpx_c6724	nonsense-mediated mrna decay protein	-1.78386	-1.82925	1.23962	1.71915
qpx_c6736	hypothetical protein	1.25261	1.26072	-1.52551	-1.34191
qpx_c6741	sugar transport	-1.53432	-1.43268	1.26635	1.53169
qpx_c6751	glutamine catalytic domain protein	0.48369	1.41276	-1.62643	-1.39272
qpx_c677	hypothetical protein	-1.67845	-1.12355	1.4024	1.16163
qpx_c6781	nad-dependent epimerase dehydratase	1.23654	1.73523	-2.34164	-2.49795
qpx_c6786	arginine kinase	1.33045	1.23571	-1.54662	-1.48366
qpx_c6797	coronin-like protein	-5.47174	-2.67573	1.87421	1.8427
qpx_c6814	hypothetical protein	-1.29611	2.45064	-3.50071	-4.55826
qpx_c683	hypothetical protein	0.676218	1.46431	-1.96029	-1.94642
qpx_c684	aspartate/glutamate/uridylate kinase	1.89608	-1.5308	-1.45292	-1.5607
qpx_c685	rieske (2fe-2s) region	1.2539	1.40487	-1.71888	-1.59432
qpx_c687	homoserine kinase	0.131453	-2.3609	1.34501	1.47036
qpx_c6872	hypothetical protein	1.32677	1.41328	-1.66014	-2.08591
qpx_c6885	signal recognition particle	-1.27393	1.53497	-1.24079	-1.23597
qpx_c6902	vacuolar atp synthase subunit c	-1.16659	1.52234	-1.3607	-1.22844
qpx_c6907	adenylate kinase 3 alpha like 1 variant 1	-0.217588	1.62985	-1.85567	-1.92023
qpx_c6917	24-dehydrocholesterol reductase	-0.2303	1.62337	-1.70575	-1.91294
qpx_c6933	hypothetical protein	-0.76877	-3.8752	2.10504	-1.46299
qpx_c6975	hypothetical protein	-1.57645	-1.33052	1.15464	1.67891
qpx_c699	hypothetical protein	0.661384	1.38404	-1.69362	-1.8649
qpx_c6995	isopropylmalate isomerase ss	-0.774527	1.97713	-2.10898	-1.62996
qpx_c6998	hypothetical protein	1.33129	-1.73707	0.342303	1.11237
qpx_c7007	dynein light	-0.358265	1.52902	-1.42205	-1.51503
qpx_c7018	branched-chain amino acid aminotransferase	1.08516	1.24649	-0.437803	-1.62278
qpx_c7039	hypothetical protein	-2.02812	-1.79691	1.41853	1.78915
qpx_c7088	hypothetical protein	-4.17379	-3.38449	1.68887	2.00933
qpx_c7110	hypothetical protein	1.97131	-1.44123	-1.64678	-1.71398
qpx_c7135	hypothetical protein	1.56393	-1.23397	-1.48206	-1.09998
qpx_c7156	phosphatidylinositol kinase	1.01878	1.34323	-2.78044	-2.40286
qpx_c7163	amino acid transporter	-1.18589	1.87983	-1.7963	-1.81763
qpx_c7174	hypothetical protein	-0.702594	2.32746	-4.97171	-2.83167
qpx_c7176	hypothetical protein	0.539675	1.25871	-1.26126	-1.6357
qpx_c719	hypothetical protein	0.534096	1.50176	-1.74956	-1.71915
qpx_c720	ubiquitin	0.337084	-2.08468	1.34554	1.21652
qpx_c7205	acyl- thioesterase	0.429981	1.62991	-1.65918	-2.02943
qpx_c7208	hypothetical protein	-2.20622	1.15379	1.12041	1.37775
qpx_c7224	hypothetical protein	-1.22153	-2.32482	1.18231	1.7798
qpx_c7225	hypothetical protein	-0.313122	1.8142	-2.04335	-2.11461
qpx_c7253	glutathione s-transferase	1.33965	1.32499	-1.60247	-1.79619
qpx_c730	sugar transporter	-3.35961	-2.11499	1.52371	2.02582
qpx_c7315	hypothetical protein	1.68765	-1.43739	-0.51064	-1.7462
qpx_c7316	Mg2+ transporter	-1.58565	-1.20589	1.19353	1.50579
qpx_c7336	hypothetical protein	-0.475497	2.5402	-13.147	-10.0817
qpx_c735	mitochondrial solute carrier	1.49135	1.60834	-2.68919	-4.331
qpx_c736	hydroxysteroid dehydrogenase 4	0.494954	1.6653	-2.0314	-2.52507
qpx_c74	hypothetical protein	0.525307	1.36266	-1.48561	-1.54261
qpx_c7401	hypothetical protein	-1.31971	-1.58407	1.21209	1.58786
qpx_c7409	phenylalanine hydroxylase	-1.62491	-1.2801	-0.349019	1.82679
qpx_c7414	hypothetical protein	-1.78336	-1.51741	1.6101	1.219
qpx_c7420	hypothetical protein	1.7522	-0.394433	-1.58108	-2.0027
qpx_c7428	aldehyde dehydrogenase	-0.0465776	1.59422	-2.26322	-1.99243
qpx_c743	hypothetical protein	-1.67648	-0.319816	1.28586	1.09938
qpx_c7432	ribosomal protein component of cytosolic 80s ribosome and 40s small subunit	-1.62775	1.11562	1.14268	1.0848
qpx_c7450	hypothetical protein	1.09348	-1.52624	0.426871	1.23405
qpx_c7475	hypothetical protein	-1.86894	-1.35397	1.18266	1.49318
qpx_c7477	bcct transporter	-1.33484	1.75545	-1.65594	-1.26984
qpx_c7503	hypothetical protein	1.26672	1.62153	-2.31424	-1.9985
qpx_c7505	hypothetical protein	-2.07049	-1.85278	1.44462	1.7815
qpx_c7516	hypothetical protein	-1.552	-2.73891	1.37837	1.85815
qpx_c7519	predicted protein	-1.2427	1.61743	-1.40691	-1.26312
qpx_c7520	proteasome subunit alpha type 2	-0.766939	1.96653	-2.03591	-1.72316
qpx_c7531	hypothetical protein	1.22553	1.23764	-1.31164	-1.51243
qpx_c7532	udp-glucose 6-dehydrogenase	-2.58325	-3.69128	1.65232	1.93616
qpx_c7547	hypothetical protein	1.52528	0.383265	-1.52049	-1.54552
qpx_c755	peptidase C1A	-1.36825	1.9622	-1.64832	-2.25011
qpx_c7552	hypothetical protein	1.26952	1.18114	-1.26124	-1.57875
qpx_c756	hypothetical protein	0.325792	1.50326	-1.34417	-1.59135
qpx_c7584	serine hydroxymethyltransferase	1.13891	1.35906	-1.35247	-1.55816
qpx_c7590	hypothetical protein	-1.30378	1.8666	-1.61456	-1.63471
qpx_c76	hypothetical protein	-2.19711	-2.83937	1.79358	1.51339
qpx_c7619	hypothetical protein	-2.08092	-2.64833	1.50316	1.90336
qpx_c7638	hypothetical protein	-1.68896	-2.61308	1.6267	1.58618
qpx_c765	peptidase S8/S53	0.663338	1.95237	-3.92245	-5.70411
qpx_c7691	hypothetical protein	-0.294011	1.53018	-1.53278	-1.54427
qpx_c7692	alpha-soluble nsf attachment protein	0.356683	-1.8715	1.22949	1.28457
qpx_c7704	hypothetical protein	-2.37471	-3.08852	1.90412	1.39847
qpx_c7725	hypothetical protein	1.69368	-1.08931	-1.56335	-1.63034
qpx_c7741	hypothetical protein	-0.449489	1.57325	-1.33897	-1.50741
qpx_c7745	myb-like dna-binding	-1.75772	-1.46032	1.50944	1.34196
qpx_c7752	nad dependent epimerase dehydratase	0.415173	1.31984	-1.21879	-1.53455
qpx_c7763	hypothetical protein	-1.40077	-1.77326	1.396	1.48123
qpx_c7802	hypothetical protein	1.37204	1.31014	-1.4935	-2.19127
qpx_c7805	hypothetical protein	-1.51189	-2.72901	1.46088	1.64265
qpx_c782	apoptosis protein	-1.12528	1.52282	-1.23194	-1.51528
qpx_c784	hypothetical protein	0.494758	1.51926	-1.71709	-1.67453
qpx_c7852	hypothetical protein	-2.10746	-1.84436	1.25263	1.98227
qpx_c7868	hypothetical protein	0.402536	2.18005	-4.10368	-3.86648
qpx_c788	hypothetical protein	1.82786	1.4514	-3.79599	-5.52969
qpx_c7905	ubiquitin protein ligase	-2.43789	-1.25853	0.434159	1.99657
qpx_c7917	transport protein	-0.25469	1.42769	-1.40466	-1.51076
qpx_c7918	amino acid transporter	0.341655	1.63739	-1.53819	-2.02618
qpx_c7920	retinol dehydrogenase	-0.308605	1.40003	-1.26137	-1.51353
qpx_c7928	phospholipid methyltransferase	1.5951	1.08574	-1.73302	-1.63961
qpx_c795	hypothetical protein	1.53869	0.344982	-1.32472	-1.86521
qpx_c7953	hypothetical protein	-1.83324	0.441004	1.18615	1.19953
qpx_c7969	hypothetical protein	-1.32376	-1.95605	1.09439	1.88265
qpx_c80	heat shock protein 70kDa	-1.63419	-3.03977	1.25955	1.98888
qpx_c8000	hypothetical protein	-1.97586	-2.06732	1.28475	2.08262
qpx_c801	domain-containing protein	1.28662	-1.59319	1.16585	-1.14112
qpx_c8013	hypothetical protein	-1.18393	1.83295	-1.67631	-1.73595
qpx_c805	hypothetical protein	-0.709464	-4.1456	2.13454	-1.52046
qpx_c8053	hypothetical protein	-0.422439	1.74681	-1.64256	-1.82687
qpx_c8055	hypothetical protein	-1.60566	-1.14155	1.28044	1.29113
qpx_c806	2-amino-3-ketobutyrate ligase	-0.186301	1.86645	-2.60194	-2.92512
qpx_c8073	hypothetical protein	1.49505	0.443231	-1.71626	-1.39646
qpx_c8079	peptidase S10	0.385543	2.06602	-3.13394	-2.98796
qpx_c8082	glutathione s-transferase	0.560591	1.367	-1.50614	-1.66134
qpx_c809	hypothetical protein	-2.05674	-2.23462	1.33512	2.09195
qpx_c8110	udp-glucose gdp-mannose dehydrogenase	-6.06437	-3.5306	2.37488	1.21535
qpx_c814	hypothetical protein	-2.51987	-2.51138	1.76934	1.46597
qpx_c816	hypothetical protein	-0.363781	2.51352	-11.4644	-11.4473
qpx_c818	oligosaccharidyl-lipid polysaccharide flippase	1.05275	1.53536	-1.59567	-1.54731
qpx_c8181	hypothetical protein	0.423913	1.40781	-1.38778	-1.53298
qpx_c8184	hypothetical protein	0.16696	-1.93339	1.44126	1.17504
qpx_c8192	gtp binding protein like	1.89558	-1.37364	-1.56694	-1.65255
qpx_c8204	hypothetical protein	-1.71834	-1.57387	1.39178	1.58441
qpx_c8234	hypothetical protein	0.152332	-3.0273	1.45302	1.28515
qpx_c8243	hypothetical protein	-2.14969	-3.64938	1.10576	2.63479
qpx_c8262	hypothetical protein	-1.1809	1.90786	-1.85167	-1.86174
qpx_c8294	hypothetical protein	-4.60444	-6.25043	-0.427804	3.5368
qpx_c8323	hypothetical protein	3.20997	-3.31681	-11.9635	-10.0975
qpx_c833	hypothetical protein	-1.42324	-1.72532	1.37554	1.49855
qpx_c8336	glutathione s-transferase	-0.377366	1.60608	-1.5598	-1.47274
qpx_c8343	hypothetical protein	1.63678	-1.86965	-1.17978	-1.05569
qpx_c8354	hypothetical protein	-1.46882	2.20383	-2.8095	-1.93905
qpx_c8418	phosphoribosylamine glycine ligase	-1.11466	-1.55276	1.25063	1.30047
qpx_c8423	vacuolar atp synthase 16 kda proteolipid	-0.270902	1.64301	-1.85119	-1.76531
qpx_c8442	hypothetical protein	-2.07405	-2.23766	1.37305	2.04128
qpx_c8504	hypothetical protein	1.8705	1.05779	-2.55993	-1.93668
qpx_c8526	phosphatidylinositol kinase	1.3532	-1.52352	-0.390093	1.05251
qpx_c863	patain-like phospholipase	-1.59913	-2.36195	1.6088	1.47788
qpx_c8663	choline acetyltransferase	0.442385	1.43995	-1.51327	-1.46649
qpx_c869	hypothetical protein	-0.821457	2.39506	-3.59031	-3.64748
qpx_c8710	peptidase C1A	-2.15034	-2.26177	1.46741	1.63005
qpx_c8713	hypothetical protein	-2.53385	-3.41254	1.17048	2.61808
qpx_c8739	hypothetical protein	-0.321163	2.49357	-12.473	-12.4049
qpx_c8811	hypothetical protein	1.97774	-1.33138	-0.929605	-3.53858
qpx_c885	zinc finger protein	1.71681	-1.50774	-1.33909	-1.27531
qpx_c886	alpha-tubulin	0.105864	-2.3989	1.3697	1.39638
qpx_c8879	hypothetical protein	1.11627	1.3235	-1.21733	-1.66789
qpx_c888	hypothetical protein	1.44529	0.483234	-1.60944	-1.48237
qpx_c8887	hypothetical protein	-1.89816	-2.17423	1.66586	1.49521
qpx_c8909	hypothetical protein	-3.12096	-2.55458	1.13725	1.70675
qpx_c895	general substrate transporter	1.97782	-0.306304	-3.06663	-2.09557
qpx_c8956	hypothetical protein	-1.30158	-1.4767	1.55871	-0.00844646
qpx_c896	hypothetical protein	1.51332	-1.19853	-1.31306	-1.21249
qpx_c8993	peroxisomal membrane abc transporter pmp family	1.41405	1.08414	-1.35316	-1.56776
qpx_c900	acetyltransferase	1.8486	1.1504	-2.23739	-3.519
qpx_c9002	aquaporin 3	0.763816	-5.00015	0.674314	0.00930124
qpx_c9061	hypothetical protein	-0.315459	2.02144	-2.50134	-3.00368
qpx_c9064	hypothetical protein	1.26375	1.26201	-1.52839	-1.37538
qpx_c9074	hypothetical protein	0.46359	1.34996	-1.32913	-1.58857
qpx_c9109	hypothetical protein	-0.25504	1.5291	-1.69639	-1.47643
qpx_c9110	hypothetical protein	-1.52011	1.17595	1.11123	-1.09502
qpx_c9111	hypothetical protein	-0.600996	2.3856	-3.94378	-4.48673
qpx_c915	hypothetical protein	-2.87093	-2.57576	2.00067	1.32701
qpx_c916	peptidase C19	0.264492	-2.04168	1.28903	1.35606
qpx_c9163	hypothetical protein	0.392195	1.47419	-1.44903	-1.58432
qpx_c917	hypothetical protein	1.8316	0.344623	-1.99667	-2.07887
qpx_c9205	hypothetical protein	-0.347905	1.51655	-1.44545	-1.42815
qpx_c9210	proteasome subunit beta type 5	-1.36173	1.84794	-1.61206	-1.5369
qpx_c9231	heat shock protein 40 kDa	-1.26699	-2.33197	1.3916	1.49938
qpx_c9246	hypothetical protein	-2.38252	-3.79074	1.19164	2.45226
qpx_c9255	choline acetyltransferase	1.72361	-0.416696	-1.51537	-2.21687
qpx_c9312	hypothetical protein	-0.286449	1.44387	-1.35437	-1.54178
qpx_c9332	hypothetical protein	0.382203	1.7524	-2.00873	-1.82589
qpx_c934	hypothetical protein	0.451633	-2.98652	1.24272	1.32944
qpx_c9346	hypothetical protein	-1.61638	-1.54034	1.14096	1.80171
qpx_c9354	hypothetical protein	1.5555	1.31378	-2.08557	-2.12862
qpx_c9367	phosphoribosylpyrophosphate synthetase	-0.429555	1.72447	-1.78166	-1.61451
qpx_c939	glutamate synthase	1.89322	-0.703138	-1.52164	-2.12056
qpx_c9396	hypothetical protein	1.68121	-0.378774	-1.52626	-1.89868
qpx_c94	hypothetical protein	-1.76808	-3.69347	1.55566	1.70595
qpx_c9483	hypothetical protein	-1.77843	0.410396	1.18055	1.22262
qpx_c949	hypothetical protein	-8.22773	-4.93923	-1.11762	3.66625
qpx_c95	hypothetical protein	-3.14017	-1.6207	1.59778	1.69702
qpx_c9505	atp-binding cassette	1.669	-2.17497	-1.11097	-0.054858
qpx_c9515	ef hand domain protein	-1.29534	1.65413	-1.33842	-1.49878
qpx_c9524	tryptophan synthase subunit beta	1.74172	0.312463	-1.79112	-1.79531
qpx_c9525	hypothetical protein	-0.377398	1.50321	-1.51972	-1.22835
qpx_c9529	dctp pyrophosphatase 1	-1.72002	1.05725	1.30188	1.08338
qpx_c954	rab2 -family small gtpase	-0.243697	1.51169	-1.4842	-1.76751
qpx_c9543	hypothetical protein	-6.89037	-7.35225	1.09591	3.37979
qpx_c9544	hypothetical protein	-1.61028	-1.70593	1.44574	1.38992
qpx_c9567	hypothetical protein	-1.30327	-1.50224	1.29255	1.41018
qpx_c9569	hypothetical protein	0.355935	1.68587	-1.67365	-1.88389
qpx_c9570	hypothetical protein	-0.330617	-1.83086	1.28093	1.24317
qpx_c9583	hypothetical protein	-1.94286	-2.52299	1.57194	1.66636
qpx_c9605	hypothetical protein	-1.8975	0.37033	1.18256	1.37304
qpx_c962	peptidase M16	0.254579	-2.29607	1.20055	1.58147
qpx_c9659	hypothetical protein	1.65334	1.23869	-2.04538	-2.40473
qpx_c9676	integral membrane protein	-0.233099	1.73896	-2.06431	-2.14054
qpx_c9678	hypothetical protein	1.69288	-1.20587	-1.40566	-1.54243
qpx_c97	hypothetical protein	-1.78902	-2.74211	1.58883	1.64641
qpx_c974	2-nitropropane dioxygenase	-0.25215	1.91331	-2.35299	-2.87566
qpx_c980	aldolase	-0.419725	1.50139	-1.33769	-1.42316
qpx_c9804	DnaQ-like exonuclease	-1.53705	-1.10971	1.22173	1.33775
qpx_c9805	2OG-Fe(II) oxygenase	-1.08419	1.52132	-1.37862	-1.37683
qpx_c9816	hypothetical protein	-1.46989	-1.34711	1.18795	1.54815
qpx_c9822	glycine betaine transporter	-1.45484	1.77878	-1.63324	-1.24052
qpx_c9826	hypothetical protein	-2.68737	1.31724	0.35976	1.40216
qpx_c985	malate synthase	1.89971	0.639594	-3.43641	-5.50369
qpx_c9875	tpr domain containing protein	-0.477645	-1.52403	1.23952	1.29171
qpx_c9896	hypothetical protein	-2.44236	-3.26076	1.34144	1.96761
qpx_c9922	hypothetical protein	-4.1805	1.17362	0.47163	1.63414
qpx_c9981	ornithine mitochondrial-like	1.12309	1.59829	-1.87613	-1.61982
qpx_c9987	hypothetical protein	-1.61261	-2.43143	1.32176	1.80172
qpx_c9995	hypothetical protein	-3.52193	-3.12191	0.432259	2.80367
qpx_lrc10031	urocanate hydratase	2.15798	-1.20908	-2.47011	-2.50763
qpx_lrc10422	hypothetical protein	1.97011	1.19595	-3.30842	-3.42484
qpx_lrc10434	hypothetical protein	1.33961	0.417768	-1.24175	-1.54062
qpx_lrc10450	hypothetical protein	-1.47652	-2.01948	1.44835	1.4705
qpx_lrc10460	hypothetical protein	1.27946	1.11087	-1.1947	-1.53782
qpx_lrc10608	hypothetical protein	1.60651	-0.397246	-1.3289	-2.17105
qpx_lrc10816	hypothetical protein	-1.4785	-1.97394	1.47057	1.43481
qpx_lrc10872	heat shock protein hsp20	1.968	0.525676	-3.2396	-3.43225
qpx_lrc10967	hypothetical protein	-2.34056	-2.34164	1.60626	1.54996
qpx_lrc11072	hypothetical protein	-1.61403	-1.08433	1.28993	1.2312
qpx_lrc11133	heat shock protein hsp20	2.12968	0.501302	-4.49247	-4.72284
qpx_lrc11311	hypothetical protein	-1.3582	-2.0142	1.41508	1.4969
qpx_lrc11470	peptidase C1A	1.67325	0.525125	-1.52008	-4.66633
qpx_lrc11473	FG-GAP repeat protein	-2.4719	-2.64711	1.65126	1.62887
qpx_lrc11534	FG-GAP repeat protein	-2.36677	-2.4274	1.61721	1.58341
qpx_lrc11606	hypothetical protein	1.29829	1.10034	-1.211	-1.52045
qpx_lrc11607	hypothetical protein	1.41754	-0.327083	-1.23172	-1.61031
qpx_lrc11616	hypothetical protein	-5.23773	0.422959	1.29893	1.56906
qpx_lrc12191	hypothetical protein	-1.77331	-2.24162	1.57209	1.57113
qpx_lrc12264	heat shock protein 40 kDa	-1.89143	-1.48368	1.37273	1.45418
qpx_lrc12465	hypothetical protein	-1.47332	-1.50408	1.38247	1.34574
qpx_lrc12633	FG-GAP repeat protein	-2.55638	-2.42799	1.55459	1.6031
qpx_lrc12929	hypothetical protein	-1.8619	-2.3704	1.57488	1.57998
qpx_lrc12957	hypothetical protein	-1.66793	-1.87133	1.49507	1.51574
qpx_lrc13107	hypothetical protein	-1.91045	-2.28859	1.5699	1.57676
qpx_lrc13182	hypothetical protein	-1.83893	-2.35306	1.58271	1.58314
qpx_lrc13348	hypothetical protein	1.57478	0.374905	-1.67348	-1.48209
qpx_lrc13353	hypothetical protein	-1.80259	-1.92477	1.4616	1.63757
qpx_lrc13367	hypothetical protein	-1.33726	-1.52465	1.38675	1.29214
qpx_lrc1351	hypothetical protein	-1.58447	-0.400178	1.3223	1.13392
qpx_lrc13530	peptidase C1A	1.89494	-0.295273	-1.7616	-4.11596
qpx_lrc13628	hypothetical protein	1.41453	0.364526	-1.20337	-1.78649
qpx_lrc13700	hypothetical protein	-1.39914	-2.16624	1.51329	1.26849
qpx_lrc13824	heat shock protein hsp20	1.99831	0.51262	-3.36469	-3.55294
qpx_lrc13876	hypothetical protein	1.66457	-0.3629	-1.37274	-2.47582
qpx_lrc13919	hypothetical protein	1.54	0.369468	-1.57187	-1.48084
qpx_lrc1394	peptidase C1A	1.7861	0.355707	-1.46145	-4.02903
qpx_lrc14163	hypothetical protein	1.56645	0.378415	-1.57136	-1.61857
qpx_lrc14435	hypothetical protein	-1.68268	-2.17569	1.58129	1.48731
qpx_lrc14515	stress associated protein	-1.51821	-1.21372	1.31492	1.23228
qpx_lrc14661	phosphoglycerate kinase	-2.2537	-2.79374	1.72775	1.49567
qpx_lrc14791	hypothetical protein	-1.86597	-2.43666	1.58364	1.58347
qpx_lrc14796	hypothetical protein	-1.56719	-1.74748	1.52415	1.3662
qpx_lrc14856	hypothetical protein	-1.66358	1.20696	0.435799	1.12984
qpx_lrc14934	hypothetical protein	-1.86796	-2.40689	1.60268	1.56868
qpx_lrc14974	zinc finger protein	1.50379	0.36109	-1.51337	-1.4234
qpx_lrc14998	hypothetical protein	-1.49716	-1.62282	1.43466	1.40816
qpx_lrc15089	stress associated protein	-1.62284	-1.18961	1.29291	1.20166
qpx_lrc15128	peptidase C1A	1.79151	-0.262593	-1.57709	-4.23088
qpx_lrc15182	hypothetical protein	-1.79623	-3.13153	1.58019	1.80264
qpx_lrc15214	hypothetical protein	-1.81693	-1.27377	1.49777	1.24131
qpx_lrc15227	hypothetical protein	-1.9356	-2.36845	1.56888	1.62768
qpx_lrc15229	hypothetical protein	1.46778	-0.314454	-1.22984	-1.9092
qpx_lrc15232	hypothetical protein	-1.87679	-2.30582	1.60932	1.52995
qpx_lrc15234	hypothetical protein	-1.84507	-2.28517	1.56561	1.58251
qpx_lrc15235	hypothetical protein	-1.556	-1.80757	1.51844	1.39752
qpx_lrc15236	hypothetical protein	1.63504	-0.363496	-1.32136	-2.44381
qpx_lrc15240	hypothetical protein	1.55765	-0.380295	-1.25492	-2.08112
qpx_lrc15244	hypothetical protein	1.54579	-0.35954	-1.25074	-2.10581
qpx_lrc15245	hypothetical protein	1.54266	-0.346144	-1.26425	-2.04665
qpx_lrc15252	hypothetical protein	-1.85338	-2.38246	1.56185	1.59195
qpx_lrc15253	hypothetical protein	-1.39637	-1.60192	1.39457	1.38644
qpx_lrc15263	hypothetical protein	1.59788	-0.427264	-1.24543	-2.0905
qpx_lrc15266	hypothetical protein	1.52701	-0.360228	-1.21485	-2.10841
qpx_lrc15267	hypothetical protein	-1.59271	-1.94153	1.5138	1.46424
qpx_lrc15269	hypothetical protein	-1.84457	-2.50226	1.56233	1.6329
qpx_lrc15273	hypothetical protein	-1.61704	-1.11109	1.29913	1.25343
qpx_lrc15275	hypothetical protein	1.65957	-0.336754	-1.36654	-2.69635
qpx_lrc15276	hypothetical protein	1.60737	-0.298067	-1.38076	-2.54651
qpx_lrc15284	hypothetical protein	-1.83124	-2.3337	1.6064	1.54166
qpx_lrc15287	hypothetical protein	-1.62351	-1.80163	1.54132	1.4022
qpx_lrc15290	hypothetical protein	1.56211	-0.353181	-1.24925	-2.31192
qpx_lrc15291	hypothetical protein	1.51633	-0.392873	-1.14507	-2.07519
qpx_lrc15294	hypothetical protein	-1.5447	-1.69943	1.35099	1.51272
qpx_lrc15297	hypothetical protein	-1.7287	-1.78345	1.45151	1.55454
qpx_lrc15299	hypothetical protein	1.64051	-0.461663	-1.29336	-2.00356
qpx_lrc15305	hypothetical protein	1.63086	-0.406036	-1.35725	-2.13836
qpx_lrc15310	hypothetical protein	-1.74134	-1.13643	1.38407	1.22811
qpx_lrc15314	hypothetical protein	1.60102	-0.348975	-1.32674	-2.287
qpx_lrc15316	hypothetical protein	1.60407	-0.335779	-1.32216	-2.42547
qpx_lrc15318	hypothetical protein	-1.60413	-1.48824	1.39488	1.38511
qpx_lrc15325	hypothetical protein	-1.50811	-1.41432	1.37243	1.31163
qpx_lrc15333	hypothetical protein	-1.76439	-2.30715	1.58308	1.54762
qpx_lrc15336	peptidase C1A	1.91346	-0.285408	-1.83364	-4.32747
qpx_lrc15338	hypothetical protein	1.46765	-0.302471	-1.2333	-1.99828
qpx_lrc15342	hypothetical protein	-1.80302	-2.42264	1.67286	1.47775
qpx_lrc15350	hypothetical protein	1.57365	-0.324642	-1.26589	-2.48559
qpx_lrc15351	hypothetical protein	1.39394	-0.314419	-1.22838	-1.56268
qpx_lrc15353	hypothetical protein	1.63635	-0.44619	-1.3055	-2.036
qpx_lrc15354	hypothetical protein	-1.74699	-2.38387	1.62	1.50017
qpx_lrc15364	heat shock protein hsp20	2.17583	0.484628	-4.67573	-5.42462
qpx_lrc15369	hypothetical protein	-1.83782	-2.29205	1.61584	1.52536
qpx_lrc15370	peptidase C1A	1.93143	0.386319	-1.82261	-5.23724
qpx_lrc15383	hypothetical protein	-1.63949	-1.14577	1.30945	1.29531
qpx_lrc15402	hypothetical protein	1.42033	-0.306197	-1.19999	-1.79466
qpx_lrc15406	heat shock protein hsp20	2.17518	0.498677	-5.01359	-5.5134
qpx_lrc15407	hypothetical protein	1.57832	-0.366291	-1.29075	-2.25538
qpx_lrc15423	hypothetical protein	-2.11498	-2.42828	1.56656	1.65332
qpx_lrc15426	hypothetical protein	-1.85922	-2.42969	1.59683	1.58626
qpx_lrc15432	hypothetical protein	-1.60338	-1.78947	1.46841	1.48931
qpx_lrc15436	hypothetical protein	1.59412	-0.362424	-1.31244	-2.24221
qpx_lrc15439	hypothetical protein	1.6789	-0.382669	-1.39447	-2.46962
qpx_lrc15472	heat shock protein hsp20	2.01357	0.5143	-3.44271	-3.72943
qpx_lrc15487	hypothetical protein	-1.51015	-1.43376	1.36995	1.35768
qpx_lrc15492	hypothetical protein	1.55145	-0.304161	-1.32797	-2.28647
qpx_lrc15496	heat shock protein hsp20	1.81913	1.16089	-2.48301	-2.368
qpx_lrc15499	hypothetical protein	1.34472	0.426596	-1.25781	-1.55244
qpx_lrc15506	hypothetical protein	1.70895	-0.491499	-1.28016	-2.34972
qpx_lrc15525	hypothetical protein	1.48031	-0.308757	-1.50994	-1.3444
qpx_lrc15537	heat shock protein hsp20	1.99645	0.530261	-3.48516	-3.63944
qpx_lrc15541	heat shock protein hsp20	1.93782	0.485368	-2.96948	-2.78876
qpx_lrc15543	hypothetical protein	-1.6562	-1.67727	1.49029	1.37641
qpx_lrc15544	hypothetical protein	-1.59679	-1.52006	1.37562	1.42566
qpx_lrc15552	hypothetical protein	-1.77916	-1.97738	1.52342	1.52993
qpx_lrc15556	hypothetical protein	-1.55167	-1.10425	1.31567	1.17533
qpx_lrc15579	hypothetical protein	-1.93982	-2.40097	1.60937	1.56384
qpx_lrc15587	hypothetical protein	-1.44824	-1.61654	1.46727	1.32295
qpx_lrc15590	hypothetical protein	-1.59401	-1.66365	1.43895	1.46904
qpx_lrc15598	hypothetical protein	-1.64685	-1.7233	1.4838	1.44476
qpx_lrc15600	hypothetical protein	-1.72383	-1.63745	1.46009	1.40614
qpx_lrc15605	hypothetical protein	-1.5326	-0.418309	1.24709	1.18252
qpx_lrc15609	hypothetical protein	1.66716	-0.441355	-1.35499	-2.11315
qpx_lrc15620	hypothetical protein	-1.60689	-1.70849	1.47602	1.41119
qpx_lrc15624	hypothetical protein	-1.52624	-1.81852	1.54747	1.33611
qpx_lrc15642	hypothetical protein	-1.50794	-1.48457	1.43086	1.31484
qpx_lrc15661	hypothetical protein	-1.71603	-1.57439	1.49069	1.35728
qpx_lrc15663	heat shock protien 40 kDa	-1.67647	-1.56657	1.32359	1.55195
qpx_lrc15677	hypothetical protein	1.42703	-0.357079	-1.15495	-1.73511
qpx_lrc15682	hypothetical protein	-1.62428	-1.38555	1.3518	1.38467
qpx_lrc15690	heat shock protein 70kDa	-2.40634	-3.45848	1.56757	1.81294
qpx_lrc15696	hypothetical protein	2.05014	0.511329	-3.73189	-4.01724
qpx_lrc15698	peptidase C1A	1.77186	-0.278598	-1.49455	-4.18518
qpx_lrc15704	hypothetical protein	-1.93533	-2.3661	1.60257	1.58435
qpx_lrc15708	peptidase C1A	1.84218	0.384659	-1.65159	-4.18257
qpx_lrc15714	hypothetical protein	-1.47948	-1.53846	1.38287	1.38224
qpx_lrc15715	heat shock protein hsp20	2.0252	0.516911	-3.60707	-3.74588
qpx_lrc15721	hypothetical protein	1.65312	-0.438005	-1.30874	-2.16994
qpx_lrc15728	hypothetical protein	-2.14213	-2.24453	1.59992	1.56801
qpx_lrc15736	peptidase C1A	1.81766	0.365694	-1.56105	-3.92185
qpx_lrc15737	hypothetical protein	1.55451	0.382132	-1.5602	-1.61768
qpx_lrc15740	hypothetical protein	-1.51979	-0.382179	1.29749	1.10038
qpx_lrc15748	hypothetical protein	-1.89278	-2.32196	1.62694	1.51075
qpx_lrc15768	hypothetical protein	1.6687	-0.383359	-1.36798	-2.46957
qpx_lrc15774	hypothetical protein	-1.42942	-1.59068	1.36433	1.41154
qpx_lrc15778	hypothetical protein	1.7885	0.397105	-1.54588	-4.08877
qpx_lrc15779	hypothetical protein	-1.78085	-2.48545	1.56775	1.59607
qpx_lrc15781	hypothetical protein	-1.85681	-2.13799	1.56388	1.52287
qpx_lrc15783	hypothetical protein	1.41244	-0.280673	-1.21505	-1.81926
qpx_lrc15784	hypothetical protein	-1.64643	-1.5468	1.39311	1.42047
qpx_lrc15785	zinc finger protein	-1.59926	-1.19529	1.37747	1.09666
qpx_lrc15793	peptidase C1A	1.92516	-0.307791	-1.76557	-4.55924
qpx_lrc15804	hypothetical protein	-1.51539	-1.10889	1.29108	1.20419
qpx_lrc15806	hypothetical protein	-1.52788	-1.5161	1.37233	1.37869
qpx_lrc15810	hypothetical protein	1.60407	-0.338518	-1.32538	-2.42429
qpx_lrc15831	hypothetical protein	1.49209	0.390361	-1.48773	-1.50495
qpx_lrc15837	ubiquitin-associated protein	1.47274	0.364561	-1.51563	-1.33707
qpx_lrc15855	hypothetical protein	-1.83794	-2.27124	1.59775	1.55139
qpx_lrc15871	zinc an1-type domain isoform cra_a	-1.58733	-1.10162	1.31592	1.14654
qpx_lrc1592	peptidase C1A	1.76649	0.405198	-1.519	-4.11146
qpx_lrc15924	hypothetical protein	-1.48037	-1.51319	1.42321	1.32924
qpx_lrc15959	hypothetical protein	1.42626	1.17502	-1.25764	-2.58579
qpx_lrc15980	hypothetical protein	1.29289	1.10165	-1.21751	-1.50132
qpx_lrc15985	hypothetical protein	1.52785	-0.365298	-1.26169	-1.9078
qpx_lrc15991	heat shock protein hsp20	1.95898	0.50727	-3.15744	-3.13723
qpx_lrc16011	hypothetical protein	-1.60994	-1.52852	1.46499	1.34266
qpx_lrc16034	hypothetical protein	-1.63204	-1.50604	1.3979	1.37412
qpx_lrc16039	hypothetical protein	1.51843	-0.362001	-1.22774	-2.02025
qpx_lrc16048	nucleoside diphosphate kinase	-0.511479	1.68179	-1.49672	-1.57448
qpx_lrc16072	hypothetical protein	-2.00008	-1.7281	1.37595	1.47413
qpx_lrc16096	hypothetical protein	-1.76609	-1.61747	1.47093	1.40041
qpx_lrc16100	hypothetical protein	-1.84443	-2.11675	1.56203	1.5429
qpx_lrc16101	heat shock protein hsp20	2.28599	0.451068	-6.18044	-7.17819
qpx_lrc16118	hypothetical protein	-1.75772	-1.69466	1.53096	1.36053
qpx_lrc16119	hypothetical protein	-1.49203	-1.62611	1.42022	1.38604
qpx_lrc16144	heat shock protein hsp20	2.02143	0.509815	-3.52569	-3.68329
qpx_lrc16153	stress associated protein	-1.50271	-0.445733	1.30306	1.10191
qpx_lrc16167	FG-GAP repeat protein	-2.55638	-2.42799	1.55459	1.6031
qpx_lrc16191	hypothetical protein	1.64809	-0.379106	-1.36044	-2.49978
qpx_lrc16239	hypothetical protein	-1.67124	-1.81618	1.54554	1.41254
qpx_lrc16263	hypothetical protein	1.53073	-0.398898	-1.21427	-1.92114
qpx_lrc16291	hypothetical protein	-1.65805	-1.8138	1.50376	1.46251
qpx_lrc16297	heat shock protein hsp20	1.93027	0.515334	-3.01091	-3.03676
qpx_lrc16300	hypothetical protein	1.48474	-0.339971	-1.22262	-1.89366
qpx_lrc16318	hypothetical protein	-1.69629	-1.98231	1.50881	1.53862
qpx_lrc16350	hypothetical protein	1.45771	0.3685	-1.51469	-1.30287
qpx_lrc16355	hypothetical protein	-3.21753	-5.61834	1.38897	2.39743
qpx_lrc16420	hypothetical protein	-1.51029	-1.39533	1.36747	1.28562
qpx_lrc16435	hypothetical protein	1.4519	-0.307326	-1.26212	-1.78533
qpx_lrc16450	hypothetical protein	1.44561	-0.326402	-1.21668	-1.75958
qpx_lrc16465	hypothetical protein	-1.83138	-1.62657	1.53594	1.35648
qpx_lrc16472	hypothetical protein	1.63542	-0.422686	-1.29657	-2.20383
qpx_lrc16486	hypothetical protein	-1.33351	-1.50786	1.34359	1.34704
qpx_lrc16529	hypothetical protein	-1.55434	-1.49789	1.41822	1.31305
qpx_lrc16553	FG-GAP repeat protein	-2.07026	-2.26049	1.46245	1.66955
qpx_lrc16604	integrin alpha beta-propellor repeat protein	-2.10898	-2.31471	1.39913	1.706
qpx_lrc16684	heat shock protein hsp20	1.82451	1.21882	-2.65367	-2.70941
qpx_lrc16717	hypothetical protein	-1.69283	-2.23193	1.59284	1.50282
qpx_lrc16746	hypothetical protein	-1.39633	-1.53465	1.38897	1.30508
qpx_lrc16835	FG-GAP repeat protein	-2.44012	-2.23154	1.96862	-0.011484
qpx_lrc16879	hypothetical protein	-1.41117	-1.99473	1.34724	1.62379
qpx_lrc16895	peptidase C1A	1.87096	0.39982	-1.70579	-4.80954
qpx_lrc16927	hypothetical protein	-1.77166	-2.00762	1.5525	1.50402
qpx_lrc17229	peptidase C1A	1.90659	0.377645	-1.80388	-4.26001
qpx_lrc17256	hypothetical protein	1.58887	-0.398836	-1.29853	-2.09006
qpx_lrc17263	hypothetical protein	1.56758	-0.41757	-1.20483	-2.10838
qpx_lrc17266	hypothetical protein	-1.55969	-1.50633	1.43263	1.31092
qpx_lrc17276	hypothetical protein	-1.58155	-1.75169	1.47966	1.43102
qpx_lrc17285	hypothetical protein	1.57684	-0.342865	-1.29464	-2.37391
qpx_lrc17293	hypothetical protein	1.59025	-0.389994	-1.30253	-2.03334
qpx_lrc17309	hypothetical protein	-1.5045	-1.25061	1.30622	1.25689
qpx_lrc17315	hypothetical protein	1.62068	-0.446123	-1.24463	-2.1006
qpx_lrc17319	hypothetical protein	1.34097	1.06605	-1.22193	-1.53129
qpx_lrc17323	hypothetical protein	-1.52147	-1.43192	1.31022	1.40416
qpx_lrc17328	hypothetical protein	-1.73138	-1.86847	1.48862	1.52471
qpx_lrc17356	hypothetical protein	1.32585	0.436527	-1.23653	-1.58344
qpx_lrc17361	hypothetical protein	1.55208	-0.406767	-1.19018	-2.16283
qpx_lrc17363	hypothetical protein	-1.40352	-1.5363	1.37318	1.36786
qpx_lrc17374	hypothetical protein	1.60094	-0.367082	-1.29999	-2.2967
qpx_lrc17382	hypothetical protein	-1.68544	-1.78716	1.46329	1.50405
qpx_lrc17384	hypothetical protein	1.48265	0.395365	-1.5225	-1.43817
qpx_lrc17402	hypothetical protein	1.60648	-0.392397	-1.27419	-2.24917
qpx_lrc17415	hypothetical protein	-1.57472	-1.51609	1.3848	1.40162
qpx_lrc17437	hypothetical protein	1.48583	0.379246	-1.53004	-1.39583
qpx_lrc17438	hypothetical protein	1.42873	-0.321651	-1.21233	-1.69673
qpx_lrc17469	hypothetical protein	1.26649	1.11627	-1.19909	-1.50063
qpx_lrc17474	hypothetical protein	1.47878	-0.319327	-1.29776	-1.80342
qpx_lrc17484	hypothetical protein	1.50736	-0.354826	-1.18991	-2.04896
qpx_lrc17497	hypothetical protein	1.59272	-0.343052	-1.30903	-2.35275
qpx_lrc17529	peptidase C1A	1.80275	0.417792	-1.69406	-3.6801
qpx_lrc17543	hypothetical protein	-1.65391	-1.68701	1.47353	1.41905
qpx_lrc17544	hypothetical protein	-1.85032	-2.20303	1.55256	1.57557
qpx_lrc17580	hypothetical protein	1.49541	0.352762	-1.50123	-1.38695
qpx_lrc17597	hypothetical protein	1.60872	-0.440449	-1.2199	-2.12946
qpx_lrc1768	hypothetical protein	1.64915	-0.339995	-1.39853	-2.52699
qpx_lrc17680	hypothetical protein	1.40456	1.16664	-1.51921	-1.52502
qpx_lrc17725	hypothetical protein	1.559	-0.402959	-1.26307	-1.91003
qpx_lrc17858	hypothetical protein	-1.89001	-2.51875	1.58944	1.59248
qpx_lrc2066	hypothetical protein	-4.35899	-0.368971	1.33359	1.65088
qpx_lrc2133	hypothetical protein	-1.8549	-2.36276	1.58253	1.57349
qpx_lrc4050	hypothetical protein	-1.96977	-1.6935	1.31948	1.53171
qpx_lrc4168	heat shock protein hsp20	0.507817	1.60839	-1.86222	-2.02334
qpx_lrc4338	heat shock protein hsp20	2.11888	0.495208	-4.21179	-4.57508
qpx_lrc4605	ubiquitin-associated protein	1.63343	-0.362891	-1.35669	-2.38286
qpx_lrc4741	peptidase C1A	1.85958	0.40047	-1.71476	-4.34939
qpx_lrc4816	syntaxin	-2.42296	-2.36954	1.5986	1.66518
qpx_lrc5204	hypothetical protein	-1.49034	-1.39078	1.5161	1.09927
qpx_lrc5232	hypothetical protein	1.59986	-0.340439	-1.33239	-2.32757
qpx_lrc5415	hypothetical protein	0.629671	1.30599	-1.62213	-1.48897
qpx_lrc5437	hypothetical protein	-1.51466	-1.72458	1.45336	1.41327
qpx_lrc5799	hypothetical protein	-1.61588	-1.13729	1.33643	1.13368
qpx_lrc5871	hypothetical protein	1.60946	-0.321913	-1.37351	-2.41152
qpx_lrc6095	heat shock protein hsp20	2.22075	0.462631	-5.16417	-5.70172
qpx_lrc6345	peptidase C1A	1.7991	-0.305272	-1.49818	-4.09911
qpx_lrc6538	hypothetical protein	1.49	0.420777	-1.27772	-2.20743
qpx_lrc6591	peptidase C1A	1.82851	0.418755	-1.71614	-4.04917
qpx_lrc6702	hypothetical protein	-1.77878	-2.30751	1.5511	1.58483
qpx_lrc6833	hypothetical protein	-1.4422	-2.08973	1.31018	1.72799
qpx_lrc6988	heat shock protein 70kDa	-1.34165	-1.87046	0.479257	1.79783
qpx_lrc7021	hypothetical protein	1.61899	-0.423891	-1.23567	-2.2811
qpx_lrc7029	hypothetical protein	1.6671	-0.316131	-1.45033	-2.66304
qpx_lrc716	udp-glucose gdp-mannose dehydrogenase	-5.02937	-3.67777	2.2902	1.34824
qpx_lrc7295	hypothetical protein	-1.99607	-2.40845	1.61273	1.56894
qpx_lrc7354	heat shock protein hsp20	2.07125	0.532582	-4.14396	-4.42231
qpx_lrc7358	hypothetical protein	-1.66444	-0.407809	1.34606	1.17499
qpx_lrc7612	hypothetical protein	-1.93515	-2.39753	1.60918	1.61232
qpx_lrc7729	hypothetical protein	-5.60636	1.21813	1.19859	1.53633
qpx_lrc7927	hypothetical protein	-1.67248	-1.7424	1.49663	1.45998
qpx_lrc8011	hypothetical protein	-1.29124	0.286244	-1.25827	1.6783
qpx_lrc8094	ubiquitin-associated protein	1.47524	0.373321	-1.5336	-1.34875
qpx_lrc8210	hypothetical protein	-1.53524	-0.393635	1.31987	1.0856
qpx_lrc8359	heat shock protein hsp20	0.458855	1.58889	-1.76667	-1.84756
qpx_lrc878	peptidase C1A	1.79538	-0.295151	-1.52008	-4.08857
qpx_lrc8866	hypothetical protein	-0.903258	2.43997	-3.83291	-4.18225
qpx_lrc8990	hypothetical protein	1.57107	-0.333744	-1.29715	-2.34131
qpx_lrc9075	integrin protein	-2.15151	-1.93223	1.64515	1.39314
qpx_lrc9270	hypothetical protein	1.53121	-0.364664	-1.28439	-1.80506
qpx_lrc9299	hypothetical protein	1.66978	-0.431358	-1.34463	-2.2151
qpx_lrc9337	hypothetical protein	-1.67105	-1.60486	1.45304	1.40859
qpx_lrc9445	hypothetical protein	1.52098	0.380497	-1.52527	-1.51991
qpx_lrc9457	heat shock protein hsp20	2.11881	0.463143	-3.97512	-4.11835
qpx_lrc9708	hypothetical protein	-1.73115	-1.14392	1.35772	1.27133
qpx_lrc9821	peptidase C1A	1.73734	0.382848	-1.40687	-4.18016
qpx_lrc9840	hypothetical protein	1.68262	-0.370127	-1.42502	-2.41721
qpx_lrc9994	hypothetical protein	1.64497	-0.295034	-1.39684	-2.92496
qpx_s15255	hypothetical protein	-1.97754	-2.39828	1.60641	1.61381
qpx_s15270	hypothetical protein	-1.94266	-2.43396	1.55271	1.66183
qpx_s15274	hypothetical protein	-1.79885	-2.39339	1.56442	1.58861
qpx_s15327	hypothetical protein	-1.54291	-1.49722	1.39889	1.36798
qpx_s15335	zinc a20 domain containing isoform cra_a	-1.57851	-1.19131	1.29532	1.20553
qpx_s15384	hypothetical protein	-1.74727	-1.60883	1.48403	1.41072
qpx_s15394	zinc an1-type domain 6 protein	-1.5857	-1.16498	1.29085	1.20412
qpx_s15400	hypothetical protein	-1.80149	-2.4239	1.60171	1.56553
qpx_s15441	hypothetical protein	1.55898	-0.347874	-1.26963	-2.14994
qpx_s15572	hypothetical protein	1.37178	0.396287	-1.2296	-1.61511
qpx_s15601	hypothetical protein	-1.52153	-1.21652	1.32873	1.20188
qpx_s15641	peptidase C1A	1.93564	0.366801	-1.81292	-4.77306
qpx_s15654	hypothetical protein	-1.63894	-1.6426	1.45613	1.37723
qpx_s15665	hypothetical protein	-1.65205	-1.50834	1.41352	1.37061
qpx_s15699	hypothetical protein	-1.72604	-1.65832	1.48407	1.41475
qpx_s15743	hypothetical protein	-1.50411	-1.35815	1.32575	1.34933
qpx_s15797	hypothetical protein	1.50025	-0.338047	-1.20509	-2.06288
qpx_s15805	hypothetical protein	-1.63793	-1.90289	1.52166	1.48015
qpx_s15813	hypothetical protein	-1.51098	-1.37724	1.30966	1.36568
qpx_s15839	hypothetical protein	-1.50963	-1.46661	1.34885	1.38366
qpx_s15851	hypothetical protein	-1.41318	-1.5216	1.3912	1.31353
qpx_s15853	hypothetical protein	-1.77047	-1.77186	1.54408	1.40664
qpx_s15898	hypothetical protein	-1.72828	-1.85744	1.47484	1.55426
qpx_s15908	hypothetical protein	-1.41132	-1.50642	1.36744	1.3267
qpx_s15910	hypothetical protein	-1.54238	-1.50225	1.42079	1.32072
qpx_s15919	hypothetical protein	-1.81834	-1.83036	1.51997	1.49689
qpx_s15961	hypothetical protein	-1.5102	-1.47292	1.38089	1.33261
qpx_s15971	hypothetical protein	-1.69104	-1.7083	1.49633	1.42027
qpx_s15976	hypothetical protein	-1.40998	-1.54683	1.33439	1.42243
qpx_s15982	hypothetical protein	1.48131	0.373307	-1.51162	-1.3986
qpx_s15989	hypothetical protein	-1.5808	-1.61708	1.42614	1.41221
qpx_s15995	hypothetical protein	-1.52071	-1.46707	1.38444	1.33776
qpx_s16005	hypothetical protein	-1.51941	-1.4966	1.43228	1.31338
qpx_s16006	hypothetical protein	-1.6077	-1.80047	1.4735	1.47046
qpx_s16031	hypothetical protein	1.48232	0.350841	-1.523	-1.33066
qpx_s16045	hypothetical protein	-1.54746	-1.58856	1.45124	1.38437
qpx_s16051	hypothetical protein	1.43351	-0.298738	-1.22752	-1.7776
qpx_s16056	hypothetical protein	-1.46067	-1.55482	1.4077	1.31687
qpx_s16068	hypothetical protein	-1.68923	-1.67485	1.49954	1.39911
qpx_s16079	hypothetical protein	-1.51824	-1.47068	1.40081	1.34904
qpx_s16097	hypothetical protein	-1.78754	-2.17879	1.50498	1.63196
qpx_s16108	hypothetical protein	-1.39402	-1.55077	1.36172	1.38744
qpx_s16116	hypothetical protein	-1.78905	-2.17238	1.53792	1.58217
qpx_s16143	hypothetical protein	-1.57488	1.15541	0.378699	1.23161
qpx_s16152	hypothetical protein	1.42207	0.403186	-1.3719	-1.503
qpx_s16161	hypothetical protein	-2.01709	-2.08965	1.55559	1.59624
qpx_s16175	hypothetical protein	-1.58895	-1.71434	1.46227	1.44674
qpx_s16189	hypothetical protein	-1.86644	-1.75634	1.51821	1.46066
qpx_s16200	hypothetical protein	-1.55333	-1.64205	1.43756	1.43568
qpx_s16231	hypothetical protein	1.85218	0.399561	-1.68649	-4.3996
qpx_s16247	hypothetical protein	-1.53598	-1.47703	1.41261	1.29191
qpx_s16251	hypothetical protein	-1.54428	-1.56666	1.46097	1.32873
qpx_s16264	hypothetical protein	-1.89332	-2.26356	1.59124	1.53224
qpx_s16275	hypothetical protein	-1.5804	-1.61329	1.50137	1.34925
qpx_s16281	hypothetical protein	-1.57057	-1.73657	1.48384	1.4086
qpx_s16288	hypothetical protein	1.52804	-0.301064	-1.23455	-2.367
qpx_s16289	hypothetical protein	-1.66123	-1.85889	1.50559	1.48404
qpx_s16299	hypothetical protein	-1.51527	-1.43478	1.33573	1.35087
qpx_s16305	hypothetical protein	-1.65519	-1.8729	1.56556	1.38558
qpx_s16308	hypothetical protein	-1.57824	-1.64689	1.44057	1.42446
qpx_s16317	hypothetical protein	-1.77856	-1.62923	1.48069	1.40489
qpx_s16322	hypothetical protein	-1.60647	-1.71791	1.52121	1.38892
qpx_s16324	hypothetical protein	-1.82493	-1.87729	1.49956	1.5508
qpx_s16332	hypothetical protein	-1.35653	-1.59671	1.38629	1.35711
qpx_s16362	hypothetical protein	-1.56807	-1.56027	1.47566	1.32191
qpx_s16392	hypothetical protein	-1.66207	-1.8244	1.51707	1.4579
qpx_s16395	hypothetical protein	-1.53513	-1.56454	1.38672	1.38863
qpx_s16401	hypothetical protein	-1.70478	-1.5469	1.51415	1.33178
qpx_s16402	hypothetical protein	-1.54073	-1.46921	1.37189	1.36499
qpx_s16406	hypothetical protein	-1.81333	-1.71321	1.47071	1.45069
qpx_s16407	hypothetical protein	-1.63757	-1.54226	1.42881	1.35868
qpx_s16423	hypothetical protein	-1.29485	-1.55594	1.35978	1.33648
qpx_s16426	hypothetical protein	-1.46494	-1.56659	1.44866	1.3261
qpx_s16443	hypothetical protein	-1.45227	-1.53558	1.33711	1.42286
qpx_s16447	hypothetical protein	-1.53658	-1.44086	1.36913	1.368
qpx_s16473	hypothetical protein	-1.84072	-2.00933	1.55326	1.5166
qpx_s16476	hypothetical protein	-1.45409	-1.60683	1.41142	1.35787
qpx_s16491	hypothetical protein	-1.54562	-1.39968	1.32447	1.44722
qpx_s16578	hypothetical protein	-1.41775	-1.56008	1.38331	1.36605
qpx_s16607	hypothetical protein	-1.68803	-1.84094	1.5764	1.36766
qpx_s16614	hypothetical protein	-1.52215	-1.43715	1.39962	1.33807
qpx_s16622	hypothetical protein	-1.52969	-1.44935	1.36751	1.33518
qpx_s16634	hypothetical protein	-1.61974	-1.87165	1.50206	1.46871
qpx_s16640	hypothetical protein	-1.36061	-1.44589	1.12195	1.64035
qpx_s16643	hypothetical protein	-1.6999	-1.8898	1.54945	1.43963
qpx_s16646	hypothetical protein	-1.61062	-1.20148	1.33678	1.20603
qpx_s16647	hypothetical protein	-1.68698	-1.72053	1.45207	1.49955
qpx_s16652	hypothetical protein	-1.37349	-1.5226	1.33372	1.41218
qpx_s16663	zinc an1-type domain 6 protein	-1.52471	-1.14659	1.3022	1.12517
qpx_s16682	hypothetical protein	-1.71211	-1.64515	1.53189	1.34333
qpx_s16685	hypothetical protein	1.43597	0.397256	-1.29868	-1.74205
qpx_s16691	hypothetical protein	-1.57816	-1.60991	1.46347	1.36512
qpx_s16701	hypothetical protein	-1.50049	-1.63035	1.43617	1.36678
qpx_s16703	hypothetical protein	-1.52816	-1.63968	1.46981	1.37128
qpx_s16705	hypothetical protein	-1.38384	-1.51994	1.29202	1.4593
qpx_s16707	hypothetical protein	-1.94125	-1.66863	1.51899	1.41526
qpx_s16722	hypothetical protein	-1.59001	-1.62754	1.45873	1.39492
qpx_s16738	hypothetical protein	1.51138	0.449182	-1.58062	-1.65066
qpx_s16777	hypothetical protein	-1.8339	-1.81874	1.49958	1.47986
qpx_s16784	hypothetical protein	-1.47846	-1.51267	1.35918	1.3519
qpx_s16793	hypothetical protein	1.45783	0.421407	-1.47774	-1.51459
qpx_s16800	hypothetical protein	-1.54526	-1.45821	1.3851	1.35326
qpx_s16816	hypothetical protein	-1.70031	-1.76337	1.50904	1.44687
qpx_s16821	hypothetical protein	-1.59461	-1.38283	1.29572	1.49119
qpx_s16825	hypothetical protein	-1.68758	-1.88584	1.501	1.51323
qpx_s16843	hypothetical protein	-1.57296	-1.75916	1.49459	1.41796
qpx_s16858	hypothetical protein	-1.55146	-1.60353	1.41299	1.41554
qpx_s16872	hypothetical protein	-1.53234	-1.84864	1.51182	1.42141
qpx_s16880	hypothetical protein	-1.35739	-1.50543	1.36701	1.27921
qpx_s16885	hypothetical protein	-1.53817	-1.40404	1.4504	0.23136
qpx_s16887	hypothetical protein	-1.52224	-1.45194	1.41849	1.30972
qpx_s16901	hypothetical protein	-1.59552	-1.20022	1.30826	1.16303
qpx_s16903	hypothetical protein	-1.3631	-1.60057	1.36278	1.37146
qpx_s16922	hypothetical protein	-1.22749	-1.62031	1.35398	1.31623
qpx_s16924	hypothetical protein	-1.6493	-1.59363	1.44532	1.40096
qpx_s16940	hypothetical protein	-1.77289	-1.68515	1.47114	1.44226
qpx_s16955	hypothetical protein	-1.64114	-1.32181	1.39058	1.33017
qpx_s16957	hypothetical protein	-1.80512	-1.79068	1.50893	1.44593
qpx_s16959	hypothetical protein	-1.36643	-1.51194	1.32529	1.40833
qpx_s16967	hypothetical protein	-1.38867	-1.59491	1.3738	1.38054
qpx_s16973	hypothetical protein	-1.56828	-1.56903	1.39276	1.39459
qpx_s16986	hypothetical protein	-1.50029	-1.53058	1.39592	1.35069
qpx_s16989	hypothetical protein	-1.71577	-1.71545	1.52449	1.41643
qpx_s16992	hypothetical protein	-1.77761	-2.30879	1.60706	1.53494
qpx_s17006	hypothetical protein	-1.52276	-1.50859	1.36883	1.3722
qpx_s17018	hypothetical protein	-1.62843	-1.54382	1.3832	1.43447
qpx_s17021	hypothetical protein	-1.76075	-2.14129	1.56814	1.52622
qpx_s17040	hypothetical protein	-1.90401	-2.00779	1.53977	1.52677
qpx_s17047	hypothetical protein	-1.69558	-1.79131	1.51177	1.44868
qpx_s17063	hypothetical protein	-1.51159	-1.48945	1.48651	1.23326
qpx_s17076	hypothetical protein	-1.6698	-1.61091	1.40941	1.44035
qpx_s17082	hypothetical protein	1.51597	-0.425413	-1.12674	-2.04459
qpx_s17087	hypothetical protein	-1.58311	-1.75457	1.48847	1.4153
qpx_s17092	hypothetical protein	-1.51846	-1.39302	1.34465	1.32768
qpx_s17102	hypothetical protein	-1.52343	-1.38123	1.31969	1.37303
qpx_s17112	hypothetical protein	-1.59268	-1.58572	1.40887	1.42877
qpx_s17123	hypothetical protein	-1.55464	-1.22968	1.3261	1.21519
qpx_s17129	hypothetical protein	-1.83244	-1.60355	1.47795	1.39949
qpx_s17137	hypothetical protein	-1.60368	-1.69592	1.47254	1.44475
qpx_s17144	zinc finger protein	1.5483	0.369444	-1.56259	-1.5199
qpx_s17145	hypothetical protein	-1.54465	-1.37348	1.38284	1.29353
qpx_s17152	hypothetical protein	-1.6039	-1.74688	1.46621	1.42896
qpx_s17160	hypothetical protein	-1.6954	-1.88701	1.53574	1.46801
qpx_s17171	hypothetical protein	1.51111	-0.335161	-1.24338	-2.0317
qpx_s17211	hypothetical protein	-1.59169	-1.5548	1.45194	1.39053
qpx_s17214	hypothetical protein	-1.44408	-1.50223	1.36822	1.34947
qpx_s17242	hypothetical protein	-1.60904	-1.71992	1.4812	1.41986
qpx_s17259	hypothetical protein	-1.6486	-1.80615	1.53293	1.40303
qpx_s17267	hypothetical protein	-1.74	-1.80893	1.54471	1.42885
qpx_s17269	hypothetical protein	-1.74402	-1.7424	1.48957	1.48711
qpx_s17347	hypothetical protein	-1.53898	-1.40918	1.24995	1.53277
qpx_s17378	hypothetical protein	-1.546	-1.3801	1.37859	1.32629
qpx_s17387	hypothetical protein	-1.51898	-1.34507	1.29509	1.35806
qpx_s17396	hypothetical protein	-1.58874	-1.63947	1.43509	1.44985
qpx_s17427	hypothetical protein	-1.53309	-1.47107	1.4022	1.30541
qpx_s17444	hypothetical protein	1.60721	-0.412204	-1.2722	-2.20449
qpx_s17461	hypothetical protein	1.46347	-0.323295	-1.2294	-1.85432
qpx_s17488	hypothetical protein	-1.5983	-1.44122	1.40343	1.346
qpx_s17542	hypothetical protein	-1.56741	-1.49691	1.41984	1.32585
qpx_s17545	hypothetical protein	-1.52447	-1.40536	1.34754	1.36194
qpx_s17556	hypothetical protein	-1.66748	-1.47254	1.43211	1.36351
qpx_s17563	hypothetical protein	-1.72549	-2.19993	1.58644	1.50756
qpx_s17572	hypothetical protein	-1.52656	-1.5998	1.4454	1.34089
qpx_s17581	hypothetical protein	-1.44715	-1.65046	0.502781	1.71533
qpx_s17594	hypothetical protein	-1.56958	-1.56794	1.38067	1.42657
qpx_s17627	hypothetical protein	-1.51502	-1.46179	1.34261	1.36184
qpx_s17645	hypothetical protein	-1.58908	-1.88669	1.54859	1.40311
qpx_s17694	hypothetical protein	-1.7634	-2.18216	1.53417	1.57837
qpx_s17714	hypothetical protein	-1.51277	-1.60426	1.46959	1.31746
qpx_s17720	hypothetical protein	-1.55129	-1.71347	1.53026	1.32382
qpx_s17723	hypothetical protein	-2.09018	-1.90816	1.5717	1.48986
qpx_s17737	hypothetical protein	-1.61271	-1.82598	1.53644	1.40864
qpx_s17743	hypothetical protein	-1.51113	-1.55235	1.43841	1.32544
qpx_s17755	hypothetical protein	-1.55887	-1.47065	1.44515	1.26295
qpx_s17775	hypothetical protein	-1.60389	-1.76665	1.51937	1.40298
qpx_s17793	hypothetical protein	-1.55813	-1.85865	1.51839	1.42427
qpx_s17810	hypothetical protein	-1.58939	-1.50978	1.41548	1.36633
qpx_s17823	hypothetical protein	-1.59041	-1.53726	1.42921	1.3095
qpx_s17856	hypothetical protein	-1.6269	-1.69556	1.50313	1.40091
qpx_s17859	hypothetical protein	-1.79601	-1.75372	1.49189	1.43245
qpx_s17868	hypothetical protein	-1.70826	-1.84466	1.48562	1.51569
qpx_s17869	hypothetical protein	-1.71969	-1.54426	1.43506	1.40561
qpx_s17918	hypothetical protein	-1.38985	-1.50226	1.3822	1.28193
qpx_s17928	hypothetical protein	-1.82921	-2.30288	1.57367	1.58718

## Sheet: 658 DE - top blast hit
Seq. ID	Seq. Description	Sequence length	Hit desc.	Hit ACC	E-Value	Similarity	Bit-Score	Alignment length	Positives
qpx_c20	epimorphin family	439	gi|323449402|gb|EGB05290.1|hypothetical protein AURANDRAFT_13713 [Aureococcus anophagefferens]	EGB05290	1.77969e-18	71	87.4261	82	59
qpx_c30	sodium glutamate symporter	1197	gi|281355421|ref|ZP_06241915.1|conserved hypothetical protein [Victivallis vadensis ATCC BAA-548] >gi|281318301|gb|EFB02321.1| conserved hypothetical protein [Victivallis vadensis ATCC BAA-548]	ZP_06241915	2.49043e-82	57	270.011	376	217
qpx_c31	prolyl 4-hydroxylase alpha subunit	456	gi|323452216|gb|EGB08091.1|hypothetical protein AURANDRAFT_26622 [Aureococcus anophagefferens]	EGB08091	1.09005e-44	79	155.221	105	83
qpx_c35	classes i and ii	697	gi|384249817|gb|EIE23298.1|aminotransferase, classes I and II [Coccomyxa subellipsoidea C-169]	EIE23298	8.57673e-54	64	187.578	220	141
qpx_c37	dnaj homolog subfamily b member 4	775	gi|354468052|ref|XP_003496481.1|PREDICTED: dnaJ homolog subfamily B member 4 [Cricetulus griseus]	XP_003496481	1.34866e-41	62	155.221	204	127
qpx_c41	protein	779	gi|224011766|ref|XP_002294536.1|hypothetical protein THAPSDRAFT_264660 [Thalassiosira pseudonana CCMP1335] >gi|220969556|gb|EED87896.1| hypothetical protein THAPSDRAFT_264660 [Thalassiosira pseudonana CCMP1335]	XP_002294536	2.65156e-11	51	68.9366	160	82
qpx_c43	lipase	743	gi|327387338|gb|AEA72266.1|Lip1 [uncultured bacterium]	AEA72266	2.3777e-54	66	190.274	206	137
qpx_c52	electron transfer flavoprotein beta subunit	864	gi|301106072|ref|XP_002902119.1|electron transfer flavoprotein subunit beta [Phytophthora infestans T30-4] >gi|23394375|gb|AAN31477.1| electron transfer flavoprotein beta subunit [Phytophthora infestans] >gi|262098739|gb|EEY56791.1| electron transfer flavoprotein subunit beta [Phytophthora infestans T30-4]	XP_002902119	3.65336e-95	83	291.967	215	180
qpx_c56	heat shock protein hsp20	340	gi|21674781|ref|NP_662846.1|HSP20 family protein [Chlorobium tepidum TLS] >gi|21647996|gb|AAM73188.1| heat shock protein, Hsp20 family [Chlorobium tepidum TLS]	NP_662846	1.9509e-16	69	78.9518	92	64
qpx_c76	protein	750	gi|293332675|ref|NP_001169521.1|uncharacterized protein LOC100383395 [Zea mays] >gi|224029857|gb|ACN34004.1| unknown [Zea mays] >gi|238015188|gb|ACR38629.1| unknown [Zea mays]	NP_001169521	2.17353e-05	57	53.5286	63	36
qpx_c80	heat shock protein 1-like	553	gi|320163421|gb|EFW40320.1|heat shock protein 70 [Capsaspora owczarzaki ATCC 30864]	EFW40320	5.10822e-41	65	154.836	175	115
qpx_c101	dnaj-like sec63	497	gi|223996005|ref|XP_002287676.1|predicted protein [Thalassiosira pseudonana CCMP1335] >gi|220976792|gb|EED95119.1| predicted protein [Thalassiosira pseudonana CCMP1335]	XP_002287676	4.12935e-06	57	53.9138	68	39
qpx_c103	tigr00266 family protein	562	gi|326434560|gb|EGD80130.1|hypothetical protein PTSG_10404 [Salpingoeca sp. ATCC 50818]	EGD80130	2.57223e-22	66	100.523	139	92
qpx_c114	alpha amylase	583	gi|114562963|ref|YP_750476.1|alpha amylase [Shewanella frigidimarina NCIMB 400] >gi|114334256|gb|ABI71638.1| alpha amylase, catalytic region [Shewanella frigidimarina NCIMB 400]	YP_750476	1.26057e-32	66	130.954	152	101
qpx_c136	glycine cleavage system t protein	310	gi|300124013|emb|CBK25284.2|Aminomethyltransferase [Blastocystis hominis]	CBK25284	8.28642e-18	66	85.1149	80	53
qpx_c152	3-ketoacyl- mitochondrial	757	gi|320163922|gb|EFW40821.1|acetyl-CoA C-acetyltransferase [Capsaspora owczarzaki ATCC 30864]	EFW40821	1.99767e-84	80	268.085	234	189
qpx_c177	pyruvate kinase	450	gi|226226510|ref|YP_002760616.1|pyruvate kinase [Gemmatimonas aurantiaca T-27] >gi|226089701|dbj|BAH38146.1| pyruvate kinase [Gemmatimonas aurantiaca T-27]	YP_002760616	6.51519e-08	60	58.9214	75	45
qpx_c187	protein	799	gi|255081132|ref|XP_002507788.1|cysteine endopeptidase [Micromonas sp. RCC299] >gi|226523064|gb|ACO69046.1| cysteine endopeptidase [Micromonas sp. RCC299]	XP_002507788	5.41477e-77	78	249.21	186	146
qpx_c195	aminotransferase class i and ii	938	gi|384249817|gb|EIE23298.1|aminotransferase, classes I and II [Coccomyxa subellipsoidea C-169]	EIE23298	5.17126e-62	66	197.208	212	142
qpx_c206	heat shock protein hsp20	373	gi|21674781|ref|NP_662846.1|HSP20 family protein [Chlorobium tepidum TLS] >gi|21647996|gb|AAM73188.1| heat shock protein, Hsp20 family [Chlorobium tepidum TLS]	NP_662846	3.20589e-20	68	89.3521	104	71
qpx_c210	protein	360	gi|219116246|ref|XP_002178918.1|predicted protein [Phaeodactylum tricornutum CCAP 1055/1] >gi|217409685|gb|EEC49616.1| predicted protein [Phaeodactylum tricornutum CCAP 1055/1]	XP_002178918	2.60059e-29	79	112.849	88	70
qpx_c239	isocitrate lyase	1007	gi|298706764|emb|CBJ29687.1|Isocitrate lyase (Isocitrase) (Isocitratase) (ICL) [Ectocarpus siliculosus]	CBJ29687	2.197e-99	66	315.849	319	213
qpx_c242	na+ h+ antiporter	1088	gi|219127048|ref|XP_002183756.1|predicted protein [Phaeodactylum tricornutum CCAP 1055/1] >gi|217404993|gb|EEC44938.1| predicted protein [Phaeodactylum tricornutum CCAP 1055/1]	XP_002183756	3.6375e-64	62	227.639	312	194
qpx_c260	sodium glutamate symporter	533	gi|326427991|gb|EGD73561.1|hypothetical protein PTSG_13245 [Salpingoeca sp. ATCC 50818]	EGD73561	2.17712e-40	68	146.362	148	102
qpx_c264	hypothetical protein PTSG_12717 [Salpingoeca sp. ATCC 50818]	458	gi|326431716|gb|EGD77286.1|hypothetical protein PTSG_12717 [Salpingoeca sp. ATCC 50818]	EGD77286	3.12936e-08	58	60.077	95	56
qpx_c265	electron-transfer- beta polypeptide	451	gi|147900496|ref|NP_001080044.1|electron-transfer-flavoprotein, beta polypeptide [Xenopus laevis] >gi|37590558|gb|AAH59787.1| MGC68596 protein [Xenopus laevis]	NP_001080044	1.06774e-36	83	136.346	106	89
qpx_c274	heat shock protein hsp20	339	gi|21674781|ref|NP_662846.1|HSP20 family protein [Chlorobium tepidum TLS] >gi|21647996|gb|AAM73188.1| heat shock protein, Hsp20 family [Chlorobium tepidum TLS]	NP_662846	2.64015e-16	71	78.5666	87	62
qpx_c276	vacuolar amino acid transporter 6	1274	gi|163914493|ref|NP_001106330.1|uncharacterized protein LOC100127289 [Xenopus laevis] >gi|161611713|gb|AAI55886.1| LOC100127289 protein [Xenopus laevis]	NP_001106330	1.81198e-40	47	158.303	400	190
qpx_c280	protein	654	gi|392413426|ref|YP_006450033.1|hypothetical protein Desti_5167 [Desulfomonile tiedjei DSM 6799] >gi|390626562|gb|AFM27769.1| hypothetical protein Desti_5167 [Desulfomonile tiedjei DSM 6799]	YP_006450033	1.13168e-08	51	62.3882	117	60
qpx_c281	wd40-repeat protein	346	gi|297830446|ref|XP_002883105.1|transducin family protein [Arabidopsis lyrata subsp. lyrata] >gi|297328945|gb|EFH59364.1| transducin family protein [Arabidopsis lyrata subsp. lyrata]	XP_002883105	5.77292e-08	59	58.5362	89	53
qpx_c282	gtpase-like protein	500	gi|373456841|ref|ZP_09548608.1|hypothetical protein Calab_0633 [Caldithrix abyssi DSM 13497] >gi|371718505|gb|EHO40276.1| hypothetical protein Calab_0633 [Caldithrix abyssi DSM 13497]	ZP_09548608	5.15873e-42	85	142.51	91	78
qpx_c305	pyruvate kinase	447	gi|226226510|ref|YP_002760616.1|pyruvate kinase [Gemmatimonas aurantiaca T-27] >gi|226089701|dbj|BAH38146.1| pyruvate kinase [Gemmatimonas aurantiaca T-27]	YP_002760616	0.000167867	72	48.521	43	31
qpx_c324	syntaxin isoform cra_b	454	gi|323449402|gb|EGB05290.1|hypothetical protein AURANDRAFT_13713 [Aureococcus anophagefferens]	EGB05290	1.3978e-15	75	79.337	68	51
qpx_c347	heat shock protein 70	523	gi|320163421|gb|EFW40320.1|heat shock protein 70 [Capsaspora owczarzaki ATCC 30864]	EFW40320	1.46473e-37	64	144.821	168	109
qpx_c366	heat shock protein	431	gi|294954466|ref|XP_002788182.1|heat shock protein, putative [Perkinsus marinus ATCC 50983] >gi|239903397|gb|EER19978.1| heat shock protein, putative [Perkinsus marinus ATCC 50983]	XP_002788182	1.236e-33	95	131.339	90	86
qpx_c373	nucleoside diphosphate kinase	444	gi|219111569|ref|XP_002177536.1|nucleoside diphosphate kinase 3 [Phaeodactylum tricornutum CCAP 1055/1] >gi|217412071|gb|EEC51999.1| nucleoside diphosphate kinase 3 [Phaeodactylum tricornutum CCAP 1055/1]	XP_002177536	2.52995e-38	71	113.62	91	65
qpx_c391	protein	597	gi|374288663|ref|YP_005035748.1|putative cell wall-anchored protein [Bacteriovorax marinus SJ] >gi|301167204|emb|CBW26783.1| putative cell wall-anchored protein [Bacteriovorax marinus SJ]	YP_005035748	7.9341e-11	51	69.3218	171	88
qpx_c419	syntaxin 3a	404	gi|219118080|ref|XP_002179822.1|predicted protein [Phaeodactylum tricornutum CCAP 1055/1] >gi|217408875|gb|EEC48808.1| predicted protein [Phaeodactylum tricornutum CCAP 1055/1]	XP_002179822	5.94746e-09	65	48.1358	44	29
qpx_c421	triacylglycerol lipase	361	gi|392424945|ref|YP_006465939.1|putative acetyltransferase/hydrolase with alpha/beta hydrolase fold [Desulfosporosinus acidiphilus SJ4] >gi|391354908|gb|AFM40607.1| putative acetyltransferase/hydrolase with alpha/beta hydrolase fold [Desulfosporosinus acidiphilus SJ4]	YP_006465939	2.26833e-17	67	58.151	61	41
qpx_c430	sodium glutamate symporter	531	gi|326427991|gb|EGD73561.1|hypothetical protein PTSG_13245 [Salpingoeca sp. ATCC 50818]	EGD73561	2.93822e-36	67	135.576	139	94
qpx_c458	predicted protein [Phaeodactylum tricornutum CCAP 1055/1]	327	gi|219127048|ref|XP_002183756.1|predicted protein [Phaeodactylum tricornutum CCAP 1055/1] >gi|217404993|gb|EEC44938.1| predicted protein [Phaeodactylum tricornutum CCAP 1055/1]	XP_002183756	6.38354e-06	55	52.373	84	47
qpx_c466	aminotransferase class i and ii	355	gi|294101173|ref|YP_003553031.1|class I and II aminotransferase [Aminobacterium colombiense DSM 12261] >gi|293616153|gb|ADE56307.1| aminotransferase class I and II [Aminobacterium colombiense DSM 12261]	YP_003553031	1.27188e-20	77	93.2041	81	63
qpx_c468	alpha beta-propellor repeat-containing integrin	322	gi|148658697|ref|YP_001278902.1|alpha beta-propellor repeat-containing integrin [Roseiflexus sp. RS-1] >gi|148570807|gb|ABQ92952.1| Integrin alpha beta-propellor repeat protein [Roseiflexus sp. RS-1]	YP_001278902	0.000358733	51	46.9802	88	45
qpx_c472	classes i and ii	326	gi|302834150|ref|XP_002948638.1|hypothetical protein VOLCADRAFT_88940 [Volvox carteri f. nagariensis] >gi|300266325|gb|EFJ50513.1| hypothetical protein VOLCADRAFT_88940 [Volvox carteri f. nagariensis]	XP_002948638	2.79643e-16	68	80.8777	74	51
qpx_c483	alcohol dehydrogenase class iii	369	gi|294880409|ref|XP_002769001.1|Alcohol dehydrogenase, putative [Perkinsus marinus ATCC 50983] >gi|239872074|gb|EER01719.1| Alcohol dehydrogenase, putative [Perkinsus marinus ATCC 50983]	XP_002769001	4.16814e-33	81	128.642	94	77
qpx_c492	duf124 domain-containing protein	521	gi|251796470|ref|YP_003011201.1|hypothetical protein [Paenibacillus sp. JDR-2] >gi|247544096|gb|ACT01115.1| protein of unknown function DUF124 [Paenibacillus sp. JDR-2]	YP_003011201	2.10086e-10	51	56.225	91	47
qpx_c502	epimorphin family	424	gi|323449402|gb|EGB05290.1|hypothetical protein AURANDRAFT_13713 [Aureococcus anophagefferens]	EGB05290	1.50025e-18	71	87.4261	82	59
qpx_c503	protein	296	gi|145341030|ref|XP_001415619.1|predicted protein [Ostreococcus lucimarinus CCE9901] >gi|144575842|gb|ABO93911.1| predicted protein [Ostreococcus lucimarinus CCE9901]	XP_001415619	7.47798e-19	72	87.0409	72	52
qpx_c530	gtpase-like protein	324	gi|385810745|ref|YP_005847141.1|Putative GTPase [Ignavibacterium album JCM 16511] >gi|383802793|gb|AFH49873.1| Putative GTPase [Ignavibacterium album JCM 16511]	YP_005847141	1.0754e-33	82	129.798	87	72
qpx_c534	protein	611	gi|255081132|ref|XP_002507788.1|cysteine endopeptidase [Micromonas sp. RCC299] >gi|226523064|gb|ACO69046.1| cysteine endopeptidase [Micromonas sp. RCC299]	XP_002507788	1.06984e-56	68	194.126	163	112
qpx_c579	prolyl 4-hydroxylase alpha subunit	370	gi|323452216|gb|EGB08091.1|hypothetical protein AURANDRAFT_26622 [Aureococcus anophagefferens]	EGB08091	4.36593e-44	78	152.525	105	82
qpx_c598	aminotransferase protein	308	gi|260775836|ref|ZP_05884732.1|putative aminotransferase protein [Vibrio coralliilyticus ATCC BAA-450] >gi|260608252|gb|EEX34421.1| putative aminotransferase protein [Vibrio coralliilyticus ATCC BAA-450]	ZP_05884732	8.63088e-05	71	35.8094	38	27
qpx_c614	glycine cleavage system t protein	277	gi|294955718|ref|XP_002788645.1|conserved hypothetical protein [Perkinsus marinus ATCC 50983] >gi|239904186|gb|EER20441.1| conserved hypothetical protein [Perkinsus marinus ATCC 50983]	XP_002788645	4.48895e-09	71	54.299	42	30
qpx_c656	iron-sulfur cluster-binding rieske family	646	gi|323454756|gb|EGB10625.1|hypothetical protein AURANDRAFT_22354, partial [Aureococcus anophagefferens]	EGB10625	9.19211e-36	60	139.813	163	99
qpx_c665	conserved hypothetical protein [Phytophthora infestans T30-4]	691	gi|301104158|ref|XP_002901164.1|conserved hypothetical protein [Phytophthora infestans T30-4] >gi|262101098|gb|EEY59150.1| conserved hypothetical protein [Phytophthora infestans T30-4]	XP_002901164	1.25022e-07	48	58.151	152	74
qpx_c670	abc atp-binding permease protein	673	gi|260433292|ref|ZP_05787263.1|lipid A export ATP-binding/permease protein MsbA [Silicibacter lacuscaerulensis ITI-1157] >gi|260417120|gb|EEX10379.1| lipid A export ATP-binding/permease protein MsbA [Silicibacter lacuscaerulensis ITI-1157]	ZP_05787263	5.40452e-87	80	268.855	208	168
qpx_c672	mekhla domain protein	519	gi|339483376|ref|YP_004695162.1|MEKHLA domain-containing protein [Nitrosomonas sp. Is79A3] >gi|338805521|gb|AEJ01763.1| MEKHLA domain protein [Nitrosomonas sp. Is79A3]	YP_004695162	1.14051e-19	62	90.1225	105	66
qpx_c685	arginine kinase	806	gi|167535718|ref|XP_001749532.1|hypothetical protein [Monosiga brevicollis MX1] >gi|163771924|gb|EDQ85583.1| predicted protein [Monosiga brevicollis MX1]	XP_001749532	7.27341e-74	80	192.2	126	101
qpx_c687	homoserine kinase	1089	gi|219120531|ref|XP_002181002.1|predicted protein [Phaeodactylum tricornutum CCAP 1055/1] >gi|217407718|gb|EEC47654.1| predicted protein [Phaeodactylum tricornutum CCAP 1055/1]	XP_002181002	2.15433e-44	70	167.933	161	114
qpx_c699	predicted protein [Chlamydomonas reinhardtii]	1088	gi|159467651|ref|XP_001692005.1|predicted protein [Chlamydomonas reinhardtii] >gi|158278732|gb|EDP04495.1| predicted protein [Chlamydomonas reinhardtii]	XP_001692005	5.03173e-43	53	103.99	125	67
qpx_lrc716	udp-glucose gdp-mannose dehydrogenase	673	gi|357388222|ref|YP_004903061.1|putative UDP-glucose dehydrogenase [Kitasatospora setae KM-6054] >gi|311894697|dbj|BAJ27105.1| putative UDP-glucose dehydrogenase [Kitasatospora setae KM-6054]	YP_004903061	4.18303e-26	65	112.849	125	82
qpx_c720	deubiquitination-protection protein dph1	1386	gi|342890269|gb|EGU89117.1|hypothetical protein FOXB_00390 [Fusarium oxysporum Fo5176]	EGU89117	8.13458e-12	57	75.485	107	62
qpx_c730	sucrose proton symporter	915	gi|66818455|ref|XP_642887.1|hypothetical protein DDB_G0276801 [Dictyostelium discoideum AX4] >gi|60470932|gb|EAL68902.1| hypothetical protein DDB_G0276801 [Dictyostelium discoideum AX4]	XP_642887	2.36963e-12	51	60.4622	129	67
qpx_c735	mitochondrial carnitine acylcarnitine carrier	460	gi|340367780|ref|XP_003382431.1|PREDICTED: mitochondrial carnitine/acylcarnitine carrier protein-like [Amphimedon queenslandica]	XP_003382431	3.70594e-46	74	162.54	127	94
qpx_c736	hydroxysteroid (17-beta) dehydrogenase 4	429	gi|93279090|pdb|2CDH|SChain S, Architecture Of The Thermomyces Lanuginosus Fungal Fatty Acid Synthase At 5 Angstrom Resolution. >gi|93279091|pdb|2CDH|T Chain T, Architecture Of The Thermomyces Lanuginosus Fungal Fatty Acid Synthase At 5 Angstrom Resolution. >gi|93279092|pdb|2CDH|U Chain U, Architecture Of The Thermomyces Lanuginosus Fungal Fatty Acid Synthase At 5 Angstrom Resolution. >gi|9327909…	2CDH_S	4.80503e-45	77	157.532	117	91
qpx_c765	extracellular serine proteinase precursor	746	gi|114797032|gb|ABI79453.1|alkaline serine protease [labyrinthulid quahog parasite QPX]	ABI79453	1.82457e-34	63	135.191	219	139
qpx_c782	programmed cell death	445	gi|340374357|ref|XP_003385704.1|PREDICTED: programmed cell death protein 5-like [Amphimedon queenslandica]	XP_003385704	3.61791e-10	61	62.3882	88	54
qpx_c795	hypothetical protein PHYSODRAFT_329915 [Phytophthora sojae]	1372	gi|348682242|gb|EGZ22058.1|hypothetical protein PHYSODRAFT_329915 [Phytophthora sojae]	EGZ22058	7.18741e-23	61	107.842	147	91
qpx_c801	actin binding protein	797	gi|302795203|ref|XP_002979365.1|hypothetical protein SELMODRAFT_177604 [Selaginella moellendorffii] >gi|300153133|gb|EFJ19773.1| hypothetical protein SELMODRAFT_177604 [Selaginella moellendorffii]	XP_002979365	1.64883e-05	61	54.299	63	39
qpx_c806	2-amino-3-ketobutyrate coenzyme a ligase	611	gi|348027525|ref|YP_004870211.1|kbl gene product [Glaciecola nitratireducens FR1064] >gi|347944868|gb|AEP28218.1| 2-amino-3-ketobutyrate coenzyme A ligase [Glaciecola nitratireducens FR1064]	YP_004870211	1.9936e-44	86	124.79	87	75
qpx_c818	multidrug oligosaccharidyl-lipid polysaccharide flippase superfamily	1344	gi|301097539|ref|XP_002897864.1|Multidrug/Oligosaccharidyl-lipid/Polysaccharide (MOP) Flippase Superfamily [Phytophthora infestans T30-4] >gi|262106612|gb|EEY64664.1| Multidrug/Oligosaccharidyl-lipid/Polysaccharide (MOP) Flippase Superfamily [Phytophthora infestans T30-4]	XP_002897864	6.32625e-13	40	78.9518	395	161
qpx_c863	patatin-domain-containing protein	386	gi|338819197|sp|P0CP53.1|PLPL_CRYNBRecName: Full=Patatin-like phospholipase domain-containing protein CNBE2340	P0CP53	1.05402e-17	65	87.8113	101	66
qpx_lrc878	cysteine endopeptidase	399	gi|255081132|ref|XP_002507788.1|cysteine endopeptidase [Micromonas sp. RCC299] >gi|226523064|gb|ACO69046.1| cysteine endopeptidase [Micromonas sp. RCC299]	XP_002507788	1.22385e-08	54	60.4622	66	36
qpx_c886	alpha tubulin	1007	gi|348667629|gb|EGZ07454.1|hypothetical protein PHYSODRAFT_528260 [Phytophthora sojae]	EGZ07454	2.11952e-173	97	500.745	275	269
qpx_c896	protein	506	gi|323456178|gb|EGB12045.1|expressed protein [Aureococcus anophagefferens]	EGB12045	3.71251e-20	62	93.5893	101	63
qpx_c900	carnitine o-acyltransferase	1581	gi|320164337|gb|EFW41236.1|carnitine O-acyltransferase [Capsaspora owczarzaki ATCC 30864]	EFW41236	9.80986e-107	62	347.051	399	248
qpx_c916	ubiquitinspecific protease	554	gi|325183266|emb|CCA17724.1|ubiquitinspecific protease putative [Albugo laibachii Nc14] >gi|325183912|emb|CCA18370.1| ubiquitinspecific protease putative [Albugo laibachii Nc14]	CCA17724	3.08831e-15	57	82.8037	133	77
qpx_c939	glutamate synthase	519	gi|333922744|ref|YP_004496324.1|glutamate synthase [Desulfotomaculum carboxydivorans CO-1-SRB] >gi|333748305|gb|AEF93412.1| Glutamate synthase (ferredoxin) [Desulfotomaculum carboxydivorans CO-1-SRB]	YP_004496324	1.87416e-45	81	170.244	137	112
qpx_c954	rab2 -family small gtpase	506	gi|348684558|gb|EGZ24373.1|hypothetical protein PHYSODRAFT_483962 [Phytophthora sojae]	EGZ24373	2.87496e-69	93	219.55	130	122
qpx_c962	mitochondrial processing peptidase alpha	380	gi|301091111|ref|XP_002895747.1|conserved hypothetical protein [Phytophthora infestans T30-4] >gi|262096659|gb|EEY54711.1| conserved hypothetical protein [Phytophthora infestans T30-4]	XP_002895747	1.85565e-18	67	88.9669	86	58
qpx_c974	2-nitropropane dioxygenase	607	gi|389623145|ref|XP_003709226.1|oxidoreductase [Magnaporthe oryzae 70-15] >gi|351648755|gb|EHA56614.1| oxidoreductase [Magnaporthe oryzae 70-15]	XP_003709226	7.51546e-43	67	156.762	151	102
qpx_c980	aldolase ii superfamily protein	950	gi|187479315|ref|YP_787340.1|class II aldolase class [Bordetella avium 197N] >gi|115423902|emb|CAJ50454.1| putative class II aldolase class [Bordetella avium 197N]	YP_787340	2.62678e-61	63	206.838	266	170
qpx_c985	malate synthase g	1998	gi|110834128|ref|YP_692987.1|glcB gene product [Alcanivorax borkumensis SK2] >gi|110647239|emb|CAL16715.1| malate synthase [Alcanivorax borkumensis SK2]	YP_692987	2.70261e-180	74	541.191	470	352
qpx_c1004	rieske non-heme iron oxygenase family protein	664	gi|320162627|gb|EFW39526.1|conserved hypothetical protein [Capsaspora owczarzaki ATCC 30864]	EFW39526	6.89442e-09	43	63.5438	188	81
qpx_c1020	chaperone protein dnak	745	gi|159472671|ref|XP_001694468.1|heat shock protein 70C [Chlamydomonas reinhardtii] >gi|158276692|gb|EDP02463.1| heat shock protein 70C [Chlamydomonas reinhardtii]	XP_001694468	9.67352e-58	84	203.371	153	130
qpx_c1044	polyketide-type polyunsaturated fatty acid synthase	614	gi|158518689|gb|AAK72879.2|AF378327_1polyunsaturated fatty acid synthase subunit A [Schizochytrium sp. ATCC 20888]	AAK72879	7.86514e-39	60	152.91	187	114
qpx_c1051	protein tyrosine phosphatase type iva protein 1	961	gi|301114315|ref|XP_002998927.1|protein tyrosine phosphatase type IVA protein 1 [Phytophthora infestans T30-4] >gi|262111021|gb|EEY69073.1| protein tyrosine phosphatase type IVA protein 1 [Phytophthora infestans T30-4]	XP_002998927	3.49076e-44	72	159.073	150	109
qpx_c1054	respiratory burst oxidase-like protein	369	gi|323448516|gb|EGB04413.1|putative respiratory burst oxidase [Aureococcus anophagefferens]	EGB04413	5.01482e-24	61	105.145	101	62
qpx_c1070	arylsulfatase b-like	622	gi|340373299|ref|XP_003385179.1|PREDICTED: arylsulfatase B-like [Amphimedon queenslandica]	XP_003385179	1.91743e-31	58	127.872	174	102
qpx_c1091	2-like peptidase (c01 family)	465	gi|350646666|emb|CCD58693.1|SmCL2-like peptidase (C01 family) [Schistosoma mansoni]	CCD58693	2.77882e-05	54	48.9062	53	29
qpx_c1111	eukaryotic translation initiation factor 4e	449	gi|299117477|emb|CBN73980.1|eukaryotic translation initiation factor 4E-like 1 [Ectocarpus siliculosus]	CBN73980	8.65811e-34	60	127.102	129	78
qpx_c1116	ribosomal l24 domain containing 1	619	gi|223999709|ref|XP_002289527.1|RL30, ribosomal protein 30 60S large ribosomal subunit [Thalassiosira pseudonana CCMP1335] >gi|220974735|gb|EED93064.1| RL30, ribosomal protein 30 60S large ribosomal subunit [Thalassiosira pseudonana CCMP1335]	XP_002289527	2.73078e-61	80	199.519	143	115
qpx_c1120	protein	926	gi|323452460|gb|EGB08334.1|hypothetical protein AURANDRAFT_64252 [Aureococcus anophagefferens]	EGB08334	3.22221e-22	51	107.071	194	100
qpx_c1123	thioredoxin reductase	1202	gi|221487293|gb|EEE25525.1|thioredoxin reductase, putative [Toxoplasma gondii GT1]	EEE25525	2.45371e-38	65	154.451	175	115
qpx_c1158	zinc-regulated transporter 2	404	gi|346977327|gb|EGY20779.1|zinc-regulated transporter 2 [Verticillium dahliae VdLs.17]	EGY20779	8.76763e-05	53	47.7506	62	33
qpx_c1159	family protein	576	gi|392401651|ref|YP_006438263.1|YhhN family protein [Turneriella parva DSM 21527] >gi|390609605|gb|AFM10757.1| YhhN family protein [Turneriella parva DSM 21527]	YP_006438263	6.99868e-12	49	69.3218	169	84
qpx_c1172	drug metabolite transporter superfamily	1098	gi|301124816|ref|XP_002909734.1|Drug/Metabolite Transporter (DMT) Superfamily [Phytophthora infestans T30-4] >gi|262106506|gb|EEY64558.1| Drug/Metabolite Transporter (DMT) Superfamily [Phytophthora infestans T30-4]	XP_002909734	2.86862e-75	67	247.284	270	183
qpx_c1193	gtp-binding protein	861	gi|373450330|ref|ZP_09542342.1|GTP-binding protein typA/bipA (Tyrosine phosphorylated protein A) [Wolbachia pipientis wAlbB] >gi|371932459|emb|CCE77344.1| GTP-binding protein typA/bipA (Tyrosine phosphorylated protein A) [Wolbachia pipientis wAlbB]	ZP_09542342	8.16661e-52	73	86.6557	83	61
qpx_c1194	beta-amylase	476	gi|334133581|ref|ZP_08507128.1|beta-amylase [Paenibacillus sp. HGF7] >gi|333608897|gb|EGL20182.1| beta-amylase [Paenibacillus sp. HGF7]	ZP_08507128	2.83719e-13	59	56.9954	74	44
qpx_c1195	abc transporter b family member	1258	gi|326494550|dbj|BAJ94394.1|predicted protein [Hordeum vulgare subsp. vulgare]	BAJ94394	9.42843e-101	65	316.235	390	256
qpx_c1199	triacylglycerol lipase	810	gi|281202450|gb|EFA76653.1|hypothetical protein PPL_09958 [Polysphondylium pallidum PN500]	EFA76653	2.40936e-14	55	78.9518	114	63
qpx_c1205	26s proteasome non-atpase regulatory subunit 14	770	gi|348671214|gb|EGZ11035.1|hypothetical protein PHYSODRAFT_563821 [Phytophthora sojae]	EGZ11035	9.5496e-102	87	309.686	193	169
qpx_c1210	histone 3	489	gi|301115049|ref|XP_002999294.1|histone, putative [Phytophthora infestans T30-4] >gi|301117768|ref|XP_002906612.1| histone H3 [Phytophthora infestans T30-4] >gi|262107961|gb|EEY66013.1| histone H3 [Phytophthora infestans T30-4] >gi|262111388|gb|EEY69440.1| histone, putative [Phytophthora infestans T30-4] >gi|348683773|gb|EGZ23588.1| hypothetical protein PHYSODRAFT_284752 [Phytophthora sojae] >gi|…	XP_002999294	2.78507e-63	100	201.445	104	104
qpx_c1212	plasma membrane h+-atpase	722	gi|1297189|gb|AAA98916.1|Theoretical protein with similarity to Swiss-Prot Accession Number P19456 plasma membrane ATPase 2 (proton pump) [Arabidopsis thaliana]	AAA98916	3.7576e-19	67	95.5153	121	82
qpx_c1221	cysteine protease	346	gi|326430491|gb|EGD76061.1|cathepsin [Salpingoeca sp. ATCC 50818]	EGD76061	1.37265e-06	52	53.9138	75	39
qpx_c1232	udp-glucose gdp-mannose dehydrogenase	684	gi|291448286|ref|ZP_06587676.1|UDP-glucose/GDP-mannose dehydrogenase [Streptomyces roseosporus NRRL 15998] >gi|291351233|gb|EFE78137.1| UDP-glucose/GDP-mannose dehydrogenase [Streptomyces roseosporus NRRL 15998]	ZP_06587676	5.05002e-25	60	107.842	130	79
qpx_c1248	hypothetical protein PTSG_11618 [Salpingoeca sp. ATCC 50818]	663	gi|326430319|gb|EGD75889.1|hypothetical protein PTSG_11618 [Salpingoeca sp. ATCC 50818]	EGD75889	3.12764e-23	50	87.4261	169	86
qpx_c1268	glycine cleavage system protein h	491	gi|224003395|ref|XP_002291369.1|glycine decarboxylase h-protein [Thalassiosira pseudonana CCMP1335] >gi|220973145|gb|EED91476.1| glycine decarboxylase h-protein [Thalassiosira pseudonana CCMP1335]	XP_002291369	1.60695e-43	76	150.599	123	94
qpx_c1271	hypothetical protein L8106_00070 [Lyngbya sp. PCC 8106]	442	gi|119492651|ref|ZP_01623830.1|hypothetical protein L8106_00070 [Lyngbya sp. PCC 8106] >gi|119452989|gb|EAW34160.1| hypothetical protein L8106_00070 [Lyngbya sp. PCC 8106]	ZP_01623830	1.76324e-07	50	54.299	97	49
qpx_c1284	protein	704	gi|297798614|ref|XP_002867191.1|hypothetical protein ARALYDRAFT_913095 [Arabidopsis lyrata subsp. lyrata] >gi|297313027|gb|EFH43450.1| hypothetical protein ARALYDRAFT_913095 [Arabidopsis lyrata subsp. lyrata]	XP_002867191	4.21829e-27	52	113.235	198	104
qpx_c1285	50s ribosomal protein l28	724	gi|330794352|ref|XP_003285243.1|hypothetical protein DICPUDRAFT_22474 [Dictyostelium purpureum] >gi|325084785|gb|EGC38205.1| hypothetical protein DICPUDRAFT_22474 [Dictyostelium purpureum]	XP_003285243	9.53133e-20	61	90.8929	107	66
qpx_c1292	hypothetical protein AURANDRAFT_29916, partial [Aureococcus anophagefferens]	1020	gi|323450184|gb|EGB06067.1|hypothetical protein AURANDRAFT_29916, partial [Aureococcus anophagefferens]	EGB06067	2.23313e-13	58	73.559	78	46
qpx_c1296	urocanate hydratase	623	gi|357060398|ref|ZP_09121169.1|urocanate hydratase [Prevotella sp. oral taxon 302 str. F0323] >gi|355376187|gb|EHG23443.1| urocanate hydratase [Prevotella sp. oral taxon 302 str. F0323]	ZP_09121169	8.09927e-68	85	229.95	154	132
qpx_c1320	phosphate dikinase	1339	gi|289578139|ref|YP_003476766.1|pyruvate, phosphate dikinase [Thermoanaerobacter italicus Ab9] >gi|289527852|gb|ADD02204.1| pyruvate, phosphate dikinase [Thermoanaerobacter italicus Ab9]	YP_003476766	6.85132e-110	72	355.14	312	225
qpx_c1333	vacuolar amino acid transporter 6	1164	gi|163914491|ref|NP_001106329.1|uncharacterized protein LOC100127288 [Xenopus laevis] >gi|161611985|gb|AAI55885.1| LOC100127288 protein [Xenopus laevis]	NP_001106329	8.56866e-56	50	199.904	378	192
qpx_c1353	isocitrate lyase	556	gi|283806369|dbj|BAI66426.1|isocitrate lyase [Triticum aestivum]	BAI66426	3.55211e-53	71	187.963	162	116
qpx_c1355	elongation factor 1-alpha	1090	gi|85822973|gb|ABC85727.1|elongation factor 1-alpha [Thraustochytrium striatum]	ABC85727	0	96	576.63	305	293
qpx_c1361	atp-dependent clp protease proteolytic subunit	439	gi|89070383|ref|ZP_01157690.1|ATP-dependent Clp protease, proteolytic subunit ClpP [Oceanicola granulosus HTCC2516] >gi|89044030|gb|EAR50205.1| ATP-dependent Clp protease, proteolytic subunit ClpP [Oceanicola granulosus HTCC2516]	ZP_01157690	8.41718e-56	84	184.111	126	106
qpx_c1375	oligopeptide transporter opt family	1489	gi|218195240|gb|EEC77667.1|hypothetical protein OsI_16700 [Oryza sativa Indica Group]	EEC77667	6.52315e-70	53	243.817	434	232
qpx_lrc1394	cathepsin z	513	gi|255081132|ref|XP_002507788.1|cysteine endopeptidase [Micromonas sp. RCC299] >gi|226523064|gb|ACO69046.1| cysteine endopeptidase [Micromonas sp. RCC299]	XP_002507788	6.61143e-37	61	140.584	133	82
qpx_c1416	xanthine uracil vitamin c permease	577	gi|167648142|ref|YP_001685805.1|xanthine/uracil/vitamin C permease [Caulobacter sp. K31] >gi|167350572|gb|ABZ73307.1| Xanthine/uracil/vitamin C permease [Caulobacter sp. K31]	YP_001685805	9.0532e-23	73	102.449	89	65
qpx_c1423	hypothetical protein [Cyanothece sp. PCC 7425]	453	gi|220906450|ref|YP_002481761.1|hypothetical protein [Cyanothece sp. PCC 7425] >gi|219863061|gb|ACL43400.1| hypothetical protein Cyan7425_1014 [Cyanothece sp. PCC 7425]	YP_002481761	1.14836e-05	43	51.9878	126	55
qpx_c1437	protein containing duf302	416	gi|374597257|ref|ZP_09670261.1|protein of unknown function DUF302 [Gillisia limnaea DSM 15749] >gi|373871896|gb|EHQ03894.1| protein of unknown function DUF302 [Gillisia limnaea DSM 15749]	ZP_09670261	1.46752e-11	60	66.2402	96	58
qpx_c1443	conserved hypothetical protein [Aspergillus flavus NRRL3357]	720	gi|238504092|ref|XP_002383278.1|conserved hypothetical protein [Aspergillus flavus NRRL3357] >gi|317138270|ref|XP_001816795.2| hypothetical protein AOR_1_520184 [Aspergillus oryzae RIB40] >gi|220690749|gb|EED47098.1| conserved hypothetical protein [Aspergillus flavus NRRL3357] >gi|391863180|gb|EIT72492.1| hypothetical protein Ao3042_00979 [Aspergillus oryzae 3.042]	XP_002383278	0.000249085	58	49.2914	58	34
qpx_c1451	non-ribosomal peptide synthetase	1895	gi|347735458|ref|ZP_08868324.1|non-ribosomal peptide synthetase [Azospirillum amazonense Y2] >gi|346921319|gb|EGY02085.1| non-ribosomal peptide synthetase [Azospirillum amazonense Y2]	ZP_08868324	4.76936e-08	45	64.3142	167	76
qpx_c1464	anthranilate synthase	1014	gi|162453320|ref|YP_001615687.1|trpE gene product [Sorangium cellulosum 'So ce 56'] >gi|161163902|emb|CAN95207.1| Anthranilate synthase [Sorangium cellulosum 'So ce 56']	YP_001615687	3.03727e-84	66	279.641	287	191
qpx_c1471	2-nitropropane dioxygenase family	905	gi|255087897|ref|XP_002505871.1|predicted protein [Micromonas sp. RCC299] >gi|226521142|gb|ACO67129.1| predicted protein [Micromonas sp. RCC299]	XP_002505871	1.29504e-117	77	353.214	280	216
qpx_c1472	saccharopine dehydrogenase	556	gi|325192251|emb|CCA26703.1|alphaaminoadipic semialdehyde synthase putative [Albugo laibachii Nc14]	CCA26703	6.18335e-18	58	89.7373	128	75
qpx_c1512	zinc permease family	677	gi|299115142|emb|CBN75509.1|Zinc transporter zupT, Zinc transporter ZIP, metal ion transmembrane transporter activity [Ectocarpus siliculosus]	CBN75509	9.24323e-59	79	201.445	148	118
qpx_c1515	vacuolar protein sorting-associated protein 45	931	gi|340725880|ref|XP_003401293.1|PREDICTED: vacuolar protein sorting-associated protein 45-like [Bombus terrestris]	XP_003401293	8.08596e-66	68	168.703	198	135
qpx_c1516	40s ribosomal protein s5	285	gi|348669460|gb|EGZ09283.1|hypothetical protein PHYSODRAFT_355955 [Phytophthora sojae]	EGZ09283	1.17413e-27	96	108.997	61	59
qpx_c1522	phosphoribosylformylglycinamidine synthase	1339	gi|115441519|ref|NP_001045039.1|Os01g0888500 [Oryza sativa Japonica Group] >gi|113534570|dbj|BAF06953.1| Os01g0888500 [Oryza sativa Japonica Group]	NP_001045039	3.4594e-154	69	468.003	429	299
qpx_c1535	cation-transporting p-type atpase	1842	gi|219129018|ref|XP_002184696.1|predicted protein [Phaeodactylum tricornutum CCAP 1055/1] >gi|217403805|gb|EEC43755.1| predicted protein [Phaeodactylum tricornutum CCAP 1055/1]	XP_002184696	0	78	565.844	445	351
qpx_c1536	ubx domain-containing protein	614	gi|357521251|ref|XP_003630914.1|UBX domain-containing protein [Medicago truncatula] >gi|355524936|gb|AET05390.1| UBX domain-containing protein [Medicago truncatula]	XP_003630914	4.31741e-08	59	60.4622	93	55
qpx_c1540	anon-23da protein	615	gi|331242629|ref|XP_003333960.1|anon-23da protein [Puccinia graminis f. sp. tritici CRL 75-36-700-3]	XP_003333960	8.27142e-07	51	56.6102	104	54
qpx_c1548	hypothetical protein PPL_03932 [Polysphondylium pallidum PN500]	388	gi|281208967|gb|EFA83142.1|hypothetical protein PPL_03932 [Polysphondylium pallidum PN500]	EFA83142	1.78847e-05	60	51.6026	68	41
qpx_c1561	protein	1073	gi|224003081|ref|XP_002291212.1|predicted protein [Thalassiosira pseudonana CCMP1335] >gi|220972988|gb|EED91319.1| predicted protein [Thalassiosira pseudonana CCMP1335]	XP_002291212	2.12507e-76	60	253.447	305	183
qpx_c1562	vacuolar transporter chaperone 1	653	gi|302855207|ref|XP_002959102.1|hypothetical protein VOLCADRAFT_70357 [Volvox carteri f. nagariensis] >gi|300255531|gb|EFJ39830.1| hypothetical protein VOLCADRAFT_70357 [Volvox carteri f. nagariensis]	XP_002959102	9.18873e-28	62	112.849	129	80
qpx_c1585	phosphoenolpyruvate carboxylase	973	gi|219125106|ref|XP_002182829.1|predicted protein [Phaeodactylum tricornutum CCAP 1055/1] >gi|217405623|gb|EEC45565.1| predicted protein [Phaeodactylum tricornutum CCAP 1055/1]	XP_002182829	1.03043e-120	74	378.637	321	238
qpx_lrc1592	cathepsin z	372	gi|255081132|ref|XP_002507788.1|cysteine endopeptidase [Micromonas sp. RCC299] >gi|226523064|gb|ACO69046.1| cysteine endopeptidase [Micromonas sp. RCC299]	XP_002507788	4.27471e-16	60	81.2629	75	45
qpx_c1595	protein	920	gi|223998476|ref|XP_002288911.1|predicted protein [Thalassiosira pseudonana CCMP1335] >gi|220976019|gb|EED94347.1| predicted protein [Thalassiosira pseudonana CCMP1335]	XP_002288911	3.65457e-17	46	87.4261	216	100
qpx_c1598	actin-like protein	607	gi|301114139|ref|XP_002998839.1|actin-like protein [Phytophthora infestans T30-4] >gi|262110933|gb|EEY68985.1| actin-like protein [Phytophthora infestans T30-4]	XP_002998839	5.30889e-76	79	244.973	168	133
qpx_c1616	60s ribosomal protein l12	554	gi|219123555|ref|XP_002182088.1|predicted protein [Phaeodactylum tricornutum CCAP 1055/1] >gi|217406689|gb|EEC46628.1| predicted protein [Phaeodactylum tricornutum CCAP 1055/1]	XP_002182088	8.40542e-78	85	240.35	164	140
qpx_c1627	hypothetical protein [Monosiga brevicollis MX1]	543	gi|167525274|ref|XP_001746972.1|hypothetical protein [Monosiga brevicollis MX1] >gi|163774752|gb|EDQ88379.1| predicted protein [Monosiga brevicollis MX1]	XP_001746972	3.37565e-14	50	79.7221	122	61
qpx_c1634	proteasome regulatory non-atp-ase subunit	520	gi|223994111|ref|XP_002286739.1|26S proteasome regulatory subunit [Thalassiosira pseudonana CCMP1335] >gi|220978054|gb|EED96380.1| 26S proteasome regulatory subunit [Thalassiosira pseudonana CCMP1335]	XP_002286739	9.9826e-37	66	137.502	164	109
qpx_c1639	hydroxysteroid (17-beta) dehydrogenase 4	536	gi|260789006|ref|XP_002589539.1|hypothetical protein BRAFLDRAFT_232676 [Branchiostoma floridae] >gi|229274718|gb|EEN45550.1| hypothetical protein BRAFLDRAFT_232676 [Branchiostoma floridae]	XP_002589539	1.81625e-36	68	135.576	121	83
qpx_c1648	predicted protein [Phaeodactylum tricornutum CCAP 1055/1]	860	gi|219116196|ref|XP_002178893.1|predicted protein [Phaeodactylum tricornutum CCAP 1055/1] >gi|217409660|gb|EEC49591.1| predicted protein [Phaeodactylum tricornutum CCAP 1055/1]	XP_002178893	3.05871e-134	82	394.045	276	229
qpx_c1694	ubiquitin carboxyl-terminal hydrolase 6	200	gi|298708233|emb|CBJ48296.1|conserved unknown protein [Ectocarpus siliculosus]	CBJ48296	1.53969e-10	67	64.3142	49	33
qpx_c1718	protein disulfide-isomerase	526	gi|71031052|ref|XP_765168.1|protein disulfide isomerase [Theileria parva strain Muguga] >gi|122125964|sp|Q4N4N8.1|TXND_THEPA RecName: Full=Thioredoxin domain-containing protein; AltName: Full=Membrane protein 23; Short=mp23; Flags: Precursor >gi|68352124|gb|EAN32885.1| protein disulfide isomerase [Theileria parva]	XP_765168	4.11153e-25	77	105.916	70	54
qpx_c1729	protein kinase 2	1010	gi|326521718|dbj|BAK00435.1|predicted protein [Hordeum vulgare subsp. vulgare]	BAK00435	2.44378e-93	72	246.128	225	163
qpx_c1743	hypothetical protein PTSG_06663 [Salpingoeca sp. ATCC 50818]	835	gi|326430025|gb|EGD75595.1|hypothetical protein PTSG_06663 [Salpingoeca sp. ATCC 50818]	EGD75595	4.24338e-14	47	79.7221	196	94
qpx_c1770	hydroxypyruvate reductase	521	gi|300122270|emb|CBK22843.2|unnamed protein product [Blastocystis hominis]	CBK22843	6.64534e-36	63	138.658	163	103
qpx_c1776	abc subfamily abcg	713	gi|159490746|ref|XP_001703334.1|predicted protein [Chlamydomonas reinhardtii] >gi|158280258|gb|EDP06016.1| predicted protein [Chlamydomonas reinhardtii]	XP_001703334	1.05602e-18	49	93.5893	218	107
qpx_c1777	sphingosine-1-phosphate lyase	1183	gi|298709257|emb|CBJ31196.1|Pyridoxal-dependent decarboxylase [Ectocarpus siliculosus]	CBJ31196	1.16124e-152	73	455.677	382	279
qpx_c1792	decaprenyl-diphosphate synthase subunit 1	471	gi|302791545|ref|XP_002977539.1|hypothetical protein SELMODRAFT_271252 [Selaginella moellendorffii] >gi|300154909|gb|EFJ21543.1| hypothetical protein SELMODRAFT_271252 [Selaginella moellendorffii]	XP_002977539	1.19262e-19	75	86.6557	74	56
qpx_c1801	cu zn superoxide dismutase	296	gi|39578006|gb|AAN85727.2|copper/zinc superoxide dismutase CuZnSODb [Anemonia viridis] >gi|46486702|gb|AAS98801.1| copper/zinc superoxide dismutase [Anemonia viridis]	AAN85727	6.9729e-28	72	108.612	79	57
qpx_c1809	protein	377	gi|302771065|ref|XP_002968951.1|hypothetical protein SELMODRAFT_90525 [Selaginella moellendorffii] >gi|302816639|ref|XP_002989998.1| hypothetical protein SELMODRAFT_130618 [Selaginella moellendorffii] >gi|300142309|gb|EFJ09011.1| hypothetical protein SELMODRAFT_130618 [Selaginella moellendorffii] >gi|300163456|gb|EFJ30067.1| hypothetical protein SELMODRAFT_90525 [Selaginella moellendorffii]	XP_002968951	6.57692e-24	80	97.4413	63	51
qpx_c1822	aqualysin 1	600	gi|114797032|gb|ABI79453.1|alkaline serine protease [labyrinthulid quahog parasite QPX]	ABI79453	3.25667e-34	65	132.88	174	114
qpx_c1840	probable metal-nicotianamine transporter ysl7	609	gi|147780235|emb|CAN72423.1|hypothetical protein VITISV_014262 [Vitis vinifera]	CAN72423	1.17484e-54	73	194.126	186	136
qpx_c1849	ribosome production factor 2 homolog	524	gi|327261705|ref|XP_003215669.1|PREDICTED: ribosome production factor 2 homolog [Anolis carolinensis]	XP_003215669	1.09288e-09	51	63.929	156	80
qpx_c1860	oligopeptide transporter	1521	gi|292493091|ref|YP_003528530.1|oligopeptide transporter OPT family [Nitrosococcus halophilus Nc4] >gi|291581686|gb|ADE16143.1| oligopeptide transporter, OPT family [Nitrosococcus halophilus Nc4]	YP_003528530	3.30378e-83	56	281.182	494	280
qpx_c1875	protein	428	gi|2623300|gb|AAB86446.1|putative protein phosphatase 2C [Arabidopsis thaliana]	AAB86446	1.35867e-20	63	94.3597	118	75
qpx_c1882	copine family protein	545	gi|290979832|ref|XP_002672637.1|predicted protein [Naegleria gruberi] >gi|284086215|gb|EFC39893.1| predicted protein [Naegleria gruberi]	XP_002672637	7.59898e-22	69	100.523	86	60
qpx_c1885	malate dehydrogenase	489	gi|6469139|emb|CAB61751.1|malate dehydrogenase [Cicer arietinum]	CAB61751	1.39654e-42	76	150.599	138	106
qpx_c1893	golgi ph regulator-like	429	gi|340381230|ref|XP_003389124.1|PREDICTED: putative Golgi pH regulator C-like [Amphimedon queenslandica]	XP_003389124	1.58929e-36	77	131.724	115	89
qpx_c1910	afg3-like protein 2	712	gi|344244614|gb|EGW00718.1|AFG3-like protein 2 [Cricetulus griseus]	EGW00718	7.95766e-80	76	258.84	213	164
qpx_c1911	lccl domain-containing protein	859	gi|325093662|gb|EGC46972.1|LCCL domain-containing protein [Ajellomyces capsulatus H88]	EGC46972	0.000822081	50	49.2914	101	51
qpx_c1923	biotin carboxylase	566	gi|298711127|emb|CBJ32354.1|conserved unknown protein [Ectocarpus siliculosus]	CBJ32354	1.30589e-12	64	74.7146	88	57
qpx_c1929	conserved hypothetical protein [Phytophthora infestans T30-4]	596	gi|301113800|ref|XP_002998670.1|conserved hypothetical protein [Phytophthora infestans T30-4] >gi|262111971|gb|EEY70023.1| conserved hypothetical protein [Phytophthora infestans T30-4]	XP_002998670	6.47978e-05	51	44.669	88	45
qpx_c1930	tyrosyl-trna synthetase	267	gi|284161190|ref|YP_003399813.1|tyrosyl-tRNA synthetase [Archaeoglobus profundus DSM 5631] >gi|284011187|gb|ADB57140.1| tyrosyl-tRNA synthetase [Archaeoglobus profundus DSM 5631]	YP_003399813	3.37379e-07	66	54.6842	48	32
qpx_c1940	long-chain acyl- synthetase	1477	gi|294893726|ref|XP_002774616.1|Long-chain-fatty-acid--CoA ligase, putative [Perkinsus marinus ATCC 50983] >gi|239880009|gb|EER06432.1| Long-chain-fatty-acid--CoA ligase, putative [Perkinsus marinus ATCC 50983]	XP_002774616	7.0698e-153	69	463.381	497	343
qpx_c1946	proteasome subunit alpha type-6	206	gi|225442079|ref|XP_002271929.1|PREDICTED: proteasome subunit alpha type-6 isoform 1 [Vitis vinifera] >gi|147797489|emb|CAN73517.1| hypothetical protein VITISV_005460 [Vitis vinifera] >gi|297742984|emb|CBI35851.3| unnamed protein product [Vitis vinifera]	XP_002271929	4.77831e-10	73	60.8474	53	39
qpx_c1949	protein	685	gi|301109483|ref|XP_002903822.1|conserved hypothetical protein [Phytophthora infestans T30-4] >gi|262096825|gb|EEY54877.1| conserved hypothetical protein [Phytophthora infestans T30-4]	XP_002903822	1.1852e-35	64	134.806	153	99
qpx_c1954	triosephosphate isomerase	390	gi|213409081|ref|XP_002175311.1|triosephosphate isomerase [Schizosaccharomyces japonicus yFS275] >gi|212003358|gb|EEB09018.1| triosephosphate isomerase [Schizosaccharomyces japonicus yFS275]	XP_002175311	2.44903e-32	80	124.02	84	68
qpx_c1956	26s proteasome regulatory particle non-atpase subunit	643	gi|301105527|ref|XP_002901847.1|26S proteasome non-ATPase regulatory subunit 7 [Phytophthora infestans T30-4] >gi|262099185|gb|EEY57237.1| 26S proteasome non-ATPase regulatory subunit 7 [Phytophthora infestans T30-4]	XP_002901847	7.79812e-61	82	186.808	151	124
qpx_c1957	bifunctional protein	520	gi|344173601|emb|CCA88770.1|bifunctional: 5,10-methylene-tetrahydrofolate dehydrogenase; 5,10-methylene-tetrahydrofolate cyclohydrolase [Ralstonia syzygii R24]	CCA88770	8.50117e-21	64	95.1301	125	81
qpx_c1961	cyclophilin	552	gi|47028327|gb|AAT09096.1|cyclophilin [Bigelowiella natans]	AAT09096	1.43462e-63	84	205.297	156	132
qpx_c1969	aldehyde dehydrogenase 1 member a2	429	gi|391340400|ref|XP_003744529.1|PREDICTED: aldehyde dehydrogenase, mitochondrial [Metaseiulus occidentalis]	XP_003744529	7.1286e-38	80	114.775	88	71
qpx_c1985	hemolysin e	574	gi|391280350|gb|EIQ39023.1|hemolysin E family protein, partial [Shigella boydii 4444-74]	EIQ39023	1.65956e-05	52	50.0618	98	51
qpx_c1989	agc family protein kinase	1102	gi|224001558|ref|XP_002290451.1|predicted protein [Thalassiosira pseudonana CCMP1335] >gi|220973873|gb|EED92203.1| predicted protein [Thalassiosira pseudonana CCMP1335]	XP_002290451	1.04816e-59	59	190.66	237	140
qpx_c1991	shrunken seed protein	465	gi|115443905|ref|NP_001045732.1|Os02g0123200 [Oryza sativa Japonica Group] >gi|113535263|dbj|BAF07646.1| Os02g0123200 [Oryza sativa Japonica Group] >gi|215686869|dbj|BAG89719.1| unnamed protein product [Oryza sativa Japonica Group]	NP_001045732	7.35547e-06	57	51.9878	73	42
qpx_c2008	carnitine o-acetyltransferase	1292	gi|320164337|gb|EFW41236.1|carnitine O-acyltransferase [Capsaspora owczarzaki ATCC 30864]	EFW41236	1.00309e-35	49	148.673	372	184
qpx_c2033	protein disulfide	422	gi|241244945|ref|XP_002402396.1|protein disulfide isomerase, putative [Ixodes scapularis] >gi|215496332|gb|EEC05972.1| protein disulfide isomerase, putative [Ixodes scapularis]	XP_002402396	3.07741e-27	61	112.849	125	77
qpx_c2036	protein cgmp- type i	582	gi|348676796|gb|EGZ16613.1|hypothetical protein PHYSODRAFT_314340 [Phytophthora sojae]	EGZ16613	7.33421e-46	63	112.849	117	74
qpx_c2044	60s ribosomal protein l23	480	gi|19075639|ref|NP_588139.1|60S ribosomal protein L23 [Schizosaccharomyces pombe 972h-] >gi|19114987|ref|NP_594075.1| 60S ribosomal protein L23 [Schizosaccharomyces pombe 972h-] >gi|6094037|sp|O42867.1|RL23_SCHPO RecName: Full=60S ribosomal protein L23 >gi|2706454|emb|CAA15912.1| 60S ribosomal protein L23 [Schizosaccharomyces pombe] >gi|4176551|emb|CAA22864.1| 60S ribosomal protein L23 [Schizosac…	NP_588139	2.16748e-75	92	232.261	133	123
qpx_c2070	short-chain dehydrogenase reductase sdr	338	gi|384564038|ref|ZP_10011142.1|dehydrogenase of unknown specificity [Saccharomonospora glauca K62] >gi|384519892|gb|EIE97087.1| dehydrogenase of unknown specificity [Saccharomonospora glauca K62]	ZP_10011142	4.18039e-31	78	120.168	95	75
qpx_c2078	aldehyde reductase	1005	gi|239994671|ref|ZP_04715195.1|aldehyde reductase [Alteromonas macleodii ATCC 27126]	ZP_04715195	2.82447e-108	71	329.717	292	209
qpx_c2086	adp-ribosylation factor	275	gi|320590023|gb|EFX02468.1|ADP-ribosylation factor [Grosmannia clavigera kw1407]	EFX02468	1.27324e-29	86	113.62	67	58
qpx_c2102	antigenic cell wall protein mp2	769	gi|229489683|ref|ZP_04383545.1|antigenic cell wall protein MP2 [Rhodococcus erythropolis SK121] >gi|229323411|gb|EEN89170.1| antigenic cell wall protein MP2 [Rhodococcus erythropolis SK121]	ZP_04383545	5.43367e-05	34	52.373	147	51
qpx_c2110	feline leukemia virus subgroup c receptor-related protein 2	497	gi|324509437|gb|ADY43970.1|MFS-type transporter [Ascaris suum]	ADY43970	4.33517e-27	73	110.153	97	71
qpx_c2111	dna mismatch repair protein	324	gi|170111216|ref|XP_001886812.1|predicted protein [Laccaria bicolor S238N-H82] >gi|164638170|gb|EDR02449.1| predicted protein [Laccaria bicolor S238N-H82]	XP_001886812	4.03866e-09	84	60.077	38	32
qpx_c2120	sarcosine mitochondrial	1002	gi|323455280|gb|EGB11149.1|hypothetical protein AURANDRAFT_22613 [Aureococcus anophagefferens]	EGB11149	7.40037e-81	62	274.248	327	204
qpx_c2148	cell division control protein 42	270	gi|301114000|ref|XP_002998770.1|cell division control protein 42 [Phytophthora infestans T30-4] >gi|262112071|gb|EEY70123.1| cell division control protein 42 [Phytophthora infestans T30-4]	XP_002998770	1.09116e-15	72	76.2554	72	52
qpx_c2153	type a von willebrand factor domain-containing protein	923	gi|348676228|gb|EGZ16046.1|hypothetical protein PHYSODRAFT_263134 [Phytophthora sojae]	EGZ16046	6.99717e-75	70	261.922	261	183
qpx_c2169	peptidylprolyl isomerase	483	gi|255083709|ref|XP_002508429.1|predicted protein [Micromonas sp. RCC299] >gi|226523706|gb|ACO69687.1| predicted protein [Micromonas sp. RCC299]	XP_002508429	6.46081e-29	75	112.849	81	61
qpx_c2181	catalase	612	gi|372290524|gb|AEX91749.1|catalase 1 [Acanthamoeba castellanii]	AEX91749	1.5017e-33	68	133.65	166	113
qpx_c2189	e3 ubiquitin-protein ligase rnf123-like	288	gi|156359957|ref|XP_001625029.1|predicted protein [Nematostella vectensis] >gi|156211841|gb|EDO32929.1| predicted protein [Nematostella vectensis]	XP_001625029	2.36733e-10	55	64.6994	74	41
qpx_c2208	predicted protein [Phaeodactylum tricornutum CCAP 1055/1]	577	gi|219115405|ref|XP_002178498.1|predicted protein [Phaeodactylum tricornutum CCAP 1055/1] >gi|217410233|gb|EEC50163.1| predicted protein [Phaeodactylum tricornutum CCAP 1055/1]	XP_002178498	7.02929e-27	62	116.316	171	107
qpx_c2209	glycoprotein gp2	600	gi|294887126|ref|XP_002771983.1|hypothetical protein Pmar_PMAR008365 [Perkinsus marinus ATCC 50983] >gi|239875862|gb|EER03799.1| hypothetical protein Pmar_PMAR008365 [Perkinsus marinus ATCC 50983]	XP_002771983	3.21097e-13	46	75.485	128	60
qpx_c2211	carbamate kinase	1001	gi|14601755|ref|NP_148296.1|carbamate kinase [Aeropyrum pernix K1] >gi|157834869|pdb|2E9Y|A Chain A, Crystal Structure Of Project Ape1968 From Aeropyrum Pernix K1 >gi|157834870|pdb|2E9Y|B Chain B, Crystal Structure Of Project Ape1968 From Aeropyrum Pernix K1 >gi|5105666|dbj|BAA80978.1| carbamate kinase [Aeropyrum pernix K1]	NP_148296	4.64971e-10	48	68.1662	198	96
qpx_c2240	major facilitator superfamily	1093	gi|323450736|gb|EGB06616.1|hypothetical protein AURANDRAFT_29101 [Aureococcus anophagefferens]	EGB06616	3.75583e-33	60	137.502	169	102
qpx_c2256	villin- expressed	636	gi|242040885|ref|XP_002467837.1|hypothetical protein SORBIDRAFT_01g034950 [Sorghum bicolor] >gi|241921691|gb|EER94835.1| hypothetical protein SORBIDRAFT_01g034950 [Sorghum bicolor]	XP_002467837	2.05871e-06	58	55.8398	58	34
qpx_c2261	short chain dehydrogenase reductase family	340	gi|254479836|ref|ZP_05093084.1|oxidoreductase, short chain dehydrogenase/reductase family [marine gamma proteobacterium HTCC2148] >gi|214039398|gb|EEB80057.1| oxidoreductase, short chain dehydrogenase/reductase family [marine gamma proteobacterium HTCC2148]	ZP_05093084	1.42654e-05	52	50.447	86	45
qpx_c2272	f-box protein	1039	gi|50548743|ref|XP_501841.1|YALI0C14740p [Yarrowia lipolytica] >gi|49647708|emb|CAG82152.1| YALI0C14740p [Yarrowia lipolytica CLIB122]	XP_501841	6.56354e-10	49	68.9366	138	68
qpx_c2283	thioredoxin reductase	980	gi|323450509|gb|EGB06390.1|hypothetical protein AURANDRAFT_13221, partial [Aureococcus anophagefferens]	EGB06390	7.89666e-46	60	167.933	223	136
qpx_c2293	60s ribosomal protein l27a	442	gi|120564548|gb|ABM30196.1|ribosomal large subunit structural protein [Brassica juncea]	ABM30196	2.88723e-44	80	152.525	100	80
qpx_c2300	peroxisomal biogenesis factor 19	729	gi|348690224|gb|EGZ30038.1|hypothetical protein PHYSODRAFT_310116 [Phytophthora sojae]	EGZ30038	4.36606e-49	66	179.104	213	142
qpx_c2306	phenylalanyl-trna synthetase	869	gi|348685637|gb|EGZ25452.1|hypothetical protein PHYSODRAFT_326460 [Phytophthora sojae]	EGZ25452	5.28756e-132	79	391.734	282	223
qpx_c2314	regulator of g protein signaling domain protein	575	gi|324528155|gb|ADY48881.1|Regulator of G-protein signaling 20 [Ascaris suum]	ADY48881	1.64177e-07	48	56.225	122	59
qpx_c2346	mitochondrial carrier protein	481	gi|299470173|emb|CBN78201.1|conserved unknown protein [Ectocarpus siliculosus]	CBN78201	4.09834e-44	77	157.918	115	89
qpx_c2399	ornithine decarboxylase	567	gi|260829307|ref|XP_002609603.1|hypothetical protein BRAFLDRAFT_87824 [Branchiostoma floridae] >gi|229294965|gb|EEN65613.1| hypothetical protein BRAFLDRAFT_87824 [Branchiostoma floridae]	XP_002609603	8.31823e-36	59	135.576	161	96
qpx_c2406	cyclophilin a	691	gi|38146753|gb|AAR11779.1|cyclophilin A [Chlamys farreri]	AAR11779	1.35845e-40	69	146.747	142	99
qpx_c2425	protein	338	gi|163797233|ref|ZP_02191187.1|hypothetical protein BAL199_09810 [alpha proteobacterium BAL199] >gi|159177528|gb|EDP62082.1| hypothetical protein BAL199_09810 [alpha proteobacterium BAL199]	ZP_02191187	1.38226e-18	79	84.7297	59	47
qpx_c2431	gtp-binding protein 1	717	gi|164659766|ref|XP_001731007.1|hypothetical protein MGL_2006 [Malassezia globosa CBS 7966] >gi|159104905|gb|EDP43793.1| hypothetical protein MGL_2006 [Malassezia globosa CBS 7966]	XP_001731007	1.77062e-08	43	62.3882	219	95
qpx_c2440	peptidyl-prolyl cis-trans fkbp-type	541	gi|323451804|gb|EGB07680.1|hypothetical protein AURANDRAFT_16370, partial [Aureococcus anophagefferens]	EGB07680	7.43227e-37	85	122.479	77	66
qpx_c2447	potential serine carboxypeptidase	575	gi|323454038|gb|EGB09909.1|hypothetical protein AURANDRAFT_58883 [Aureococcus anophagefferens]	EGB09909	1.21463e-47	63	171.014	163	103
qpx_c2449	2-nitropropane dioxygenase npd	292	gi|295690839|ref|YP_003594532.1|2-nitropropane dioxygenase [Caulobacter segnis ATCC 21756] >gi|295432742|gb|ADG11914.1| 2-nitropropane dioxygenase NPD [Caulobacter segnis ATCC 21756]	YP_003594532	1.65753e-05	75	50.0618	41	31
qpx_c2451	acyl- dehydrogenase	554	gi|323452208|gb|EGB08083.1|hypothetical protein AURANDRAFT_71689 [Aureococcus anophagefferens]	EGB08083	1.22074e-35	66	142.51	143	95
qpx_c2470	conserved hypothetical protein [Phytophthora infestans T30-4]	686	gi|301107273|ref|XP_002902719.1|conserved hypothetical protein [Phytophthora infestans T30-4] >gi|262098593|gb|EEY56645.1| conserved hypothetical protein [Phytophthora infestans T30-4]	XP_002902719	1.00673e-41	69	149.058	139	97
qpx_c2511	proteasome subunit beta type 1	651	gi|218201500|gb|EEC83927.1|hypothetical protein OsI_30000 [Oryza sativa Indica Group]	EEC83927	1.20951e-46	68	163.696	147	101
qpx_c2522	octopine dehydrogenase	524	gi|67772576|dbj|BAE00002.1|alanopine dehydrogenase [Fusitriton oregonensis]	BAE00002	8.65193e-20	53	93.2041	154	83
qpx_c2526	mandelate racemase muconate lactonizing protein	616	gi|283782032|ref|YP_003372787.1|mandelate racemase/muconate lactonizing protein [Pirellula staleyi DSM 6068] >gi|283440485|gb|ADB18927.1| Mandelate racemase/muconate lactonizing protein [Pirellula staleyi DSM 6068]	YP_003372787	8.25495e-56	75	122.479	94	71
qpx_c2530	protein	321	gi|301121148|ref|XP_002908301.1|RNA-binding protein PNO1-like protein [Phytophthora infestans T30-4] >gi|262103332|gb|EEY61384.1| RNA-binding protein PNO1-like protein [Phytophthora infestans T30-4]	XP_002908301	3.54973e-29	91	114.39	68	62
qpx_c2535	protein	738	gi|326436306|gb|EGD81876.1|thymus specific serine peptidase [Salpingoeca sp. ATCC 50818]	EGD81876	6.82823e-53	55	188.348	243	134
qpx_c2544	protein	548	gi|221122522|ref|XP_002161042.1|PREDICTED: similar to predicted protein [Hydra magnipapillata]	XP_002161042	2.01332e-22	54	102.449	136	74
qpx_c2545	glutamate synthase 1	644	gi|20466658|gb|AAM20646.1|NADH-dependent glutamate synthase [Arabidopsis thaliana]	AAM20646	2.82105e-52	61	181.8	208	128
qpx_c2550	peptidase s8 and s53 subtilisin kexin sedolisin	753	gi|114797032|gb|ABI79453.1|alkaline serine protease [labyrinthulid quahog parasite QPX]	ABI79453	2.46198e-53	76	184.882	160	123
qpx_c2559	serine hydroxymethyltranferase (shmt-s)	467	gi|391341095|ref|XP_003744867.1|PREDICTED: serine hydroxymethyltransferase, cytosolic-like [Metaseiulus occidentalis]	XP_003744867	2.59624e-27	67	77.411	84	57
qpx_c2566	serine hydroxymethyltransferase	616	gi|325182162|emb|CCA16615.1|unnamed protein product [Albugo laibachii Nc14]	CCA16615	2.39075e-64	75	216.083	189	143
qpx_c2603	pre-mrna-splicing factor cwc15	590	gi|348677694|gb|EGZ17511.1|hypothetical protein PHYSODRAFT_346188 [Phytophthora sojae]	EGZ17511	7.48485e-16	54	81.2629	203	110
qpx_c2606	tyrosine aminotransferase	307	gi|301117534|ref|XP_002906495.1|tyrosine aminotransferase, putative [Phytophthora infestans T30-4] >gi|262107844|gb|EEY65896.1| tyrosine aminotransferase, putative [Phytophthora infestans T30-4]	XP_002906495	1.05305e-12	78	55.4546	38	30
qpx_c2621	eukaryotic translation initiation factor 3 subunit l	538	gi|294464056|gb|ADE77547.1|unknown [Picea sitchensis]	ADE77547	9.4679e-30	64	118.627	140	90
qpx_c2640	60s ribosomal	1015	gi|323452815|gb|EGB08688.1|hypothetical protein AURANDRAFT_60076 [Aureococcus anophagefferens]	EGB08688	1.19174e-101	74	315.079	279	208
qpx_c2695	protein	798	gi|255077984|ref|XP_002502572.1|mitochondrial tRNA import complex [Micromonas sp. RCC299] >gi|226517837|gb|ACO63830.1| mitochondrial tRNA import complex [Micromonas sp. RCC299]	XP_002502572	3.35935e-09	69	61.6178	84	58
qpx_c2699	hypothetical protein DFA_10193 [Dictyostelium fasciculatum]	838	gi|328866976|gb|EGG15359.1|hypothetical protein DFA_10193 [Dictyostelium fasciculatum]	EGG15359	3.03672e-11	62	71.633	104	65
qpx_c2700	cytosolic class i small heat shock protein partial	348	gi|313510857|gb|ADR66511.1|heat shock protein Hsp18.3 [Tamarix hispida]	ADR66511	4.4909e-15	65	72.0182	88	58
qpx_c2728	hypothetical protein DICPUDRAFT_157949 [Dictyostelium purpureum]	1057	gi|330842369|ref|XP_003293152.1|hypothetical protein DICPUDRAFT_157949 [Dictyostelium purpureum] >gi|325076552|gb|EGC30329.1| hypothetical protein DICPUDRAFT_157949 [Dictyostelium purpureum]	XP_003293152	1.79762e-12	44	49.6766	156	70
qpx_c2756	ribose-phosphate pyrophosphokinase	808	gi|301114823|ref|XP_002999181.1|ribose-phosphate pyrophosphokinase, putative [Phytophthora infestans T30-4] >gi|262111275|gb|EEY69327.1| ribose-phosphate pyrophosphokinase, putative [Phytophthora infestans T30-4]	XP_002999181	1.78239e-42	63	159.844	212	134
qpx_c2775	tryptophan synthase	790	gi|299472124|emb|CBN77109.1|Tryptophan synthase (alpha / beta chains) [Ectocarpus siliculosus]	CBN77109	1.8397e-55	62	127.872	143	90
qpx_c2792	60s ribosomal protein l31	426	gi|14423898|sp|Q9M573.1|RL31_PERFRRecName: Full=60S ribosomal protein L31 >gi|7229709|gb|AAF42953.1|AF237624_1 80S ribosomal protein L31 [Perilla frutescens]	Q9M573	4.17124e-42	80	145.976	112	90
qpx_c2793	60s ribosomal protein l10a	578	gi|300121714|emb|CBK22289.2|unnamed protein product [Blastocystis hominis]	CBK22289	2.77325e-06	85	53.9138	35	30
qpx_c2807	fatty oxidation alpha subunit	463	gi|338972995|ref|ZP_08628365.1|enoyl-CoA hydratase [Bradyrhizobiaceae bacterium SG-6C] >gi|338233748|gb|EGP08868.1| enoyl-CoA hydratase [Bradyrhizobiaceae bacterium SG-6C]	ZP_08628365	3.17755e-11	57	50.0618	57	33
qpx_c2818	hypothetical protein [Monosiga brevicollis MX1]	763	gi|167516486|ref|XP_001742584.1|hypothetical protein [Monosiga brevicollis MX1] >gi|163779208|gb|EDQ92822.1| predicted protein [Monosiga brevicollis MX1]	XP_001742584	3.70999e-06	42	55.8398	229	97
qpx_c2823	betacateninlike protein	258	gi|348676540|gb|EGZ16358.1|hypothetical protein PHYSODRAFT_509430 [Phytophthora sojae]	EGZ16358	9.50293e-09	75	57.3806	52	39
qpx_c2845	sh3d19 protein	818	gi|260941608|ref|XP_002614970.1|hypothetical protein CLUG_04985 [Clavispora lusitaniae ATCC 42720] >gi|238851393|gb|EEQ40857.1| hypothetical protein CLUG_04985 [Clavispora lusitaniae ATCC 42720]	XP_002614970	1.16625e-21	58	103.219	132	77
qpx_c2866	cln3-like protein	754	gi|301106222|ref|XP_002902194.1|conserved hypothetical protein [Phytophthora infestans T30-4] >gi|262098814|gb|EEY56866.1| conserved hypothetical protein [Phytophthora infestans T30-4]	XP_002902194	2.50104e-39	68	144.436	135	93
qpx_c2869	heat shock protein 70	921	gi|348684613|gb|EGZ24428.1|hypothetical protein PHYSODRAFT_485614 [Phytophthora sojae]	EGZ24428	4.91854e-79	96	199.134	109	105
qpx_c2870	hydroxyacyl-coenzyme a dehydrogenase 3-ketoacyl-coenzyme a thiolase enoyl-coenzyme a hydratase (trifunctional protein) beta subunit	507	gi|298713276|emb|CBJ26972.1|Acetyl-CoA acetyltransferase subunit, putative mitochondrial presursor Acetyl-CoA acetyltransferase [Ectocarpus siliculosus]	CBJ26972	3.12163e-59	81	201.445	166	136
qpx_c2871	mannosyltransferase och1-like protein	725	gi|224014584|ref|XP_002296954.1|predicted protein [Thalassiosira pseudonana CCMP1335] >gi|220968334|gb|EED86682.1| predicted protein [Thalassiosira pseudonana CCMP1335]	XP_002296954	3.04001e-05	51	52.7582	124	64
qpx_c2895	dehydrogenase reductase sdr family member 4	919	gi|307106165|gb|EFN54412.1|hypothetical protein CHLNCDRAFT_58302 [Chlorella variabilis]	EFN54412	2.26774e-61	63	206.068	253	160
qpx_c2899	predicted protein [Thalassiosira pseudonana CCMP1335]	489	gi|224013486|ref|XP_002296407.1|predicted protein [Thalassiosira pseudonana CCMP1335] >gi|220968759|gb|EED87103.1| predicted protein [Thalassiosira pseudonana CCMP1335]	XP_002296407	5.87289e-07	62	56.6102	80	50
qpx_c2919	iduronate-2-sulfatase	501	gi|319952004|ref|YP_004163271.1|iduronate-2-sulfatase [Cellulophaga algicola DSM 14237] >gi|319420664|gb|ADV47773.1| Iduronate-2-sulfatase [Cellulophaga algicola DSM 14237]	YP_004163271	1.1314e-23	66	105.145	115	76
qpx_c2940	acetyl-coenzyme a synthetase	729	gi|326508296|dbj|BAJ99415.1|predicted protein [Hordeum vulgare subsp. vulgare]	BAJ99415	1.36291e-55	76	151.754	135	103
qpx_c2951	acaca partial	849	gi|301620693|ref|XP_002939702.1|PREDICTED: LOW QUALITY PROTEIN: acetyl-CoA carboxylase-like [Xenopus (Silurana) tropicalis]	XP_002939702	3.89136e-83	75	283.878	260	195
qpx_c2962	isocitrate dehydrogenase	732	gi|326430395|gb|EGD75965.1|isocitrate dehydrogenase [Salpingoeca sp. ATCC 50818]	EGD75965	4.01485e-99	86	308.145	223	192
qpx_c2980	#NAME?	721	gi|298713506|emb|CBJ27061.1|conserved unknown protein [Ectocarpus siliculosus]	CBJ27061	1.94118e-25	72	85.1149	76	55
qpx_c2982	sarcosine mitochondrial	559	gi|194225993|ref|XP_001499028.2|PREDICTED: sarcosine dehydrogenase, mitochondrial [Equus caballus]	XP_001499028	2.51295e-57	71	202.216	162	116
qpx_c2992	predicted protein [Phaeodactylum tricornutum CCAP 1055/1]	281	gi|219113149|ref|XP_002186158.1|predicted protein [Phaeodactylum tricornutum CCAP 1055/1] >gi|209583008|gb|ACI65628.1| predicted protein [Phaeodactylum tricornutum CCAP 1055/1]	XP_002186158	1.47472e-23	76	103.219	91	70
qpx_c3045	ab-hydrolase associated lipase region containing protein	410	gi|328865244|gb|EGG13630.1|AB-hydrolase associated lipase region containing protein [Dictyostelium fasciculatum]	EGG13630	1.46957e-10	58	67.0106	79	46
qpx_c3065	atp synthase beta	1010	gi|210160947|gb|ACJ09360.1|ATP1 [Phytophthora sojae] >gi|348670330|gb|EGZ10152.1| ATP synthase beta subunit [Phytophthora sojae]	ACJ09360	1.00072e-154	90	454.907	274	247
qpx_c3081	fumarate reductase osm1	558	gi|167521137|ref|XP_001744907.1|hypothetical protein [Monosiga brevicollis MX1] >gi|163776521|gb|EDQ90140.1| predicted protein [Monosiga brevicollis MX1]	XP_001744907	6.98356e-29	75	120.939	95	72
qpx_c3115	phosphonoacetaldehyde hydrolase	379	gi|323450969|gb|EGB06848.1|hypothetical protein AURANDRAFT_65345 [Aureococcus anophagefferens]	EGB06848	2.15778e-19	63	89.3521	103	65
qpx_c3116	60s ribosomal protein l14	543	gi|348678964|gb|EGZ18781.1|hypothetical protein PHYSODRAFT_286116 [Phytophthora sojae]	EGZ18781	1.6172e-35	72	130.954	114	83
qpx_c3128	protein	923	gi|323450908|gb|EGB06787.1|hypothetical protein AURANDRAFT_59181 [Aureococcus anophagefferens]	EGB06787	2.35667e-57	77	185.267	138	107
qpx_c3140	genome sequencing contig c315	707	gi|302831291|ref|XP_002947211.1|hypothetical protein VOLCADRAFT_87337 [Volvox carteri f. nagariensis] >gi|300267618|gb|EFJ51801.1| hypothetical protein VOLCADRAFT_87337 [Volvox carteri f. nagariensis]	XP_002947211	4.84915e-09	50	45.4394	69	35
qpx_c3152	copper-zinc superoxide dismutase	368	gi|306755374|gb|ADN04915.1|csd1 [Pleioblastus fortunei]	ADN04915	9.09503e-40	66	140.198	121	80
qpx_c3159	deoxyribodipyrimidine photo-lyase	549	gi|78066957|ref|YP_369726.1|deoxyribodipyrimidine photo-lyase type I [Burkholderia sp. 383] >gi|77967702|gb|ABB09082.1| deoxyribodipyrimidine photo-lyase type I [Burkholderia sp. 383]	YP_369726	1.05398e-61	67	209.534	181	122
qpx_c3163	phosphoenolpyruvate carboxykinase	907	gi|348674123|gb|EGZ13942.1|hypothetical protein PHYSODRAFT_562373 [Phytophthora sojae]	EGZ13942	5.55569e-117	89	286.189	166	149
qpx_c3164	nitrile alpha subunit	488	gi|108805119|ref|YP_645056.1|nitrile hydratase subunit alpha [Rubrobacter xylanophilus DSM 9941] >gi|108766362|gb|ABG05244.1| nitrile hydratase, alpha subunit [Rubrobacter xylanophilus DSM 9941]	YP_645056	3.3455e-48	68	165.236	150	102
qpx_c3173	fad synthase-like	479	gi|327290951|ref|XP_003230185.1|PREDICTED: FAD synthase-like [Anolis carolinensis]	XP_003230185	9.41198e-10	58	64.6994	101	59
qpx_c3218	hydroxysteroid (17-beta) dehydrogenase 4	1022	gi|340786397|ref|YP_004751862.1|hydroxysteroid (17-beta) dehydrogenase 4 [Collimonas fungivorans Ter331] >gi|340551664|gb|AEK61039.1| hydroxysteroid (17-beta) dehydrogenase 4 [Collimonas fungivorans Ter331]	YP_004751862	7.06043e-115	80	346.665	256	206
qpx_c3233	histone deacetylase superfamily protein	607	gi|348670682|gb|EGZ10503.1|hypothetical protein PHYSODRAFT_261835 [Phytophthora sojae]	EGZ10503	1.57866e-64	66	213.772	191	127
qpx_c3247	hypothetical protein [Entamoeba histolytica HM-1:IMSS]	757	gi|67471832|ref|XP_651828.1|hypothetical protein [Entamoeba histolytica HM-1:IMSS] >gi|56468610|gb|EAL46442.1| hypothetical protein EHI_082540 [Entamoeba histolytica HM-1:IMSS]	XP_651828	5.83754e-06	41	55.4546	172	72
qpx_c3262	peroxisomal targeting signal 1 receptor	512	gi|301103296|ref|XP_002900734.1|peroxisomal targeting signal 1 receptor, putative [Phytophthora infestans T30-4] >gi|262101489|gb|EEY59541.1| peroxisomal targeting signal 1 receptor, putative [Phytophthora infestans T30-4]	XP_002900734	7.65186e-20	52	95.1301	154	81
qpx_c3303	protein	726	gi|298712350|emb|CBJ33138.1|conserved unknown protein [Ectocarpus siliculosus]	CBJ33138	1.0417e-56	66	196.052	205	137
qpx_c3325	atp-binding cassette subfamily g member group pdr-like protein 42	475	gi|299470978|emb|CBN79962.1|conserved unknown protein [Ectocarpus siliculosus]	CBN79962	2.01327e-51	75	186.422	156	117
qpx_c3328	glycine cleavage t-protein (aminomethyl transferase)	721	gi|221101861|ref|XP_002156170.1|PREDICTED: similar to predicted protein [Hydra magnipapillata]	XP_002156170	6.8948e-13	55	60.4622	118	65
qpx_c3334	fkbp12-rapamycin complex-associated protein	793	gi|118483443|gb|ABK93621.1|unknown [Populus trichocarpa]	ABK93621	1.96639e-13	50	76.2554	120	61
qpx_c3336	coiled-coil domain-containing protein 132-like	609	gi|224000329|ref|XP_002289837.1|predicted protein [Thalassiosira pseudonana CCMP1335] >gi|220975045|gb|EED93374.1| predicted protein [Thalassiosira pseudonana CCMP1335]	XP_002289837	4.18884e-15	50	82.8037	163	82
qpx_c3362	signal peptidase	414	gi|323456818|gb|EGB12684.1|hypothetical protein AURANDRAFT_18385 [Aureococcus anophagefferens]	EGB12684	1.23173e-14	58	75.485	99	58
qpx_c3365	tyrosine-protein phosphatase corkscrew-like	788	gi|301108401|ref|XP_002903282.1|receptor-type tyrosine-protein phosphatase, putative [Phytophthora infestans T30-4] >gi|262097654|gb|EEY55706.1| receptor-type tyrosine-protein phosphatase, putative [Phytophthora infestans T30-4]	XP_002903282	1.9106e-15	58	82.4185	125	73
qpx_c3366	fatty acid synthase subunit	600	gi|116489746|gb|ABJ98780.1|type I fatty acid synthase [Schizochytrium sp. ATCC 20888]	ABJ98780	6.92257e-35	73	141.354	130	95
qpx_c3368	sugar transporter	888	gi|330804963|ref|XP_003290458.1|hypothetical protein DICPUDRAFT_81183 [Dictyostelium purpureum] >gi|325079430|gb|EGC33031.1| hypothetical protein DICPUDRAFT_81183 [Dictyostelium purpureum]	XP_003290458	6.31807e-19	47	94.3597	174	83
qpx_c3389	cop9 signalosome complex subunit 6a	327	gi|348688489|gb|EGZ28303.1|hypothetical protein PHYSODRAFT_353509 [Phytophthora sojae]	EGZ28303	6.95291e-17	62	82.0333	100	62
qpx_c3403	mitochondrial import receptor subunit tom40-1	395	gi|297830678|ref|XP_002883221.1|hypothetical protein ARALYDRAFT_479518 [Arabidopsis lyrata subsp. lyrata] >gi|297329061|gb|EFH59480.1| hypothetical protein ARALYDRAFT_479518 [Arabidopsis lyrata subsp. lyrata]	XP_002883221	1.4428e-14	58	76.2554	107	63
qpx_c3404	isocitrate dehydrogenase	652	gi|224476784|ref|YP_002634390.1|isocitrate dehydrogenase [Staphylococcus carnosus subsp. carnosus TM300] >gi|222421391|emb|CAL28205.1| isocitrate dehydrogenase [Staphylococcus carnosus subsp. carnosus TM300]	YP_002634390	2.7862e-105	81	320.857	216	177
qpx_c3417	methylcrotonyl- carboxylase	1333	gi|301115336|ref|XP_002905397.1|methylcrotonoyl-CoA carboxylase subunit alpha, putative [Phytophthora infestans T30-4] >gi|262110186|gb|EEY68238.1| methylcrotonoyl-CoA carboxylase subunit alpha, putative [Phytophthora infestans T30-4]	XP_002905397	9.76188e-137	75	419.468	374	283
qpx_c3420	spermatogenesis associated 11	389	gi|219129983|ref|XP_002185155.1|predicted protein [Phaeodactylum tricornutum CCAP 1055/1] >gi|217403334|gb|EEC43287.1| predicted protein [Phaeodactylum tricornutum CCAP 1055/1]	XP_002185155	3.43424e-12	64	68.9366	106	68
qpx_c3466	heat shock protein	543	gi|66802530|ref|XP_635137.1|AAA ATPase domain-containing protein [Dictyostelium discoideum AX4] >gi|60463456|gb|EAL61641.1| AAA ATPase domain-containing protein [Dictyostelium discoideum AX4]	XP_635137	5.10725e-27	70	116.701	132	93
qpx_c3474	o- c p110 subunit	684	gi|395140869|gb|AFN44976.1|Sel1 repeat protein [Propionibacterium propionicum F0230a]	AFN44976	1.94484e-10	56	67.0106	104	59
qpx_c3520	protein	521	gi|168036742|ref|XP_001770865.1|predicted protein [Physcomitrella patens subsp. patens] >gi|162677924|gb|EDQ64389.1| predicted protein [Physcomitrella patens subsp. patens]	XP_001770865	5.69092e-28	63	111.309	145	92
qpx_c3560	abnormal spindle-like microcephaly-associated protein homolog	644	gi|60391794|sp|P62297.1|ASPM_SHEEPRecName: Full=Abnormal spindle-like microcephaly-associated protein homolog >gi|41056702|gb|AAR98744.1| ASPM [Ovis aries]	P62297	9.63742e-12	45	72.7886	182	83
qpx_c3605	fumarate reductase flavoprotein subunit	545	gi|224002595|ref|XP_002290969.1|fumarate reductase flavoprotein subunit [Thalassiosira pseudonana CCMP1335] >gi|220972745|gb|EED91076.1| fumarate reductase flavoprotein subunit [Thalassiosira pseudonana CCMP1335]	XP_002290969	6.82793e-29	70	63.5438	62	44
qpx_c3620	bifunctional pyrimidine biosynthesis protein pyrabcn	567	gi|156391954|ref|XP_001635814.1|predicted protein [Nematostella vectensis] >gi|156222912|gb|EDO43751.1| predicted protein [Nematostella vectensis]	XP_001635814	2.88094e-58	72	200.29	172	125
qpx_c3626	abc transporter d family member 1	316	gi|326490860|dbj|BAJ90097.1|predicted protein [Hordeum vulgare subsp. vulgare]	BAJ90097	5.41371e-25	73	103.219	86	63
qpx_c3635	choloylglycine hydrolase	468	gi|323447202|gb|EGB03139.1|hypothetical protein AURANDRAFT_68265 [Aureococcus anophagefferens]	EGB03139	5.7254e-19	64	92.8189	98	63
qpx_c3685	non-specific lipid-transfer protein	369	gi|126305696|ref|XP_001371345.1|PREDICTED: non-specific lipid-transfer protein-like [Monodelphis domestica]	XP_001371345	2.01681e-29	71	119.398	92	66
qpx_c3708	ribosomal protein l23	470	gi|325190029|emb|CCA24512.1|ribosomal protein L23 putative [Albugo laibachii Nc14]	CCA24512	9.69638e-09	55	58.151	89	49
qpx_c3711	2og-fe oxygenase	456	gi|389876722|ref|YP_006370287.1|putative iron/ascorbate oxidoreductase [Tistrella mobilis KA081020-065] >gi|388527506|gb|AFK52703.1| putative iron/ascorbate oxidoreductase [Tistrella mobilis KA081020-065]	YP_006370287	1.20781e-26	59	111.309	122	73
qpx_c3760	isoform a	558	gi|348666878|gb|EGZ06704.1|hypothetical protein PHYSODRAFT_439851 [Phytophthora sojae]	EGZ06704	2.12973e-13	45	76.2554	170	77
qpx_c3766	cyclophilin a	413	gi|322499650|emb|CBZ34724.1|cyclophilin a [Leishmania donovani]	CBZ34724	2.7051e-55	83	181.415	114	95
qpx_c3779	valine dehydrogenase	647	gi|149917843|ref|ZP_01906338.1|Bcd [Plesiocystis pacifica SIR-1] >gi|149821363|gb|EDM80765.1| Bcd [Plesiocystis pacifica SIR-1]	ZP_01906338	2.02238e-32	68	130.568	131	90
qpx_c3781	heme oxygenase 2	454	gi|346986378|ref|NP_001231341.1|heme oxygenase 2 [Sus scrofa]	NP_001231341	2.81428e-15	64	78.9518	95	61
qpx_c3802	gtp-binding protein	560	gi|290998525|ref|XP_002681831.1|GTP-binding elongation factor Tu [Naegleria gruberi] >gi|284095456|gb|EFC49087.1| GTP-binding elongation factor Tu [Naegleria gruberi]	XP_002681831	2.04891e-19	58	79.7221	124	73
qpx_c3813	short-chain dehydrogenase reductase sdr	290	gi|144901266|emb|CAM78130.1|Short-chain dehydrogenase/reductase (SDR) superfamily [Magnetospirillum gryphiswaldense MSR-1]	CAM78130	3.21494e-17	69	82.0333	85	59
qpx_c3822	flagellar inner arm dynein 1 heavy chain beta	388	gi|323449594|gb|EGB05481.1|hypothetical protein AURANDRAFT_7706 [Aureococcus anophagefferens]	EGB05481	5.64837e-45	73	153.68	121	89
qpx_c3864	hypothetical protein pFKN_p08 [Pseudomonas syringae pv. maculicola str. M6]	513	gi|14010713|ref|NP_114199.1|hypothetical protein pFKN_p08 [Pseudomonas syringae pv. maculicola str. M6] >gi|13926130|gb|AAK49541.1|AF359557_6 unknown [Pseudomonas syringae pv. maculicola str. M6]	NP_114199	5.1397e-06	48	52.373	90	44
qpx_c3880	hypothetical protein PHYSODRAFT_299118 [Phytophthora sojae]	606	gi|348681552|gb|EGZ21368.1|hypothetical protein PHYSODRAFT_299118 [Phytophthora sojae]	EGZ21368	3.93801e-12	63	72.4034	73	46
qpx_c3882	thioredoxin reductase 3	386	gi|219122420|ref|XP_002181543.1|predicted protein [Phaeodactylum tricornutum CCAP 1055/1] >gi|217406819|gb|EEC46757.1| predicted protein [Phaeodactylum tricornutum CCAP 1055/1]	XP_002181543	4.12801e-33	65	130.568	121	79
qpx_c3886	protein phosphatase	524	gi|221507763|gb|EEE33350.1|protein phosphatase 2C, putative [Toxoplasma gondii VEG]	EEE33350	6.39024e-09	61	63.1586	84	52
qpx_c3890	tubby-like protein	775	gi|348678904|gb|EGZ18721.1|hypothetical protein PHYSODRAFT_501978 [Phytophthora sojae]	EGZ18721	1.1036e-11	42	66.2402	196	84
qpx_c3937	wdr26 protein	635	gi|291233400|ref|XP_002736644.1|PREDICTED: hypothetical protein [Saccoglossus kowalevskii]	XP_002736644	2.27715e-08	84	61.6178	38	32
qpx_c3940	comm domain-containing protein 2	506	gi|149064735|gb|EDM14886.1|COMM domain containing 2 (predicted), isoform CRA_d [Rattus norvegicus]	EDM14886	7.26691e-08	54	56.225	103	56
qpx_c3944	pyruvate dehydrogenase	845	gi|301117248|ref|XP_002906352.1|pyruvate dehydrogenase E1 component subunit alpha [Phytophthora infestans T30-4] >gi|262107701|gb|EEY65753.1| pyruvate dehydrogenase E1 component subunit alpha [Phytophthora infestans T30-4]	XP_002906352	5.30623e-95	71	296.59	254	181
qpx_c4001	translation elongation factor 1-alpha	408	gi|332348468|gb|AEE60802.1|elongation factor 1 alpha [Aureoumbra lagunensis]	AEE60802	2.62013e-55	91	181.03	108	99
qpx_c4016	fatty acid elongase	419	gi|221328720|gb|ACM17823.1|fatty acid elongase [Labyrinthula sp. ND50]	ACM17823	3.71269e-29	69	117.087	108	75
qpx_c4018	ubiquitin-like protein ribosomal protein	255	gi|323449092|gb|EGB04983.1|hypothetical protein AURANDRAFT_18130 [Aureococcus anophagefferens]	EGB04983	2.73515e-29	91	108.997	61	56
qpx_c4046	membrane-associated proteins in eicosanoid and glutathione metabolism	425	gi|307108292|gb|EFN56532.1|hypothetical protein CHLNCDRAFT_144160 [Chlorella variabilis]	EFN56532	7.17858e-17	49	81.6481	120	59
qpx_c4057	mitochondrial carrier family	437	gi|325184726|emb|CCA19216.1|Mitochondrial Carrier (MC) Family putative [Albugo laibachii Nc14]	CCA19216	2.77866e-33	77	117.087	86	67
qpx_c4065	phosphoglycerate mutase	609	gi|91974864|ref|YP_567523.1|phosphoglyceromutase [Rhodopseudomonas palustris BisB5] >gi|91681320|gb|ABE37622.1| phosphoglycerate mutase [Rhodopseudomonas palustris BisB5]	YP_567523	2.54306e-52	75	185.267	145	109
qpx_c4089	proline mitochondrial-like	431	gi|326434030|gb|EGD79600.1|proline oxidase [Salpingoeca sp. ATCC 50818]	EGD79600	3.64041e-43	74	159.073	127	95
qpx_c4112	cystathionine beta-synthase	774	gi|384567367|ref|ZP_10014471.1|cystathionine beta-synthase [Saccharomonospora glauca K62] >gi|384523221|gb|EIF00417.1| cystathionine beta-synthase [Saccharomonospora glauca K62]	ZP_10014471	2.02102e-14	58	56.6102	80	47
qpx_c4126	protein	304	gi|33620447|ref|NP_891611.1|hypothetical protein RB49p040 [Enterobacteria phage RB49] >gi|33347914|gb|AAQ15315.1| hypothetical protein RB49ORF040c [Enterobacteria phage RB49]	NP_891611	1.07556e-06	63	51.9878	47	30
qpx_c4154	cysteine peptidase a	512	gi|4902840|emb|CAB43538.1|cysteine proteinase A [Leishmania major]	CAB43538	1.43984e-09	59	62.3882	67	40
qpx_c4159	dihydroorotate dehydrogenase family protein	347	gi|253682030|ref|ZP_04862827.1|dihydroorotate dehydrogenase family protein [Clostridium botulinum D str. 1873] >gi|253561742|gb|EES91194.1| dihydroorotate dehydrogenase family protein [Clostridium botulinum D str. 1873]	ZP_04862827	1.43227e-24	84	104.375	79	67
qpx_c4161	predicted protein [Phaeodactylum tricornutum CCAP 1055/1]	297	gi|219126959|ref|XP_002183713.1|predicted protein [Phaeodactylum tricornutum CCAP 1055/1] >gi|217404950|gb|EEC44895.1| predicted protein [Phaeodactylum tricornutum CCAP 1055/1]	XP_002183713	3.75534e-06	53	52.373	93	50
qpx_c4173	aminoglycoside phosphotransferase	510	gi|320165132|gb|EFW42031.1|predicted protein [Capsaspora owczarzaki ATCC 30864]	EFW42031	1.24881e-14	52	78.9518	134	71
qpx_c4182	elongation factor 2	916	gi|298711838|emb|CBJ32863.1|EF2, translation elongation factor 2 [Ectocarpus siliculosus]	CBJ32863	5.55088e-94	77	264.233	194	150
qpx_c4185	myo-inositol-1-phosphate synthase-like protein	559	gi|219116747|ref|XP_002179168.1|predicted protein [Phaeodactylum tricornutum CCAP 1055/1] >gi|217409059|gb|EEC48991.1| predicted protein [Phaeodactylum tricornutum CCAP 1055/1]	XP_002179168	2.03294e-60	85	194.126	132	113
qpx_c4189	thioredoxin h-type	318	gi|169614123|ref|XP_001800478.1|hypothetical protein SNOG_10196 [Phaeosphaeria nodorum SN15] >gi|111061411|gb|EAT82531.1| hypothetical protein SNOG_10196 [Phaeosphaeria nodorum SN15]	XP_001800478	8.5969e-19	67	85.5001	86	58
qpx_c4205	diacylglycerol o-acyltransferase 2	598	gi|392572944|gb|EIW66087.1|hypothetical protein TREMEDRAFT_15209, partial [Tremella mesenterica DSM 1558]	EIW66087	4.53705e-27	75	68.9366	58	44
qpx_c4219	natural resistance-associated macrophage protein	388	gi|328876705|gb|EGG25068.1|solute carrier family 11 member 1 [Dictyostelium fasciculatum]	EGG25068	2.06308e-11	64	68.9366	99	64
qpx_c4305	protein	351	gi|159488564|ref|XP_001702277.1|hypothetical protein CHLREDRAFT_122886 [Chlamydomonas reinhardtii] >gi|158271254|gb|EDO97078.1| predicted protein [Chlamydomonas reinhardtii]	XP_001702277	1.56061e-05	55	50.8322	70	39
qpx_c4331	hypothetical protein CRE_16069 [Caenorhabditis remanei]	408	gi|308488380|ref|XP_003106384.1|hypothetical protein CRE_16069 [Caenorhabditis remanei] >gi|308253734|gb|EFO97686.1| hypothetical protein CRE_16069 [Caenorhabditis remanei]	XP_003106384	0.000141396	65	35.039	35	23
qpx_lrc4338	heat shock protein hsp20	286	gi|193211929|ref|YP_001997882.1|heat shock protein Hsp20 [Chlorobaculum parvum NCIB 8327] >gi|193085406|gb|ACF10682.1| heat shock protein Hsp20 [Chlorobaculum parvum NCIB 8327]	YP_001997882	1.00334e-09	74	60.077	62	46
qpx_c4352	tubby-like protein	316	gi|255085905|ref|XP_002508919.1|tubby-like protein [Micromonas sp. RCC299] >gi|226524197|gb|ACO70177.1| tubby-like protein [Micromonas sp. RCC299]	XP_002508919	2.66872e-22	73	99.3673	89	65
qpx_c4354	phosphoglycerate kinase 1	289	gi|346470311|gb|AEO35000.1|hypothetical protein [Amblyomma maculatum]	AEO35000	4.47336e-17	68	83.5741	83	57
qpx_c4385	tpr domain	527	gi|299473162|emb|CBN78738.1|conserved unknown protein [Ectocarpus siliculosus]	CBN78738	8.80954e-13	68	74.3294	64	44
qpx_c4398	bacillaene synthesis	518	gi|358373565|dbj|GAA90162.1|hypothetical protein AKAW_08276 [Aspergillus kawachii IFO 4308]	GAA90162	6.3616e-05	69	38.5058	39	27
qpx_c4448	methionine adenosyltransferase 2 subunit beta	583	gi|118486138|gb|ABK94912.1|unknown [Populus trichocarpa]	ABK94912	5.1122e-30	60	121.324	162	98
qpx_c4458	gdp-mannose 3 -epimerase	860	gi|302849816|ref|XP_002956437.1|hypothetical protein VOLCADRAFT_77112 [Volvox carteri f. nagariensis] >gi|300258343|gb|EFJ42581.1| hypothetical protein VOLCADRAFT_77112 [Volvox carteri f. nagariensis]	XP_002956437	8.07297e-94	69	293.123	263	184
qpx_c4464	PREDICTED: uncharacterized protein LOC100807232 [Glycine max]	471	gi|356517176|ref|XP_003527265.1|PREDICTED: uncharacterized protein LOC100807232 [Glycine max]	XP_003527265	6.21355e-05	56	49.6766	67	38
qpx_c4476	ring finger protein 31	422	gi|326432756|gb|EGD78326.1|NXN protein [Salpingoeca sp. ATCC 50818]	EGD78326	4.49237e-22	54	101.679	139	76
qpx_c4484	carbamoyl-phosphate synthase	529	gi|348688066|gb|EGZ27880.1|hypothetical protein PHYSODRAFT_348996 [Phytophthora sojae]	EGZ27880	1.45848e-23	63	107.071	157	100
qpx_c4495	beta-lactamase	454	gi|154251287|ref|YP_001412111.1|beta-lactamase [Parvibaculum lavamentivorans DS-1] >gi|154155237|gb|ABS62454.1| beta-lactamase [Parvibaculum lavamentivorans DS-1]	YP_001412111	2.42663e-25	54	108.227	139	76
qpx_c4499	dsba oxidoreductase	329	gi|353243089|emb|CCA74670.1|hypothetical protein PIIN_08621 [Piriformospora indica DSM 11827]	CCA74670	6.20699e-08	48	56.225	103	50
qpx_c4516	aldehyde dehydrogenase	340	gi|2392056|pdb|1AD3|AChain A, Class 3 Aldehyde Dehydrogenase Complex With Nicotinamide- Adenine-Dinucleotide >gi|2392057|pdb|1AD3|B Chain B, Class 3 Aldehyde Dehydrogenase Complex With Nicotinamide- Adenine-Dinucleotide	1AD3_A	1.0923e-30	76	121.709	97	74
qpx_c4517	actin-related protein 2 3 complex subunit 5	405	gi|119640027|gb|ABL85455.1|actin related protein 2/3 complex subunit 5 [Suberites domuncula]	ABL85455	3.75128e-21	60	92.4337	117	71
qpx_c4523	histone h2a variant	379	gi|298710645|emb|CBJ32072.1|conserved unknown protein [Ectocarpus siliculosus]	CBJ32072	5.00918e-50	92	166.007	96	89
qpx_c4561	mfs monosaccharide transporter	306	gi|393221861|gb|EJD07345.1|MFS monosaccharide transporter [Fomitiporia mediterranea MF3/22]	EJD07345	2.0784e-08	50	59.3066	102	51
qpx_c4564	transcriptional repressor sin3p	464	gi|348685597|gb|EGZ25412.1|hypothetical protein PHYSODRAFT_297076 [Phytophthora sojae]	EGZ25412	3.55185e-07	50	57.3806	92	46
qpx_c4565	aldehyde dehydrogenase family 3 member h1	400	gi|300777781|ref|ZP_07087639.1|aldehyde dehydrogenase (NAD(+)) [Chryseobacterium gleum ATCC 35910] >gi|300503291|gb|EFK34431.1| aldehyde dehydrogenase (NAD(+)) [Chryseobacterium gleum ATCC 35910]	ZP_07087639	2.16172e-10	77	65.855	54	42
qpx_c4567	urease accessory protein ureg	516	gi|171688694|ref|XP_001909287.1|hypothetical protein [Podospora anserina S mat+] >gi|170944309|emb|CAP70419.1| unnamed protein product [Podospora anserina S mat+]	XP_001909287	2.14362e-69	86	222.246	146	126
qpx_c4568	extracellular signal-regulated protein kinase	473	gi|325188928|emb|CCA23457.1|sporangia induced mitogenactivated protein kinase pu [Albugo laibachii Nc14]	CCA23457	2.07144e-45	76	164.081	126	96
qpx_c4571	pig-u-domain-containing protein	568	gi|348682680|gb|EGZ22496.1|hypothetical protein PHYSODRAFT_314121 [Phytophthora sojae]	EGZ22496	4.32251e-16	45	58.9214	93	42
qpx_c4572	d-isomer specific 2-hydroxyacid dehydrogenase	570	gi|308803843|ref|XP_003079234.1|COG0111: Phosphoglycerate dehydrogenase and related dehydrogenases (ISS) [Ostreococcus tauri] >gi|116057689|emb|CAL53892.1| COG0111: Phosphoglycerate dehydrogenase and related dehydrogenases (ISS) [Ostreococcus tauri]	XP_003079234	4.41068e-28	71	92.0485	99	71
qpx_c4580	retrotransposon expressed	540	gi|78708690|gb|ABB47665.1|retrotransposon protein, putative, unclassified, expressed [Oryza sativa Japonica Group] >gi|78708691|gb|ABB47666.1| retrotransposon protein, putative, unclassified, expressed [Oryza sativa Japonica Group]	ABB47665	1.57981e-12	56	61.2326	131	74
qpx_c4590	prefoldin subunit 6	337	gi|318063748|ref|NP_001187568.1|prefoldin subunit 6 [Ictalurus punctatus] >gi|308322219|gb|ADO28247.1| prefoldin subunit 6 [Ictalurus furcatus] >gi|308323383|gb|ADO28828.1| prefoldin subunit 6 [Ictalurus punctatus]	NP_001187568	1.01576e-10	67	63.1586	91	61
qpx_lrc4605	ubiquitin-associated translation elongation factor partial	950	gi|389751798|gb|EIM92871.1|hypothetical protein STEHIDRAFT_136582 [Stereum hirsutum FP-91666 SS1]	EIM92871	1.03624e-08	60	60.4622	74	45
qpx_c4626	u6 snrna-associated sm-like protein lsm3	250	gi|298711111|emb|CBJ32339.1|U6 snRNA-associated Sm-like protein LSm3 [Ectocarpus siliculosus]	CBJ32339	1.91691e-11	74	63.5438	66	49
qpx_c4659	sulfatase-modifying factor 2-like	710	gi|291234208|ref|XP_002737041.1|PREDICTED: sulfatase-modifying factor 2-like [Saccoglossus kowalevskii]	XP_002737041	2.60702e-64	69	213.386	192	134
qpx_c4674	hypothetical protein OsI_05652 [Oryza sativa Indica Group]	483	gi|218189953|gb|EEC72380.1|hypothetical protein OsI_05652 [Oryza sativa Indica Group] >gi|222622079|gb|EEE56211.1| hypothetical protein OsJ_05185 [Oryza sativa Japonica Group]	EEC72380	4.47412e-06	56	35.039	55	31
qpx_c4676	replication factor c subunit 4	362	gi|219109832|ref|XP_002176669.1|predicted protein [Phaeodactylum tricornutum CCAP 1055/1] >gi|217411204|gb|EEC51132.1| predicted protein [Phaeodactylum tricornutum CCAP 1055/1]	XP_002176669	5.02292e-08	52	58.151	100	52
qpx_c4679	gtp-binding protein	375	gi|357017067|gb|AET50562.1|hypothetical protein [Eimeria tenella]	AET50562	1.02896e-42	82	148.288	111	92
qpx_c4685	phytanoyl- dioxygenase	538	gi|256556926|gb|ACU83549.1|2-oxoglutarate dependent dioxygenase PhnY [uncultured bacterium HF130_AEPn_1]	ACU83549	1.97876e-43	64	155.221	173	112
qpx_c4715	protein	484	gi|224004176|ref|XP_002295739.1|predicted protein [Thalassiosira pseudonana CCMP1335] >gi|209585771|gb|ACI64456.1| predicted protein [Thalassiosira pseudonana CCMP1335]	XP_002295739	5.60046e-29	65	121.324	129	85
qpx_c4726	cysteine endopeptidase	235	gi|118398308|ref|XP_001031483.1|Papain family cysteine protease containing protein [Tetrahymena thermophila] >gi|89285812|gb|EAR83820.1| Papain family cysteine protease containing protein [Tetrahymena thermophila SB210]	XP_001031483	1.5977e-10	68	64.6994	54	37
qpx_lrc4741	protein	549	gi|255081132|ref|XP_002507788.1|cysteine endopeptidase [Micromonas sp. RCC299] >gi|226523064|gb|ACO69046.1| cysteine endopeptidase [Micromonas sp. RCC299]	XP_002507788	5.16456e-39	65	146.747	129	84
qpx_c4752	conserved unknown protein [Ectocarpus siliculosus]	764	gi|298706385|emb|CBJ29394.1|conserved unknown protein [Ectocarpus siliculosus]	CBJ29394	9.67356e-06	66	46.9802	42	28
qpx_c4800	cell division cycle protein 48	488	gi|325184659|emb|CCA19151.1|hypothetical protein SELMODRAFT_145748 [Albugo laibachii Nc14]	CCA19151	2.22617e-29	98	91.6633	51	50
qpx_lrc4816	epimorphin family	279	gi|323449402|gb|EGB05290.1|hypothetical protein AURANDRAFT_13713 [Aureococcus anophagefferens]	EGB05290	1.72561e-15	73	77.0258	68	50
qpx_c4818	glutathione-dependent formaldehyde dehydrogenase	860	gi|294880409|ref|XP_002769001.1|Alcohol dehydrogenase, putative [Perkinsus marinus ATCC 50983] >gi|239872074|gb|EER01719.1| Alcohol dehydrogenase, putative [Perkinsus marinus ATCC 50983]	XP_002769001	6.20329e-92	77	289.271	223	172
qpx_c4831	pyridoxal-5 -phosphate-dependent protein beta subunit	371	gi|242398876|ref|YP_002994300.1|Threonine dehydratase [Thermococcus sibiricus MM 739] >gi|242265269|gb|ACS89951.1| Threonine dehydratase [Thermococcus sibiricus MM 739]	YP_002994300	3.40881e-10	86	57.3806	38	33
qpx_c4836	hypothetical protein AURANDRAFT_35700 [Aureococcus anophagefferens]	606	gi|323444983|gb|EGB01839.1|hypothetical protein AURANDRAFT_35700 [Aureococcus anophagefferens] >gi|323449255|gb|EGB05145.1| hypothetical protein AURANDRAFT_31455 [Aureococcus anophagefferens]	EGB01839	3.83889e-18	80	86.6557	60	48
qpx_c4847	kynurenine alpha-aminoadipate mitochondrial-like	472	gi|225710930|gb|ACO11311.1|Kynurenine/alpha-aminoadipate aminotransferase mitochondrial precursor [Caligus rogercresseyi]	ACO11311	7.95655e-35	68	134.806	129	89
qpx_c4863	extracellular signal-regulated protein kinase	380	gi|299472572|emb|CBN78224.1|double HA-tagged mitogen activated protein kinase 2 mitogen-activated protein kinase [Ectocarpus siliculosus]	CBN78224	4.58445e-32	74	127.872	117	87
qpx_c4880	l-aminoadipate-semialdehyde dehydrogenase large	525	gi|299473230|emb|CBN78806.1|nonribosomal peptide synthetase 10 [Ectocarpus siliculosus]	CBN78806	1.74297e-06	54	55.4546	106	58
qpx_c4899	amp-dependent synthetase and ligase	499	gi|94314357|ref|YP_587566.1|AMP-dependent synthetase and ligase [Cupriavidus metallidurans CH34] >gi|93358209|gb|ABF12297.1| AMP-dependent synthetase and ligase [Cupriavidus metallidurans CH34]	YP_587566	7.3943e-19	66	73.9442	92	61
qpx_c4904	zinc transporter	368	gi|320583006|gb|EFW97222.1|Zinc transporter [Ogataea parapolymorpha DL-1]	EFW97222	5.22482e-22	56	97.4413	137	78
qpx_c4910	conserved hypothetical protein [Phytophthora infestans T30-4]	754	gi|301123759|ref|XP_002909606.1|conserved hypothetical protein [Phytophthora infestans T30-4] >gi|262100368|gb|EEY58420.1| conserved hypothetical protein [Phytophthora infestans T30-4]	XP_002909606	6.63294e-19	57	92.0485	147	84
qpx_c4926	inositol oxygenase	420	gi|348505791|ref|XP_003440444.1|PREDICTED: inositol oxygenase-like [Oreochromis niloticus]	XP_003440444	2.5452e-32	72	125.176	111	81
qpx_c4941	#NAME?	257	gi|242280654|ref|YP_002992783.1|PpiC-type peptidyl-prolyl cis-trans isomerase [Desulfovibrio salexigens DSM 2638] >gi|242123548|gb|ACS81244.1| PpiC-type peptidyl-prolyl cis-trans isomerase [Desulfovibrio salexigens DSM 2638]	YP_002992783	8.98096e-32	89	116.316	67	60
qpx_c4998	phosphate:na+ symporter	486	gi|219123191|ref|XP_002181913.1|predicted protein [Phaeodactylum tricornutum CCAP 1055/1] >gi|217406514|gb|EEC46453.1| predicted protein [Phaeodactylum tricornutum CCAP 1055/1]	XP_002181913	1.80392e-32	69	128.642	146	102
qpx_c5007	trifunctional enzyme subunit	434	gi|301114004|ref|XP_002998772.1|trifunctional enzyme subunit alpha, putative [Phytophthora infestans T30-4] >gi|262112073|gb|EEY70125.1| trifunctional enzyme subunit alpha, putative [Phytophthora infestans T30-4]	XP_002998772	7.64307e-37	71	125.176	114	81
qpx_c5014	vacuolar-type proton translocating pyrophosphatase 1	467	gi|157873187|ref|XP_001685107.1|putative vacuolar-type proton translocating pyrophosphatase 1 [Leishmania major strain Friedlin] >gi|68128178|emb|CAJ08309.1| putative vacuolar-type proton translocating pyrophosphatase 1 [Leishmania major strain Friedlin]	XP_001685107	2.63232e-44	86	164.081	128	111
qpx_c5019	protein	493	gi|302756077|ref|XP_002961462.1|hypothetical protein SELMODRAFT_270259 [Selaginella moellendorffii] >gi|300170121|gb|EFJ36722.1| hypothetical protein SELMODRAFT_270259 [Selaginella moellendorffii]	XP_002961462	1.97113e-58	87	191.43	128	112
qpx_c5131	atp-dependent clp protease proteolytic subunit	472	gi|77360986|ref|YP_340561.1|ATP-dependent Clp protease proteolytic subunit [Pseudoalteromonas haloplanktis TAC125] >gi|110816463|sp|Q3IF46.1|CLPP_PSEHT RecName: Full=ATP-dependent Clp protease proteolytic subunit; AltName: Full=Endopeptidase Clp >gi|76875897|emb|CAI87118.1| ATP-dependent Clp protease proteolytic subunit (Endopeptidase Clp) (Caseinolytic protease) (Protease Ti)(Heat shock protein …	YP_340561	1.00187e-21	83	95.9005	67	56
qpx_c5146	aleurain-like protease	283	gi|50657027|emb|CAH04631.1|cathepsin H [Suberites domuncula]	CAH04631	1.95096e-19	80	88.5817	55	44
qpx_c5150	predicted protein [Micromonas sp. RCC299]	414	gi|255086958|ref|XP_002505402.1|predicted protein [Micromonas sp. RCC299] >gi|226520672|gb|ACO66660.1| predicted protein [Micromonas sp. RCC299]	XP_002505402	9.42525e-10	54	49.2914	66	36
qpx_c5155	conserved unknown protein [Ectocarpus siliculosus]	551	gi|298708786|emb|CBJ30746.1|conserved unknown protein [Ectocarpus siliculosus]	CBJ30746	3.7379e-05	50	50.8322	105	53
qpx_c5159	sarcosine dehydrogenase	417	gi|344210138|ref|YP_004786314.1|sacrosine dehydrogenase/glycine cleavage T protein [Haloarcula hispanica ATCC 33960] >gi|343785355|gb|AEM59330.1| sacrosine dehydrogenase/glycine cleavage T protein [Haloarcula hispanica ATCC 33960]	YP_004786314	2.48886e-06	70	54.299	60	42
qpx_c5161	mitochondrial carnitine acylcarnitine carrier	395	gi|340367780|ref|XP_003382431.1|PREDICTED: mitochondrial carnitine/acylcarnitine carrier protein-like [Amphimedon queenslandica]	XP_003382431	1.17164e-46	75	162.925	129	97
qpx_c5176	ornithine carbamoyltransferase	434	gi|209738442|gb|ACI70090.1|Ornithine carbamoyltransferase, mitochondrial precursor [Salmo salar]	ACI70090	5.56883e-40	70	147.132	126	89
qpx_c5264	oligosaccharyl transferase	347	gi|219130427|ref|XP_002185367.1|oligosaccharyl transferase [Phaeodactylum tricornutum CCAP 1055/1] >gi|217403081|gb|EEC43036.1| oligosaccharyl transferase [Phaeodactylum tricornutum CCAP 1055/1]	XP_002185367	2.05815e-22	84	100.908	63	53
qpx_c5297	mitochondrial carrier family	486	gi|348681680|gb|EGZ21496.1|hypothetical protein PHYSODRAFT_488160 [Phytophthora sojae]	EGZ21496	2.76927e-14	56	72.0182	101	57
qpx_c5307	upf0551 protein c8orf38 mitochondrial-like	354	gi|332373322|gb|AEE61802.1|unknown [Dendroctonus ponderosae]	AEE61802	3.08021e-10	65	63.929	64	42
qpx_c5318	adenylyl cyclase-associated	331	gi|325188900|emb|CCA23430.1|adenylyl cyclaseassociated protein putative [Albugo laibachii Nc14]	CCA23430	2.32977e-09	63	62.003	74	47
qpx_c5329	26s protease regulatory subunit 4	593	gi|219112865|ref|XP_002186016.1|predicted protein [Phaeodactylum tricornutum CCAP 1055/1] >gi|209582866|gb|ACI65486.1| predicted protein [Phaeodactylum tricornutum CCAP 1055/1]	XP_002186016	1.22433e-75	90	239.58	142	129
qpx_c5355	transposon ty3-i gag-pol poly	962	gi|301614183|ref|XP_002936566.1|PREDICTED: uncharacterized protein K02A2.6-like [Xenopus (Silurana) tropicalis]	XP_002936566	4.0871e-06	53	56.9954	83	44
qpx_c5379	pre-rrna-processing protein tsr1 homolog	312	gi|62734567|gb|AAX96676.1|Protein of unknown function (DUF663) [Oryza sativa Japonica Group]	AAX96676	4.16784e-33	77	126.716	94	73
qpx_c5395	p34-cdc2 protein	284	gi|348667630|gb|EGZ07455.1|hypothetical protein PHYSODRAFT_565400 [Phytophthora sojae]	EGZ07455	4.47702e-12	68	68.1662	69	47
qpx_c5420	upf0586 protein c9orf41 homolog	216	gi|301107354|ref|XP_002902759.1|conserved hypothetical protein [Phytophthora infestans T30-4] >gi|262097877|gb|EEY55929.1| conserved hypothetical protein [Phytophthora infestans T30-4]	XP_002902759	1.15637e-06	60	52.7582	61	37
qpx_c5439	ornithine partial	433	gi|348671971|gb|EGZ11791.1|hypothetical protein PHYSODRAFT_317226 [Phytophthora sojae]	EGZ11791	9.3149e-53	85	179.874	125	107
qpx_c5448	rrna processing-related protein	476	gi|328857715|gb|EGG06830.1|hypothetical protein MELLADRAFT_35909 [Melampsora larici-populina 98AG31]	EGG06830	6.68744e-37	67	142.51	150	101
qpx_c5463	phosphate dikinase	631	gi|332980881|ref|YP_004462322.1|pyruvate phosphate dikinase [Mahella australiensis 50-1 BON] >gi|332698559|gb|AEE95500.1| pyruvate phosphate dikinase [Mahella australiensis 50-1 BON]	YP_004462322	9.02919e-49	77	150.214	144	112
qpx_c5487	cysteine protease	423	gi|219112639|ref|XP_002178071.1|predicted protein [Phaeodactylum tricornutum CCAP 1055/1] >gi|217410956|gb|EEC50885.1| predicted protein [Phaeodactylum tricornutum CCAP 1055/1]	XP_002178071	6.00997e-34	67	130.954	133	90
qpx_c5488	saccharopine dehydrogenase	422	gi|149927391|ref|ZP_01915646.1|putative saccharopine dehydrogenase [Limnobacter sp. MED105] >gi|149823883|gb|EDM83108.1| putative saccharopine dehydrogenase [Limnobacter sp. MED105]	ZP_01915646	3.66939e-08	59	48.9062	54	32
qpx_c5560	predicted protein [Micromonas pusilla CCMP1545]	401	gi|303282447|ref|XP_003060515.1|predicted protein [Micromonas pusilla CCMP1545] >gi|226457986|gb|EEH55284.1| predicted protein [Micromonas pusilla CCMP1545]	XP_003060515	8.2932e-12	63	67.3958	58	37
qpx_c5564	40s ribosomal protein sa	381	gi|260801725|ref|XP_002595746.1|hypothetical protein BRAFLDRAFT_200833 [Branchiostoma floridae] >gi|229280993|gb|EEN51758.1| hypothetical protein BRAFLDRAFT_200833 [Branchiostoma floridae]	XP_002595746	3.20531e-08	41	58.5362	127	53
qpx_c5577	sodium phosphate symporter	627	gi|307102642|gb|EFN50912.1|hypothetical protein CHLNCDRAFT_141686 [Chlorella variabilis]	EFN50912	4.14695e-32	81	84.3445	61	50
qpx_c5578	ribose-phosphate pyrophosphokinase	555	gi|294787656|ref|ZP_06752900.1|ribose-phosphate diphosphokinase [Simonsiella muelleri ATCC 29453] >gi|294483949|gb|EFG31632.1| ribose-phosphate diphosphokinase [Simonsiella muelleri ATCC 29453]	ZP_06752900	2.17944e-18	66	88.9669	109	73
qpx_c5604	short-chain dehydrogenase reductase sdr	538	gi|124006845|ref|ZP_01691675.1|dehydrogenase/ reductase 1 [Microscilla marina ATCC 23134] >gi|123987526|gb|EAY27235.1| dehydrogenase/ reductase 1 [Microscilla marina ATCC 23134]	ZP_01691675	7.03986e-33	73	125.946	109	80
qpx_c5637	heat shock protein hsp20	254	gi|120609979|ref|YP_969657.1|heat shock protein Hsp20 [Acidovorax citrulli AAC00-1] >gi|120588443|gb|ABM31883.1| heat shock protein Hsp20 [Acidovorax citrulli AAC00-1]	YP_969657	1.6434e-13	65	70.4774	78	51
qpx_c5645	translational activator	459	gi|301114505|ref|XP_002999022.1|translational activator GCN1, putative [Phytophthora infestans T30-4] >gi|262111116|gb|EEY69168.1| translational activator GCN1, putative [Phytophthora infestans T30-4]	XP_002999022	0.000232533	55	48.521	70	39
qpx_c5656	predicted protein [Phaeodactylum tricornutum CCAP 1055/1]	484	gi|219111497|ref|XP_002177500.1|predicted protein [Phaeodactylum tricornutum CCAP 1055/1] >gi|217412035|gb|EEC51963.1| predicted protein [Phaeodactylum tricornutum CCAP 1055/1]	XP_002177500	1.35463e-20	61	93.9745	131	80
qpx_c5681	carboxypeptidase taq	346	gi|354609523|ref|ZP_09027479.1|Carboxypeptidase Taq [Halobacterium sp. DL1] >gi|353194343|gb|EHB59845.1| Carboxypeptidase Taq [Halobacterium sp. DL1]	ZP_09027479	5.64466e-21	75	95.5153	76	57
qpx_c5688	protein	463	gi|323454106|gb|EGB09976.1|hypothetical protein AURANDRAFT_52803, partial [Aureococcus anophagefferens]	EGB09976	3.29592e-07	56	56.9954	75	42
qpx_c5742	vacuolar h+-translocating inorganic pyrophosphatase	410	gi|302846644|ref|XP_002954858.1|hypothetical protein VOLCADRAFT_76494 [Volvox carteri f. nagariensis] >gi|300259833|gb|EFJ44057.1| hypothetical protein VOLCADRAFT_76494 [Volvox carteri f. nagariensis]	XP_002954858	1.93776e-41	85	122.479	78	67
qpx_c5819	glycerol-3-phosphate dehydrogenase	409	gi|348687518|gb|EGZ27332.1|hypothetical protein PHYSODRAFT_343568 [Phytophthora sojae]	EGZ27332	2.01e-27	79	112.849	92	73
qpx_c5951	prefoldin subunit 5	359	gi|255075515|ref|XP_002501432.1|predicted protein [Micromonas sp. RCC299] >gi|226516696|gb|ACO62690.1| predicted protein [Micromonas sp. RCC299]	XP_002501432	7.74729e-13	66	69.707	75	50
qpx_c5964	udp-glucose 4-epimerase	364	gi|325663178|ref|ZP_08151628.1|UDP-glucose 4-epimerase [Lachnospiraceae bacterium 4_1_37FAA] >gi|331086767|ref|ZP_08335844.1| UDP-glucose 4-epimerase [Lachnospiraceae bacterium 9_1_43BFAA] >gi|325470632|gb|EGC73862.1| UDP-glucose 4-epimerase [Lachnospiraceae bacterium 4_1_37FAA] >gi|330409933|gb|EGG89368.1| UDP-glucose 4-epimerase [Lachnospiraceae bacterium 9_1_43BFAA]	ZP_08151628	5.96348e-34	75	129.798	95	72
qpx_c5984	nodulin glutamate-ammonia ligase-like protein	362	gi|394987256|gb|AFN42875.1|glutamine synthetase [Camellia sinensis]	AFN42875	7.8253e-18	72	63.1586	54	39
qpx_c6024	fkbp-type peptidyl-prolyl cis-trans isomerase	485	gi|149174490|ref|ZP_01853116.1|FKBP-type 22KD peptidyl-prolyl cis-trans isomerase (rotamase) [Planctomyces maris DSM 8797] >gi|148846600|gb|EDL60937.1| FKBP-type 22KD peptidyl-prolyl cis-trans isomerase (rotamase) [Planctomyces maris DSM 8797]	ZP_01853116	4.23435e-15	75	78.1814	61	46
qpx_c6033	acetyl- acetyltransferase	379	gi|295690933|ref|YP_003594626.1|acetyl-CoA acetyltransferase [Caulobacter segnis ATCC 21756] >gi|295432836|gb|ADG12008.1| acetyl-CoA acetyltransferase [Caulobacter segnis ATCC 21756]	YP_003594626	5.0943e-21	75	93.5893	78	59
qpx_c6046	atp-binding cassette sub-family a member 3-like	368	gi|390335777|ref|XP_003724219.1|PREDICTED: ATP-binding cassette sub-family A member 3-like [Strongylocentrotus purpuratus]	XP_003724219	1.49149e-14	64	76.6406	93	60
qpx_c6079	protein tssc1	298	gi|298708379|emb|CBJ48442.1|conserved unknown protein [Ectocarpus siliculosus]	CBJ48442	9.77819e-19	75	75.485	56	42
qpx_c6080	multidrug resistance protein	516	gi|168064353|ref|XP_001784127.1|ATP-binding cassette transporter, subfamily B, member 13, group MDR/PGP protein PpABCB13 [Physcomitrella patens subsp. patens] >gi|162664327|gb|EDQ51051.1| ATP-binding cassette transporter, subfamily B, member 13, group MDR/PGP protein PpABCB13 [Physcomitrella patens subsp. patens]	XP_001784127	8.5564e-25	59	95.5153	122	73
qpx_c6090	mfs sugar	427	gi|389633361|ref|XP_003714333.1|MFS hexose transporter [Magnaporthe oryzae 70-15] >gi|351646666|gb|EHA54526.1| MFS hexose transporter [Magnaporthe oryzae 70-15]	XP_003714333	3.70374e-06	53	53.5286	89	48
qpx_lrc6095	heat shock protein hsp20	354	gi|193211929|ref|YP_001997882.1|heat shock protein Hsp20 [Chlorobaculum parvum NCIB 8327] >gi|193085406|gb|ACF10682.1| heat shock protein Hsp20 [Chlorobaculum parvum NCIB 8327]	YP_001997882	4.40648e-16	75	78.1814	79	60
qpx_c6103	protein rer1b	254	gi|299469740|emb|CBN76594.1|conserved unknown protein [Ectocarpus siliculosus]	CBN76594	7.28485e-20	86	73.9442	38	33
qpx_c6112	conserved unknown protein [Ectocarpus siliculosus]	687	gi|298710920|emb|CBJ49273.1|conserved unknown protein [Ectocarpus siliculosus]	CBJ49273	4.17427e-07	48	56.225	131	64
qpx_c6134	formyltetrahydrofolate synthetase	347	gi|21320414|dbj|BAB96939.1|putative formyltetrahydrofolate synthetase [uncultured bacterium]	BAB96939	1.06612e-21	79	95.9005	68	54
qpx_c6244	membrane protein	479	gi|323358073|ref|YP_004224469.1|hypothetical protein MTES_1625 [Microbacterium testaceum StLB037] >gi|323274444|dbj|BAJ74589.1| predicted membrane protein [Microbacterium testaceum StLB037]	YP_004224469	1.02275e-29	65	119.398	119	78
qpx_c6314	beta-tubulin	331	gi|307105766|gb|EFN54014.1|tubulin beta chain [Chlorella variabilis]	EFN54014	2.40133e-45	97	147.517	73	71
qpx_c6340	cytochrome c oxidase subunit 1	465	gi|10802929|gb|AAG23677.1|AF288091_22cytochrome c oxidase subunit 1 [Thraustochytrium aureum]	AAG23677	3.99736e-09	81	62.7734	59	48
qpx_lrc6345	protein	483	gi|255081132|ref|XP_002507788.1|cysteine endopeptidase [Micromonas sp. RCC299] >gi|226523064|gb|ACO69046.1| cysteine endopeptidase [Micromonas sp. RCC299]	XP_002507788	3.49222e-35	64	135.576	119	77
qpx_c6353	group iii snake venom metalloproteinase	596	gi|320579395|gb|ADW54356.1|group III snake venom metalloproteinase [Echis carinatus sochureki]	ADW54356	3.63997e-06	59	54.6842	66	39
qpx_c6378	predicted protein [Thalassiosira pseudonana CCMP1335]	455	gi|224008466|ref|XP_002293192.1|predicted protein [Thalassiosira pseudonana CCMP1335] >gi|220971318|gb|EED89653.1| predicted protein [Thalassiosira pseudonana CCMP1335]	XP_002293192	1.02454e-18	65	91.6633	110	72
qpx_c6430	cleavage and polyadenylation specificity factor subunit 1	356	gi|298715584|emb|CBJ28137.1|conserved unknown protein [Ectocarpus siliculosus]	CBJ28137	4.36138e-20	65	90.8929	103	67
qpx_c6508	vanillate o-demethylase oxidoreductase	459	gi|317404782|gb|EFV85164.1|hypothetical protein HMPREF0005_04651 [Achromobacter xylosoxidans C54]	EFV85164	4.02918e-06	47	53.1434	106	50
qpx_lrc6591	cathepsin z	349	gi|145341030|ref|XP_001415619.1|predicted protein [Ostreococcus lucimarinus CCE9901] >gi|144575842|gb|ABO93911.1| predicted protein [Ostreococcus lucimarinus CCE9901]	XP_001415619	3.6736e-30	70	119.013	91	64
qpx_c6614	abc transporter g family protein	264	gi|320163791|gb|EFW40690.1|ABC transporter [Capsaspora owczarzaki ATCC 30864]	EFW40690	7.76137e-05	58	48.521	73	43
qpx_c6653	cysteine synthase a	396	gi|118383425|ref|XP_001024867.1|Pyridoxal-phosphate dependent enzyme family protein [Tetrahymena thermophila] >gi|89306634|gb|EAS04622.1| Pyridoxal-phosphate dependent enzyme family protein [Tetrahymena thermophila SB210]	XP_001024867	3.72385e-12	70	70.0922	67	47
qpx_c6659	gpi transamidase component pig-t-like isoform 1	528	gi|302819170|ref|XP_002991256.1|hypothetical protein SELMODRAFT_429609 [Selaginella moellendorffii] >gi|300140967|gb|EFJ07684.1| hypothetical protein SELMODRAFT_429609 [Selaginella moellendorffii]	XP_002991256	4.29595e-07	56	39.2762	78	44
qpx_c6686	superoxide dismutase	312	gi|302853123|ref|XP_002958078.1|superoxide dismutase [Mn] [Volvox carteri f. nagariensis] >gi|300256546|gb|EFJ40809.1| superoxide dismutase [Mn] [Volvox carteri f. nagariensis]	XP_002958078	2.1284e-27	75	109.383	74	56
qpx_c6724	nonsense-mediated mrna decay protein 3	369	gi|260945473|ref|XP_002617034.1|hypothetical protein CLUG_02478 [Clavispora lusitaniae ATCC 42720] >gi|238848888|gb|EEQ38352.1| hypothetical protein CLUG_02478 [Clavispora lusitaniae ATCC 42720]	XP_002617034	1.9012e-14	68	77.411	74	51
qpx_c6736	cg3706 cg3706-pa	485	gi|291223861|ref|XP_002731927.1|PREDICTED: hypothetical protein [Saccoglossus kowalevskii]	XP_002731927	1.0935e-12	50	73.1738	156	79
qpx_c6741	sugar transporter	387	gi|348530524|ref|XP_003452761.1|PREDICTED: solute carrier family 2, facilitated glucose transporter member 3-like [Oreochromis niloticus]	XP_003452761	1.54097e-13	52	75.0998	113	59
qpx_c6751	glutamine synthetase catalytic region	490	gi|325680138|ref|ZP_08159703.1|glutamine synthetase, catalytic domain protein [Ruminococcus albus 8] >gi|63028437|gb|AAY27086.1| glutamine synthetase type III [Ruminococcus albus 8] >gi|324108087|gb|EGC02338.1| glutamine synthetase, catalytic domain protein [Ruminococcus albus 8]	ZP_08159703	4.22975e-19	64	92.8189	116	75
qpx_c6781	nad-dependent epimerase dehydratase	347	gi|299740301|ref|XP_002910307.1|NAD-dependent epimerase/dehydratase [Coprinopsis cinerea okayama7#130] >gi|298404181|gb|EFI26813.1| NAD-dependent epimerase/dehydratase [Coprinopsis cinerea okayama7#130]	XP_002910307	8.9295e-09	65	61.2326	55	36
qpx_c6786	thromboxane-a synthase-like	266	gi|348519306|ref|XP_003447172.1|PREDICTED: thromboxane-A synthase-like [Oreochromis niloticus]	XP_003447172	4.63866e-07	58	54.6842	75	44
qpx_c6797	actin binding protein	356	gi|348680909|gb|EGZ20725.1|hypothetical protein PHYSODRAFT_285516 [Phytophthora sojae]	EGZ20725	2.82198e-41	75	151.369	111	84
qpx_c6885	signal recognition particle 9 kda protein	311	gi|168026537|ref|XP_001765788.1|predicted protein [Physcomitrella patens subsp. patens] >gi|162682965|gb|EDQ69379.1| predicted protein [Physcomitrella patens subsp. patens]	XP_001765788	5.65177e-12	79	65.855	49	39
qpx_c6902	vacuolar atp synthase subunit c	438	gi|157140118|ref|XP_001647617.1|vacuolar ATP synthase subunit c [Aedes aegypti] >gi|108866460|gb|EAT32285.1| vacuolar ATP synthase subunit c [Aedes aegypti]	XP_001647617	1.57381e-27	62	112.849	137	85
qpx_c6907	gtp:amp mitochondrial-like	357	gi|260821390|ref|XP_002606016.1|hypothetical protein BRAFLDRAFT_61507 [Branchiostoma floridae] >gi|229291353|gb|EEN62026.1| hypothetical protein BRAFLDRAFT_61507 [Branchiostoma floridae]	XP_002606016	2.16965e-18	67	66.2402	77	52
qpx_c6917	24-dehydrocholesterol reductase	554	gi|357618298|gb|EHJ71334.1|putative Y7A5A.1 [Danaus plexippus]	EHJ71334	7.49495e-50	64	178.333	166	107
qpx_lrc6988	heat shock protein 70	513	gi|26422391|gb|AAN78300.1|heat shock protein 70 A [Heterodera glycines] >gi|237687548|gb|ACR14811.1| heat shock protein 70 [Heterodera glycines]	AAN78300	7.63545e-14	75	51.6026	40	30
qpx_c6995	isopropylmalate isomerase small subunit	278	gi|375136946|ref|YP_004997596.1|leuD gene product [Acinetobacter calcoaceticus PHEA-2] >gi|325124391|gb|ADY83914.1| 3-isopropylmalate isomerase (dehydratase), subunit with LeuC [Acinetobacter calcoaceticus PHEA-2]	YP_004997596	1.70289e-11	80	65.4698	40	32
qpx_c7007	dynein light chain	251	gi|221485170|gb|EEE23460.1|dynein light chain, putative [Toxoplasma gondii GT1] >gi|347954644|gb|AEP33822.1| dynein light chain 8d [Toxoplasma gondii]	EEE23460	1.59419e-12	64	66.6254	70	45
qpx_c7018	branched-chain amino acid aminotransferase-like protein	596	gi|298708344|emb|CBJ48407.1|expressed unknown protein [Ectocarpus siliculosus]	CBJ48407	3.53404e-10	72	45.4394	40	29
qpx_c7156	rieske (2fe-2s) domain-containing protein	557	gi|108804397|ref|YP_644334.1|Rieske (2Fe-2S) domain-containing protein [Rubrobacter xylanophilus DSM 9941] >gi|108765640|gb|ABG04522.1| Rieske (2Fe-2S) region [Rubrobacter xylanophilus DSM 9941]	YP_644334	7.80528e-27	59	113.62	147	88
qpx_c7163	aaap amino acid transporter	477	gi|163914493|ref|NP_001106330.1|uncharacterized protein LOC100127289 [Xenopus laevis] >gi|161611713|gb|AAI55886.1| LOC100127289 protein [Xenopus laevis]	NP_001106330	1.55748e-20	56	94.7449	158	90
qpx_c7205	acyl- thioesterase ii	250	gi|307943477|ref|ZP_07658821.1|acyl-CoA thioesterase 2 [Roseibium sp. TrichSKD4] >gi|307773107|gb|EFO32324.1| acyl-CoA thioesterase 2 [Roseibium sp. TrichSKD4]	ZP_07658821	1.22086e-08	66	56.225	60	40
qpx_c7225	protein	311	gi|357508095|ref|XP_003624336.1|hypothetical protein MTR_7g082140 [Medicago truncatula] >gi|355499351|gb|AES80554.1| hypothetical protein MTR_7g082140 [Medicago truncatula]	XP_003624336	9.53582e-15	69	61.2326	73	51
qpx_c7253	phosphoinositide 4-kinase gamma 4	547	gi|222424733|dbj|BAH20320.1|AT2G46500 [Arabidopsis thaliana]	BAH20320	2.16647e-17	60	85.8853	128	78
qpx_c7316	predicted protein [Phaeodactylum tricornutum CCAP 1055/1]	371	gi|219113149|ref|XP_002186158.1|predicted protein [Phaeodactylum tricornutum CCAP 1055/1] >gi|209583008|gb|ACI65628.1| predicted protein [Phaeodactylum tricornutum CCAP 1055/1]	XP_002186158	4.33344e-15	73	67.3958	57	42
qpx_lrc7354	heat shock protein 17	226	gi|326518244|dbj|BAK07374.1|predicted protein [Hordeum vulgare subsp. vulgare]	BAK07374	1.32207e-12	71	67.3958	69	49
qpx_c7409	phenylalanine hydroxylase	305	gi|328871509|gb|EGG19879.1|phenylalanine 4-monooxygenase [Dictyostelium fasciculatum]	EGG19879	8.00503e-41	85	149.058	89	76
qpx_c7428	aldehyde dehydrogenase family 7 protein	384	gi|324507354|gb|ADY43122.1|Aldehyde dehydrogenase family 7 member A1 [Ascaris suum]	ADY43122	1.45142e-38	80	108.612	77	62
qpx_c7432	40s ribosomal protein s9	630	gi|299469776|emb|CBN76630.1|conserved unknown protein [Ectocarpus siliculosus]	CBN76630	9.22285e-65	85	209.149	162	138
qpx_c7475	hypothetical protein PHYSODRAFT_538076 [Phytophthora sojae]	370	gi|348690084|gb|EGZ29898.1|hypothetical protein PHYSODRAFT_538076 [Phytophthora sojae]	EGZ29898	2.32462e-06	57	42.3578	52	30
qpx_c7477	bcct transporter	347	gi|308801295|ref|XP_003077961.1|BCCT transporter (ISS) [Ostreococcus tauri] >gi|116056412|emb|CAL52701.1| BCCT transporter (ISS) [Ostreococcus tauri]	XP_003077961	8.2792e-06	62	48.1358	48	30
qpx_c7519	hypothetical protein AURANDRAFT_67269 [Aureococcus anophagefferens]	265	gi|323448478|gb|EGB04376.1|hypothetical protein AURANDRAFT_67269 [Aureococcus anophagefferens]	EGB04376	1.1136e-06	68	53.9138	60	41
qpx_c7520	proteasome subunit alpha type-2	223	gi|379994188|gb|AFD22721.1|proteasome subunit alpha type 2, partial [Collodictyon triciliatum]	AFD22721	5.09398e-31	83	115.546	74	62
qpx_c7532	pinus taeda anonymous locus 0_17010_02 genomic sequence	500	gi|298704747|emb|CBJ28343.1|UDP-glucose 6-dehydrogenase [Ectocarpus siliculosus]	CBJ28343	1.02215e-25	68	108.227	111	76
qpx_c7584	serine hydroxymethyltransferase	612	gi|325182162|emb|CCA16615.1|unnamed protein product [Albugo laibachii Nc14]	CCA16615	6.67928e-37	65	142.895	165	108
qpx_c7692	alpha-soluble nsf attachment protein	503	gi|325182086|emb|CCA16540.1|alphasoluble NSF attachment protein putative [Albugo laibachii Nc14]	CCA16540	1.03936e-29	68	119.398	122	84
qpx_c7745	myb-like dna-binding	529	gi|301121893|ref|XP_002908673.1|myb-like DNA-binding protein, putative [Phytophthora infestans T30-4] >gi|262099435|gb|EEY57487.1| myb-like DNA-binding protein, putative [Phytophthora infestans T30-4]	XP_002908673	1.84422e-17	76	88.5817	60	46
qpx_c7752	short-chain dehydrogenase reductase sdr	384	gi|254429007|ref|ZP_05042714.1|NAD dependent epimerase/dehydratase family [Alcanivorax sp. DG881] >gi|196195176|gb|EDX90135.1| NAD dependent epimerase/dehydratase family [Alcanivorax sp. DG881]	ZP_05042714	3.22485e-27	61	110.538	131	81
qpx_c7802	predicted protein [Phaeodactylum tricornutum CCAP 1055/1]	251	gi|219124001|ref|XP_002182302.1|predicted protein [Phaeodactylum tricornutum CCAP 1055/1] >gi|217406263|gb|EEC46203.1| predicted protein [Phaeodactylum tricornutum CCAP 1055/1]	XP_002182302	3.52012e-09	65	61.2326	55	36
qpx_c7905	ibr domain	391	gi|66808861|ref|XP_638153.1|hypothetical protein DDB_G0285763 [Dictyostelium discoideum AX4] >gi|60466667|gb|EAL64719.1| hypothetical protein DDB_G0285763 [Dictyostelium discoideum AX4]	XP_638153	5.1742e-08	55	58.5362	74	41
qpx_c7917	transport protein	321	gi|393202254|ref|YP_006464096.1|multidrug ABC transporter ATPase/permease [Solibacillus silvestris StLB046] >gi|327441585|dbj|BAK17950.1| ABC-type multidrug transport system, ATPase and permease component [Solibacillus silvestris StLB046]	YP_006464096	2.98037e-25	87	78.1814	54	47
qpx_c7918	loc100127289 protein	337	gi|163914493|ref|NP_001106330.1|uncharacterized protein LOC100127289 [Xenopus laevis] >gi|161611713|gb|AAI55886.1| LOC100127289 protein [Xenopus laevis]	NP_001106330	1.22749e-07	53	56.9954	97	52
qpx_c7920	retinol dehydrogenase 7	431	gi|78369340|ref|NP_001030472.1|17-beta-hydroxysteroid dehydrogenase type 6 precursor [Bos taurus] >gi|122140310|sp|Q3T001.1|H17B6_BOVIN RecName: Full=17-beta-hydroxysteroid dehydrogenase type 6; Short=17-beta-HSD 6; Short=17-beta-HSD6; AltName: Full=3-alpha->beta-hydroxysteroid epimerase; Short=3-alpha->beta-HSE; AltName: Full=Oxidative 3-alpha hydroxysteroid dehydrogenase; Flags: Precursor >gi|7…	NP_001030472	1.51955e-13	56	73.9442	100	56
qpx_c7928	membrane protein	507	gi|254444537|ref|ZP_05058013.1|conserved hypothetical protein [Verrucomicrobiae bacterium DG1235] >gi|198258845|gb|EDY83153.1| conserved hypothetical protein [Verrucomicrobiae bacterium DG1235]	ZP_05058013	4.43592e-11	50	67.3958	109	55
qpx_c8079	serine carboxypeptidase-like 34	210	gi|167526595|ref|XP_001747631.1|hypothetical protein [Monosiga brevicollis MX1] >gi|163774077|gb|EDQ87711.1| predicted protein [Monosiga brevicollis MX1]	XP_001747631	8.39277e-08	77	56.225	44	34
qpx_c8082	glutathione s-transferase	494	gi|85710033|ref|ZP_01041098.1|glutathione S-transferase [Erythrobacter sp. NAP1] >gi|85688743|gb|EAQ28747.1| glutathione S-transferase [Erythrobacter sp. NAP1]	ZP_01041098	4.75559e-08	56	59.3066	76	43
qpx_lrc8094	protein	565	gi|389751798|gb|EIM92871.1|hypothetical protein STEHIDRAFT_136582 [Stereum hirsutum FP-91666 SS1]	EIM92871	4.69954e-08	54	54.299	86	47
qpx_c8110	udp-glucose gdp-mannose dehydrogenase	360	gi|378727142|gb|EHY53601.1|UDP-N-acetyl-D-mannosamine 6-dehydrogenase [Exophiala dermatitidis NIH/UT8656]	EHY53601	3.84011e-24	69	103.219	93	65
qpx_c8184	phenylacetate- oxygenase subunit	448	gi|385651653|ref|ZP_10046206.1|flavodoxin reductase (ferredoxin-NADPH reductase) family 1 [Leucobacter chromiiresistens JG 31]	ZP_10046206	0.000266421	52	47.7506	86	45
qpx_c8192	gtp-binding protein 1	340	gi|298705625|emb|CBJ28876.1|GTPBP1, EF1alpha-like GTPase [Ectocarpus siliculosus]	CBJ28876	1.57837e-14	76	69.3218	59	45
qpx_c8336	protein	435	gi|224014250|ref|XP_002296788.1|glutathione s-transferase [Thalassiosira pseudonana CCMP1335] >gi|220968643|gb|EED86989.1| glutathione s-transferase [Thalassiosira pseudonana CCMP1335]	XP_002296788	1.84564e-14	55	75.8702	110	61
qpx_lrc8359	heat shock protein	578	gi|186694325|gb|ACC86142.1|heat shock protein 17.5 [Malus x domestica]	ACC86142	1.80842e-05	50	50.447	120	61
qpx_c8418	phosphoribosylamine--glycine ligase	257	gi|393218185|gb|EJD03673.1|bifunctional purine ADE1 [Fomitiporia mediterranea MF3/22]	EJD03673	1.11943e-09	72	62.7734	54	39
qpx_c8423	vacuolar atp synthase 16 kda proteolipid	314	gi|145518632|ref|XP_001445188.1|hypothetical protein [Paramecium tetraurelia strain d4-2] >gi|31873200|emb|CAD97572.1| proteolipid c subunit [Paramecium tetraurelia] >gi|124412632|emb|CAK77791.1| unnamed protein product [Paramecium tetraurelia]	XP_001445188	2.15988e-18	89	63.1586	39	35
qpx_c8526	phosphatidylinositol 3-kinase tor2	220	gi|213406295|ref|XP_002173919.1|phosphatidylinositol kinase Tor2 [Schizosaccharomyces japonicus yFS275] >gi|212001966|gb|EEB07626.1| phosphatidylinositol kinase Tor2 [Schizosaccharomyces japonicus yFS275]	XP_002173919	2.43856e-06	60	52.7582	58	35
qpx_c8663	otu-like cysteine protease domain-containing protein	468	gi|221487055|gb|EEE25301.1|conserved hypothetical protein [Toxoplasma gondii GT1]	EEE25301	1.50309e-09	68	63.5438	63	43
qpx_c8710	cathepsin z-like	329	gi|326932138|ref|XP_003212177.1|PREDICTED: cathepsin Z-like, partial [Meleagris gallopavo]	XP_003212177	2.04322e-13	54	71.633	92	50
qpx_c8993	abc transporter d family member 1-like	307	gi|224083701|ref|XP_002307090.1|peroxisomal membrane ABC transporter family, PMP family [Populus trichocarpa] >gi|222856539|gb|EEE94086.1| peroxisomal membrane ABC transporter family, PMP family [Populus trichocarpa]	XP_002307090	1.4002e-10	63	66.2402	60	38
qpx_c9002	aquaporin 3	242	gi|47087333|ref|NP_998633.1|aquaporin 3a [Danio rerio] >gi|28422291|gb|AAH44188.1| Aquaporin 3 [Danio rerio] >gi|170178269|gb|ACB10574.1| aquaporin-3a [Danio rerio] >gi|182888808|gb|AAI64238.1| Aqp3 protein [Danio rerio]	NP_998633	1.60236e-17	80	82.4185	55	44
qpx_lrc9075	yd repeat-containing protein	385	gi|345871386|ref|ZP_08823332.1|YD repeat-containing protein [Thiorhodococcus drewsii AZ1] >gi|343920549|gb|EGV31280.1| YD repeat-containing protein [Thiorhodococcus drewsii AZ1]	ZP_08823332	9.08355e-08	47	58.5362	115	55
qpx_c9210	proteasome subunit beta type-5 precursor	351	gi|299116096|emb|CBN74512.1|conserved unknown protein [Ectocarpus siliculosus]	CBN74512	1.59375e-46	88	161.384	116	103
qpx_c9231	family-like protein	362	gi|255087360|ref|XP_002505603.1|DnaJ family-like protein [Micromonas sp. RCC299] >gi|226520873|gb|ACO66861.1| DnaJ family-like protein [Micromonas sp. RCC299]	XP_002505603	7.22832e-23	71	101.679	106	76
qpx_c9255	choline acetyltransferase	349	gi|320163921|gb|EFW40820.1|hypothetical protein CAOG_05952 [Capsaspora owczarzaki ATCC 30864]	EFW40820	5.00536e-06	63	48.9062	47	30
qpx_c9312	endoplasmic reticulum-golgi intermediate compartment	333	gi|323449476|gb|EGB05364.1|hypothetical protein AURANDRAFT_30967 [Aureococcus anophagefferens]	EGB05364	1.11729e-22	57	98.5969	107	61
qpx_c9367	ribose-phosphate pyrophosphokinase	434	gi|325187589|emb|CCA22126.1|ribosephosphate pyrophosphokinase putative [Albugo laibachii Nc14] >gi|325188855|emb|CCA23383.1| ribosephosphate pyrophosphokinase putative [Albugo laibachii Nc14]	CCA22126	9.85624e-27	68	111.694	119	82
qpx_lrc9457	heat shock protein hsp20	239	gi|193211929|ref|YP_001997882.1|heat shock protein Hsp20 [Chlorobaculum parvum NCIB 8327] >gi|193085406|gb|ACF10682.1| heat shock protein Hsp20 [Chlorobaculum parvum NCIB 8327]	YP_001997882	1.29511e-15	75	75.485	77	58
qpx_c9505	abc transporter g family member 31-like	205	gi|356566112|ref|XP_003551279.1|PREDICTED: ABC transporter G family member 31-like [Glycine max]	XP_003551279	2.46645e-07	72	55.4546	48	35
qpx_c9515	calcium-binding protein	355	gi|290976879|ref|XP_002671166.1|predicted protein [Naegleria gruberi] >gi|284084733|gb|EFC38422.1| predicted protein [Naegleria gruberi]	XP_002671166	1.54083e-13	69	72.0182	71	49
qpx_c9524	tryptophan synthase subunit beta	345	gi|51856241|dbj|BAD40399.1|tryptophan synthase beta subunit [Symbiobacterium thermophilum IAM 14863]	BAD40399	6.06768e-28	83	113.62	72	60
qpx_c9529	dctp pyrophosphatase 1-like	429	gi|302843077|ref|XP_002953081.1|hypothetical protein VOLCADRAFT_47255 [Volvox carteri f. nagariensis] >gi|300261792|gb|EFJ46003.1| hypothetical protein VOLCADRAFT_47255 [Volvox carteri f. nagariensis]	XP_002953081	5.65581e-20	78	67.0106	50	39
qpx_c9676	integral membrane protein	340	gi|348684772|gb|EGZ24587.1|hypothetical protein PHYSODRAFT_484404 [Phytophthora sojae]	EGZ24587	6.47762e-11	61	65.855	71	44
qpx_c9678	hypothetical protein AURANDRAFT_71358 [Aureococcus anophagefferens]	406	gi|323453682|gb|EGB09553.1|hypothetical protein AURANDRAFT_71358 [Aureococcus anophagefferens]	EGB09553	5.77269e-13	47	74.7146	119	57
qpx_c9804	predicted protein [Thalassiosira pseudonana CCMP1335]	442	gi|223996837|ref|XP_002288092.1|predicted protein [Thalassiosira pseudonana CCMP1335] >gi|220977208|gb|EED95535.1| predicted protein [Thalassiosira pseudonana CCMP1335]	XP_002288092	5.32527e-16	62	62.003	82	51
qpx_c9805	protein	358	gi|323452216|gb|EGB08091.1|hypothetical protein AURANDRAFT_26622 [Aureococcus anophagefferens]	EGB08091	5.12282e-19	56	87.0409	93	53
qpx_lrc9821	papain family cysteine protease containing protein	465	gi|255081132|ref|XP_002507788.1|cysteine endopeptidase [Micromonas sp. RCC299] >gi|226523064|gb|ACO69046.1| cysteine endopeptidase [Micromonas sp. RCC299]	XP_002507788	4.41124e-27	70	75.8702	57	40
qpx_c9875	tpr domain containing protein	327	gi|312073554|ref|XP_003139572.1|TPR Domain containing protein [Loa loa] >gi|307765263|gb|EFO24497.1| TPR Domain containing protein [Loa loa]	XP_003139572	2.32871e-06	56	41.2022	62	35
qpx_c9981	ornithine aminotransferase	333	gi|158297847|ref|XP_001689079.1|AGAP004793-PB [Anopheles gambiae str. PEST] >gi|157014523|gb|EDO63496.1| AGAP004793-PB [Anopheles gambiae str. PEST]	XP_001689079	1.02973e-25	72	107.457	97	70
qpx_c10010	fk506 binding protein 12-rapamycin associated protein 1	234	gi|84579001|dbj|BAE72934.1|hypothetical protein [Macaca fascicularis]	BAE72934	1.99437e-12	66	68.1662	63	42
qpx_lrc10031	urocanate hydratase	347	gi|156339026|ref|XP_001620062.1|hypothetical protein NEMVEDRAFT_v1g223516 [Nematostella vectensis] >gi|156204371|gb|EDO27962.1| predicted protein [Nematostella vectensis]	XP_001620062	2.27224e-31	83	116.701	77	64
qpx_c10106	actin-related protein 2	458	gi|115921022|ref|XP_784353.2|PREDICTED: actin-related protein 2-A-like [Strongylocentrotus purpuratus]	XP_784353	9.51345e-41	88	122.865	85	75
qpx_c10157	abc atp-binding permease protein	444	gi|297183343|gb|ADI19479.1|ABC-type transport system involved in Fe-S cluster assembly, permease and ATPase components [uncultured Sphingomonadales bacterium HF0500_24B12]	ADI19479	1.78196e-42	83	157.147	111	93
qpx_c10183	alkylglycerone-phosphate synthase	365	gi|327309831|ref|YP_004336729.1|Alkylglycerone-phosphate synthase [Pseudonocardia dioxanivorans CB1190] >gi|326955166|gb|AEA28862.1| Alkylglycerone-phosphate synthase [Pseudonocardia dioxanivorans CB1190]	YP_004336729	2.81565e-12	56	71.2478	89	50
qpx_c10197	phosphoenolpyruvate carboxykinase	288	gi|348674123|gb|EGZ13942.1|hypothetical protein PHYSODRAFT_562373 [Phytophthora sojae]	EGZ13942	3.96698e-25	67	106.686	89	60
qpx_c10256	mitochondrial carrier protein	293	gi|302666274|ref|XP_003024738.1|hypothetical protein TRV_01087 [Trichophyton verrucosum HKI 0517] >gi|291188807|gb|EFE44127.1| hypothetical protein TRV_01087 [Trichophyton verrucosum HKI 0517]	XP_003024738	7.43716e-08	65	56.6102	52	34
qpx_c10359	solute carrier family 35 member f1-like	383	gi|260785998|ref|XP_002588046.1|hypothetical protein BRAFLDRAFT_83026 [Branchiostoma floridae] >gi|229273203|gb|EEN44057.1| hypothetical protein BRAFLDRAFT_83026 [Branchiostoma floridae]	XP_002588046	2.19097e-08	67	59.6918	71	48
qpx_c10364	carbamoyl-phosphate large subunit	442	gi|348680022|gb|EGZ19838.1|hypothetical protein PHYSODRAFT_496117 [Phytophthora sojae]	EGZ19838	3.32663e-41	84	137.887	91	77
qpx_c10458	myb-like dna-binding	676	gi|301091770|ref|XP_002896062.1|myb-like DNA-binding protein, putative [Phytophthora infestans T30-4] >gi|262095624|gb|EEY53676.1| myb-like DNA-binding protein, putative [Phytophthora infestans T30-4]	XP_002896062	1.04435e-40	73	156.377	136	100
qpx_c10515	protein	360	gi|219115359|ref|XP_002178475.1|predicted protein [Phaeodactylum tricornutum CCAP 1055/1] >gi|217410210|gb|EEC50140.1| predicted protein [Phaeodactylum tricornutum CCAP 1055/1]	XP_002178475	2.21869e-13	70	62.3882	54	38
qpx_c10616	farnesyl pyrophosphate synthase	356	gi|159470041|ref|XP_001693168.1|farnesyl diphosphate synthase [Chlamydomonas reinhardtii] >gi|158277426|gb|EDP03194.1| farnesyl diphosphate synthase [Chlamydomonas reinhardtii]	XP_001693168	2.39276e-24	70	103.605	85	60
qpx_c10724	subfamily member 1	363	gi|323448585|gb|EGB04482.1|hypothetical protein AURANDRAFT_38992 [Aureococcus anophagefferens]	EGB04482	1.61072e-08	57	58.5362	77	44
qpx_c10727	chloroplast ascorbate peroxidase	386	gi|167515916|ref|XP_001742299.1|hypothetical protein [Monosiga brevicollis MX1] >gi|163778923|gb|EDQ92537.1| predicted protein [Monosiga brevicollis MX1]	XP_001742299	5.65495e-10	52	46.595	78	41
qpx_lrc10872	heat shock protein hsp20	229	gi|281205536|gb|EFA79726.1|hypothetical protein PPL_07417 [Polysphondylium pallidum PN500]	EFA79726	4.21585e-10	66	60.4622	62	41
qpx_c10889	glyceraldehyde-3-phosphate dehydrogenase	301	gi|334302813|sp|O59841.2|G3P_PICADRecName: Full=Glyceraldehyde-3-phosphate dehydrogenase; Short=GAPDH >gi|320583095|gb|EFW97311.1| Glyceraldehyde-3-phosphate dehydrogenase [Ogataea parapolymorpha DL-1]	O59841	1.19152e-23	80	95.1301	68	55
qpx_c10907	oxidoreductase [Magnaporthe oryzae 70-15]	265	gi|389623145|ref|XP_003709226.1|oxidoreductase [Magnaporthe oryzae 70-15] >gi|351648755|gb|EHA56614.1| oxidoreductase [Magnaporthe oryzae 70-15]	XP_003709226	0.000897274	64	38.891	48	31
qpx_c11042	retrotransposon unclassified	256	gi|242079251|ref|XP_002444394.1|hypothetical protein SORBIDRAFT_07g021220 [Sorghum bicolor] >gi|241940744|gb|EES13889.1| hypothetical protein SORBIDRAFT_07g021220 [Sorghum bicolor]	XP_002444394	5.18401e-05	75	36.965	36	27
qpx_lrc11133	heat shock protein hsp20	204	gi|193211929|ref|YP_001997882.1|heat shock protein Hsp20 [Chlorobaculum parvum NCIB 8327] >gi|193085406|gb|ACF10682.1| heat shock protein Hsp20 [Chlorobaculum parvum NCIB 8327]	YP_001997882	1.12022e-09	70	58.9214	64	45
qpx_c11140	24-sterol c-methyltransferase	306	gi|2246454|gb|AAB62808.1|S-adenosyl-methionine-sterol-C- methyltransferase [Nicotiana tabacum]	AAB62808	1.37677e-21	62	95.1301	95	59
qpx_c11166	mitochondrial carrier family	253	gi|325183331|emb|CCA17789.1|Mitochondrial Carrier (MC) Family putative [Albugo laibachii Nc14]	CCA17789	1.401e-29	80	116.316	83	67
qpx_c11177	acyl- dehydrogenase	279	gi|326508384|dbj|BAJ99459.1|predicted protein [Hordeum vulgare subsp. vulgare]	BAJ99459	7.50636e-33	81	128.257	77	63
qpx_c11201	fatty-acid- ligase fadd9	240	gi|312084410|ref|XP_003144265.1|oxidoreductase [Loa loa]	XP_003144265	2.38949e-10	64	64.3142	77	50
qpx_c11292	lipid acyl hydrolase	357	gi|242802889|ref|XP_002484065.1|Patatin-like serine hydrolase, putative [Talaromyces stipitatus ATCC 10500] >gi|218717410|gb|EED16831.1| Patatin-like serine hydrolase, putative [Talaromyces stipitatus ATCC 10500]	XP_002484065	2.62878e-09	60	57.3806	78	47
qpx_c11294	iron-containing alcohol dehydrogenase	472	gi|304318035|ref|YP_003853180.1|iron-containing alcohol dehydrogenase [Thermoanaerobacterium thermosaccharolyticum DSM 571] >gi|302779537|gb|ADL70096.1| iron-containing alcohol dehydrogenase [Thermoanaerobacterium thermosaccharolyticum DSM 571]	YP_003853180	9.17231e-33	73	132.109	155	114
qpx_c11296	mitochondrial carrier family	331	gi|299470628|emb|CBN78569.1|conserved unknown protein [Ectocarpus siliculosus]	CBN78569	1.52559e-15	64	54.299	73	47
qpx_c11346	nicotinate-nucleotide pyrophosphorylase	217	gi|323450966|gb|EGB06845.1|hypothetical protein AURANDRAFT_28722 [Aureococcus anophagefferens]	EGB06845	1.32558e-07	72	44.669	36	26
qpx_lrc11470	protein	468	gi|255081132|ref|XP_002507788.1|cysteine endopeptidase [Micromonas sp. RCC299] >gi|226523064|gb|ACO69046.1| cysteine endopeptidase [Micromonas sp. RCC299]	XP_002507788	1.10357e-36	65	139.428	119	78
qpx_lrc11473	protein	613	gi|345871386|ref|ZP_08823332.1|YD repeat-containing protein [Thiorhodococcus drewsii AZ1] >gi|343920549|gb|EGV31280.1| YD repeat-containing protein [Thiorhodococcus drewsii AZ1]	ZP_08823332	5.71383e-07	49	57.3806	107	53
qpx_lrc11534	yd repeat-containing protein	424	gi|345871386|ref|ZP_08823332.1|YD repeat-containing protein [Thiorhodococcus drewsii AZ1] >gi|343920549|gb|EGV31280.1| YD repeat-containing protein [Thiorhodococcus drewsii AZ1]	ZP_08823332	1.06934e-05	56	52.373	66	37
qpx_c11657	carbamoyl-phosphate synthase l chain atp-binding	187	gi|331697785|ref|YP_004334024.1|carbamoyl-phosphate synthase L chain ATP-binding protein [Pseudonocardia dioxanivorans CB1190] >gi|326952474|gb|AEA26171.1| Carbamoyl-phosphate synthase L chain ATP-binding protein [Pseudonocardia dioxanivorans CB1190]	YP_004334024	1.95159e-15	81	78.5666	59	48
qpx_c11681	heat shock protein 70	446	gi|53829572|gb|AAU94665.1|HSP70 [Stramenopile sp. ex Nuclearia delicatula CCAP1552/1]	AAU94665	1.64735e-74	89	236.498	146	131
qpx_c11713	phosphatidylinositol 4-kinase beta-like	472	gi|348677971|gb|EGZ17788.1|hypothetical protein PHYSODRAFT_314984 [Phytophthora sojae]	EGZ17788	1.01824e-33	67	135.191	140	94
qpx_c11772	protein prl-1	254	gi|281204495|gb|EFA78690.1|putative protein tyrosine phosphatase [Polysphondylium pallidum PN500]	EFA78690	4.59005e-10	62	60.8474	66	41
qpx_c11878	acyl- n-acyltransferase	325	gi|384249257|gb|EIE22739.1|acyl-CoA N-acyltransferase [Coccomyxa subellipsoidea C-169]	EIE22739	3.0404e-14	60	73.9442	95	57
qpx_c11918	ammonium transporter channel family	461	gi|303287290|ref|XP_003062934.1|ammonium transporter channel family [Micromonas pusilla CCMP1545] >gi|226455570|gb|EEH52873.1| ammonium transporter channel family [Micromonas pusilla CCMP1545]	XP_003062934	1.98278e-23	77	80.8777	61	47
qpx_c11973	#NAME?	155	gi|348689730|gb|EGZ29544.1|hypothetical protein PHYSODRAFT_294653 [Phytophthora sojae]	EGZ29544	1.7107e-06	75	51.9878	37	28
qpx_c12035	cgmp-dependent protein kinase	260	gi|312380730|gb|EFR26646.1|hypothetical protein AND_07143 [Anopheles darlingi]	EFR26646	7.23453e-10	68	62.3882	58	40
qpx_c12085	glutathione s-transferase	358	gi|145348789|ref|XP_001418826.1|predicted protein [Ostreococcus lucimarinus CCE9901] >gi|144579056|gb|ABO97119.1| predicted protein [Ostreococcus lucimarinus CCE9901]	XP_001418826	1.15596e-14	66	75.485	74	49
qpx_c12224	xenobiotic reductase b	184	gi|158339779|ref|YP_001520786.1|xenobiotic reductase B, putative [Acaryochloris marina MBIC11017] >gi|158310020|gb|ABW31636.1| xenobiotic reductase B, putative [Acaryochloris marina MBIC11017]	YP_001520786	1.36414e-11	70	66.2402	55	39
qpx_c12243	cystathione gamma lyase	430	gi|71656942|ref|XP_817010.1|cystathione gamma lyase [Trypanosoma cruzi strain CL Brener] >gi|70882176|gb|EAN95159.1| cystathione gamma lyase, putative [Trypanosoma cruzi]	XP_817010	3.80304e-43	73	151.754	116	85
qpx_c12251	ga17354	294	gi|195129826|ref|XP_002009355.1|GI15304 [Drosophila mojavensis] >gi|193907805|gb|EDW06672.1| GI15304 [Drosophila mojavensis]	XP_002009355	2.80612e-24	84	102.449	66	56
qpx_lrc12264	homolog subfamily b member 1	409	gi|194319948|pdb|2QLD|AChain A, Human Hsp40 Hdj1	2QLD_A	2.88913e-10	54	63.1586	87	47
qpx_c12265	probable high co2 inducible periplasmic protein	671	gi|299471012|emb|CBN78873.1|probable high CO2 inducible periplasmic protein [Ectocarpus siliculosus]	CBN78873	5.08806e-11	47	55.4546	128	61
qpx_c12276	mitochondrial dicarboxylate carrier	289	gi|297803654|ref|XP_002869711.1|hypothetical protein ARALYDRAFT_914130 [Arabidopsis lyrata subsp. lyrata] >gi|297315547|gb|EFH45970.1| hypothetical protein ARALYDRAFT_914130 [Arabidopsis lyrata subsp. lyrata]	XP_002869711	2.44236e-18	71	85.5001	64	46
qpx_c12285	intermediate filament protein	363	gi|255945453|ref|XP_002563494.1|Pc20g10000 [Penicillium chrysogenum Wisconsin 54-1255] >gi|211588229|emb|CAP86329.1| Pc20g10000 [Penicillium chrysogenum Wisconsin 54-1255]	XP_002563494	5.37699e-05	52	48.521	74	39
qpx_c12402	proteasome activator subunit 4	371	gi|325089879|gb|EGC43189.1|proteasome activator subunit 4 [Ajellomyces capsulatus H88]	EGC43189	2.54836e-10	64	63.5438	78	50
qpx_c12455	cysteine protease	464	gi|323456016|gb|EGB11883.1|hypothetical protein AURANDRAFT_61124 [Aureococcus anophagefferens]	EGB11883	2.29857e-12	59	73.1738	82	49
qpx_lrc12633	yd repeat-containing protein	309	gi|345871386|ref|ZP_08823332.1|YD repeat-containing protein [Thiorhodococcus drewsii AZ1] >gi|343920549|gb|EGV31280.1| YD repeat-containing protein [Thiorhodococcus drewsii AZ1]	ZP_08823332	0.000462432	61	46.595	52	32
qpx_c12653	histone 3	451	gi|306022130|gb|ADM80282.1|histone 3 [Marcia marmorata]	ADM80282	3.61416e-45	98	153.295	78	77
qpx_c12706	phosphoenolpyruvate carboxykinase	120	gi|301100504|ref|XP_002899342.1|phosphoenolpyruvate carboxykinase [Phytophthora infestans T30-4] >gi|262104259|gb|EEY62311.1| phosphoenolpyruvate carboxykinase [Phytophthora infestans T30-4]	XP_002899342	5.85929e-16	94	75.0998	34	32
qpx_c12833	PREDICTED: similar to predicted protein [Hydra magnipapillata]	309	gi|221107989|ref|XP_002170808.1|PREDICTED: similar to predicted protein [Hydra magnipapillata]	XP_002170808	4.84776e-08	61	52.373	62	38
qpx_c12854	hypothetical protein AURDEDRAFT_88482 [Auricularia delicata TFB-10046 SS5]	393	gi|393236413|gb|EJD43962.1|hypothetical protein AURDEDRAFT_88482 [Auricularia delicata TFB-10046 SS5]	EJD43962	1.39271e-06	52	47.7506	69	36
qpx_c12914	tubby-related protein 2	243	gi|194696238|gb|ACF82203.1|unknown [Zea mays]	ACF82203	1.31863e-06	67	51.6026	58	39
qpx_c12965	phosphoribosylglycinamide synthetase	502	gi|298711127|emb|CBJ32354.1|conserved unknown protein [Ectocarpus siliculosus]	CBJ32354	1.58777e-40	79	148.288	106	84
qpx_c13043	cystathionine beta-synthase	529	gi|325191140|emb|CCA25922.1|unnamed protein product [Albugo laibachii Nc14]	CCA25922	9.89334e-42	73	113.235	107	79
qpx_c13176	imidazolonepropionase	688	gi|294897005|ref|XP_002775786.1|Imidazolonepropionase, putative [Perkinsus marinus ATCC 50983] >gi|239882118|gb|EER07602.1| Imidazolonepropionase, putative [Perkinsus marinus ATCC 50983]	XP_002775786	1.68112e-49	81	103.605	74	60
qpx_c13328	sulfite reductase beta subunit	278	gi|167522603|ref|XP_001745639.1|hypothetical protein [Monosiga brevicollis MX1] >gi|163775988|gb|EDQ89610.1| predicted protein [Monosiga brevicollis MX1]	XP_001745639	1.5373e-23	68	103.605	92	63
qpx_c13341	lysosomal pro-x	514	gi|325186495|emb|CCA21035.1|lysosomal ProX carboxypeptidase putative [Albugo laibachii Nc14]	CCA21035	1.27356e-13	49	74.3294	161	80
qpx_c13414	ras-related protein rab-2a-like	331	gi|348672564|gb|EGZ12384.1|hypothetical protein PHYSODRAFT_387559 [Phytophthora sojae]	EGZ12384	5.18088e-07	53	53.1434	96	51
qpx_c13422	4-aminobutyrate mitochondrial-like	450	gi|328868561|gb|EGG16939.1|4-aminobutyrate transaminase [Dictyostelium fasciculatum]	EGG16939	4.67313e-15	52	79.337	149	78
qpx_c13437	glutathione s-transferase mu 3	547	gi|3915723|sp|P31670.3|GST27_FASHERecName: Full=Glutathione S-transferase class-mu 26 kDa isozyme 47; Short=GST47; AltName: Full=Fh47	P31670	2.27451e-06	60	43.1282	64	39
qpx_c13470	classes i and ii	456	gi|159463972|ref|XP_001690216.1|aminotransferase, classes I and II [Chlamydomonas reinhardtii] >gi|158284204|gb|EDP09954.1| aminotransferase, classes I and II [Chlamydomonas reinhardtii]	XP_001690216	1.27937e-23	78	103.219	74	58
qpx_lrc13530	cysteine endopeptidase	346	gi|255081132|ref|XP_002507788.1|cysteine endopeptidase [Micromonas sp. RCC299] >gi|226523064|gb|ACO69046.1| cysteine endopeptidase [Micromonas sp. RCC299]	XP_002507788	4.16657e-14	57	75.485	82	47
qpx_c13605	hypothetical protein [Monosiga brevicollis MX1]	470	gi|167538080|ref|XP_001750706.1|hypothetical protein [Monosiga brevicollis MX1] >gi|163770840|gb|EDQ84519.1| predicted protein [Monosiga brevicollis MX1]	XP_001750706	9.66086e-05	52	49.6766	53	28
qpx_c13615	xanthine uracil vitamin c permease	240	gi|220903562|ref|YP_002478874.1|xanthine/uracil/vitamin C permease [Desulfovibrio desulfuricans subsp. desulfuricans str. ATCC 27774] >gi|219867861|gb|ACL48196.1| Xanthine/uracil/vitamin C permease [Desulfovibrio desulfuricans subsp. desulfuricans str. ATCC 27774]	YP_002478874	1.94337e-05	56	49.6766	74	42
qpx_c13626	histidine ammonia-lyase	481	gi|301098354|ref|XP_002898270.1|histidine ammonia-lyase [Phytophthora infestans T30-4] >gi|262105333|gb|EEY63385.1| histidine ammonia-lyase [Phytophthora infestans T30-4]	XP_002898270	1.91275e-54	90	182.57	114	103
qpx_c13674	hypothetical protein BRAFLDRAFT_88575 [Branchiostoma floridae]	403	gi|260818230|ref|XP_002604286.1|hypothetical protein BRAFLDRAFT_88575 [Branchiostoma floridae] >gi|229289612|gb|EEN60297.1| hypothetical protein BRAFLDRAFT_88575 [Branchiostoma floridae]	XP_002604286	0.000572583	42	46.595	127	54
qpx_c13744	predicted protein [Chlamydomonas reinhardtii]	536	gi|159462938|ref|XP_001689699.1|predicted protein [Chlamydomonas reinhardtii] >gi|158283687|gb|EDP09437.1| predicted protein [Chlamydomonas reinhardtii]	XP_001689699	0.000964922	46	36.5798	88	41
qpx_lrc13824	hsp20 alpha crystallin family protein	229	gi|348025996|ref|YP_004765801.1|hsp20/alpha crystallin family protein [Megasphaera elsdenii DSM 20460] >gi|341822050|emb|CCC72974.1| hsp20/alpha crystallin family protein [Megasphaera elsdenii DSM 20460]	YP_004765801	0.000295611	77	43.8986	36	28
qpx_c13939	cre-nas-15 protein	505	gi|260827110|ref|XP_002608508.1|hypothetical protein BRAFLDRAFT_92410 [Branchiostoma floridae] >gi|229293859|gb|EEN64518.1| hypothetical protein BRAFLDRAFT_92410 [Branchiostoma floridae]	XP_002608508	1.45195e-24	77	88.9669	61	47
qpx_c14269	pre-mrna-splicing factor atp-dependent rna helicase dhx15	294	gi|169646263|ref|NP_001108613.1|DEAH (Asp-Glu-Ala-His) box polypeptide 15 [Danio rerio]	NP_001108613	1.64242e-18	72	80.4925	70	51
qpx_c14307	glyoxalase i	215	gi|325120457|emb|CBZ56011.1|Lactoylglutathione lyase, related [Neospora caninum Liverpool]	CBZ56011	8.53434e-11	61	63.929	63	39
qpx_c14382	block of proliferation 1	191	gi|167523048|ref|XP_001745861.1|block of proliferation 1 [Monosiga brevicollis MX1] >gi|229621682|sp|A9UZS7.1|BOP1_MONBE RecName: Full=Ribosome biogenesis protein BOP1 homolog >gi|163775662|gb|EDQ89285.1| block of proliferation 1 [Monosiga brevicollis MX1]	XP_001745861	5.41475e-10	82	62.7734	39	32
qpx_c14427	atp synthase f0 subunit 6	155	gi|10802915|gb|AAG23663.1|AF288091_8ATP synthase F0 subunit 6 [Thraustochytrium aureum]	AAG23663	1.20379e-14	92	72.7886	41	38
qpx_lrc14515	an1-type zinc finger protein 6	533	gi|348676563|gb|EGZ16381.1|hypothetical protein PHYSODRAFT_286483 [Phytophthora sojae]	EGZ16381	9.35119e-23	74	98.2117	70	52
qpx_c14547	short-chain dehydrogenase reductase sdr	448	gi|124006845|ref|ZP_01691675.1|dehydrogenase/ reductase 1 [Microscilla marina ATCC 23134] >gi|123987526|gb|EAY27235.1| dehydrogenase/ reductase 1 [Microscilla marina ATCC 23134]	ZP_01691675	7.71691e-18	50	86.2705	142	72
qpx_c14619	nadh-ubiquinone oxidoreductase	284	gi|84500664|ref|ZP_00998913.1|NADH ubiquinone oxidoreductase, putative [Oceanicola batsensis HTCC2597] >gi|84391617|gb|EAQ03949.1| NADH ubiquinone oxidoreductase, putative [Oceanicola batsensis HTCC2597]	ZP_00998913	3.0328e-13	72	71.633	65	47
qpx_lrc14661	phosphoglycerate kinase	747	gi|346470311|gb|AEO35000.1|hypothetical protein [Amblyomma maculatum]	AEO35000	8.71416e-08	66	60.4622	65	43
qpx_c14768	heat shock	364	gi|290891742|gb|ADD69959.1|HSP70-like protein [Nicotiana benthamiana]	ADD69959	2.82678e-62	92	197.208	120	111
qpx_c14771	enolase	372	gi|221111817|ref|XP_002164467.1|PREDICTED: similar to enolase 3, (beta, muscle) [Hydra magnipapillata]	XP_002164467	6.64281e-19	78	71.633	55	43
qpx_c14824	hypothetical protein PHYSODRAFT_355795 [Phytophthora sojae]	335	gi|348669675|gb|EGZ09497.1|hypothetical protein PHYSODRAFT_355795 [Phytophthora sojae]	EGZ09497	8.59098e-10	68	61.2326	48	33
qpx_c14839	aldehyde reductase	208	gi|283458686|ref|YP_003363321.1|aldo/keto reductase related to diketogulonate reductase [Rothia mucilaginosa DY-18] >gi|283134736|dbj|BAI65501.1| aldo/keto reductase related to diketogulonate reductase [Rothia mucilaginosa DY-18]	YP_003363321	3.74386e-08	61	56.225	63	39
qpx_c14935	isocitrate lyase	330	gi|363818304|gb|AEW31345.1|putative isocitate lyase protein [Elaeis guineensis]	AEW31345	5.17502e-15	68	74.3294	69	47
qpx_lrc14974	zz-type zinc finger-containing protein	435	gi|299470944|emb|CBN79928.1|conserved unknown protein [Ectocarpus siliculosus]	CBN79928	8.29472e-07	50	53.9138	109	55
qpx_c14980	gtpase-like protein	468	gi|373456841|ref|ZP_09548608.1|hypothetical protein Calab_0633 [Caldithrix abyssi DSM 13497] >gi|371718505|gb|EHO40276.1| hypothetical protein Calab_0633 [Caldithrix abyssi DSM 13497]	ZP_09548608	6.96014e-35	79	131.339	99	79
qpx_c15018	3-ketoacyl- mitochondrial	337	gi|395510658|ref|XP_003759590.1|PREDICTED: 3-ketoacyl-CoA thiolase, mitochondrial [Sarcophilus harrisii]	XP_003759590	3.04797e-27	76	111.694	98	75
qpx_lrc15089	stress-associated protein 9	519	gi|348676563|gb|EGZ16381.1|hypothetical protein PHYSODRAFT_286483 [Phytophthora sojae]	EGZ16381	1.14191e-22	55	97.8265	138	76
qpx_lrc15128	cathepsin z	501	gi|255081132|ref|XP_002507788.1|cysteine endopeptidase [Micromonas sp. RCC299] >gi|226523064|gb|ACO69046.1| cysteine endopeptidase [Micromonas sp. RCC299]	XP_002507788	1.23793e-26	69	74.3294	63	44
qpx_c15303	lipase	690	gi|327387338|gb|AEA72266.1|Lip1 [uncultured bacterium]	AEA72266	8.90872e-50	65	177.563	200	131
qpx_c15317	atp dependent pim1 peptidase	186	gi|308049504|ref|YP_003913070.1|ATP dependent PIM1 peptidase [Ferrimonas balearica DSM 9799] >gi|307631694|gb|ADN75996.1| ATP dependent PIM1 peptidase [Ferrimonas balearica DSM 9799]	YP_003913070	0.000134883	76	46.9802	38	29
qpx_c15332	mfs general substrate transporter	702	gi|389749076|gb|EIM90253.1|MFS general substrate transporter [Stereum hirsutum FP-91666 SS1]	EIM90253	1.47182e-12	52	74.7146	169	89
qpx_s15335	an1-type zinc finger protein 6	477	gi|348676563|gb|EGZ16381.1|hypothetical protein PHYSODRAFT_286483 [Phytophthora sojae]	EGZ16381	4.1329e-22	76	95.9005	65	50
qpx_lrc15336	cathepsin z	340	gi|145341030|ref|XP_001415619.1|predicted protein [Ostreococcus lucimarinus CCE9901] >gi|144575842|gb|ABO93911.1| predicted protein [Ostreococcus lucimarinus CCE9901]	XP_001415619	1.65301e-08	69	55.8398	42	29
qpx_lrc15364	heat shock protein hsp20	313	gi|21674781|ref|NP_662846.1|HSP20 family protein [Chlorobium tepidum TLS] >gi|21647996|gb|AAM73188.1| heat shock protein, Hsp20 family [Chlorobium tepidum TLS]	NP_662846	1.05519e-15	70	76.6406	87	61
qpx_lrc15370	cathepsin z	283	gi|255081132|ref|XP_002507788.1|cysteine endopeptidase [Micromonas sp. RCC299] >gi|226523064|gb|ACO69046.1| cysteine endopeptidase [Micromonas sp. RCC299]	XP_002507788	3.17167e-16	67	80.4925	59	40
qpx_s15394	an1-type zinc finger protein 6 isoform a	456	gi|395822648|ref|XP_003784626.1|PREDICTED: AN1-type zinc finger protein 6-like isoform 2 [Otolemur garnettii]	XP_003784626	1.90725e-05	47	46.9802	85	40
qpx_lrc15406	heat shock protein hsp20	309	gi|21674781|ref|NP_662846.1|HSP20 family protein [Chlorobium tepidum TLS] >gi|21647996|gb|AAM73188.1| heat shock protein, Hsp20 family [Chlorobium tepidum TLS]	NP_662846	1.93181e-16	71	78.5666	87	62
qpx_lrc15472	heat shock protein hsp20	219	gi|281205536|gb|EFA79726.1|hypothetical protein PPL_07417 [Polysphondylium pallidum PN500]	EFA79726	3.82788e-10	66	60.4622	62	41
qpx_lrc15496	heat shock protein hsp20	321	gi|21674781|ref|NP_662846.1|HSP20 family protein [Chlorobium tepidum TLS] >gi|21647996|gb|AAM73188.1| heat shock protein, Hsp20 family [Chlorobium tepidum TLS]	NP_662846	2.19291e-16	71	78.5666	87	62
qpx_c15524	udp-glucose gdp-mannose dehydrogenase	480	gi|239991284|ref|ZP_04711948.1|UDP-glucose/GDP-mannose dehydrogenase [Streptomyces roseosporus NRRL 11379]	ZP_04711948	2.11758e-17	56	86.2705	125	70
qpx_lrc15537	kda heat-shock protein	216	gi|281205536|gb|EFA79726.1|hypothetical protein PPL_07417 [Polysphondylium pallidum PN500]	EFA79726	4.84539e-09	64	57.3806	62	40
qpx_lrc15541	heat shock protein hsp20	291	gi|358636515|dbj|BAL23812.1|heat shock protein 17 [Azoarcus sp. KH32C]	BAL23812	1.78415e-08	64	56.6102	59	38
qpx_c15625	alcohol dehydrogenase	341	gi|384250706|gb|EIE24185.1|alcohol dehydrogenase [Coccomyxa subellipsoidea C-169]	EIE24185	2.68624e-14	72	53.1434	43	31
qpx_s15641	cysteine endopeptidase	221	gi|145341030|ref|XP_001415619.1|predicted protein [Ostreococcus lucimarinus CCE9901] >gi|144575842|gb|ABO93911.1| predicted protein [Ostreococcus lucimarinus CCE9901]	XP_001415619	9.59853e-12	71	66.6254	46	33
qpx_c15651	s- glutathione dehydrogenase class iii alcohol dehydrogenase	301	gi|294880409|ref|XP_002769001.1|Alcohol dehydrogenase, putative [Perkinsus marinus ATCC 50983] >gi|239872074|gb|EER01719.1| Alcohol dehydrogenase, putative [Perkinsus marinus ATCC 50983]	XP_002769001	1.55449e-23	91	73.1738	45	41
qpx_lrc15663	dnaj homolog subfamily b member 4	327	gi|297281189|ref|XP_001104062.2|PREDICTED: dnaJ homolog subfamily B member 4-like [Macaca mulatta] >gi|119626760|gb|EAX06355.1| DnaJ (Hsp40) homolog, subfamily B, member 4, isoform CRA_b [Homo sapiens] >gi|194388652|dbj|BAG60294.1| unnamed protein product [Homo sapiens]	XP_001104062	2.97612e-20	74	90.5077	79	59
qpx_lrc15690	heat shock protein 70	346	gi|169635059|gb|ACA58318.1|heat shock protein 70 [Symbiodinium sp. C31]	ACA58318	9.20042e-36	86	129.798	86	74
qpx_lrc15698	cathepsin z	342	gi|255081132|ref|XP_002507788.1|cysteine endopeptidase [Micromonas sp. RCC299] >gi|226523064|gb|ACO69046.1| cysteine endopeptidase [Micromonas sp. RCC299]	XP_002507788	2.27646e-16	59	81.6481	77	46
qpx_c15700	udp-glucose gdp-mannose dehydrogenase	623	gi|291448286|ref|ZP_06587676.1|UDP-glucose/GDP-mannose dehydrogenase [Streptomyces roseosporus NRRL 15998] >gi|291351233|gb|EFE78137.1| UDP-glucose/GDP-mannose dehydrogenase [Streptomyces roseosporus NRRL 15998]	ZP_06587676	1.89796e-28	66	103.605	103	68
qpx_lrc15708	cysteine endopeptidase	420	gi|145341030|ref|XP_001415619.1|predicted protein [Ostreococcus lucimarinus CCE9901] >gi|144575842|gb|ABO93911.1| predicted protein [Ostreococcus lucimarinus CCE9901]	XP_001415619	4.72729e-23	70	100.523	71	50
qpx_lrc15715	heat shock protein hsp20	288	gi|21674781|ref|NP_662846.1|HSP20 family protein [Chlorobium tepidum TLS] >gi|21647996|gb|AAM73188.1| heat shock protein, Hsp20 family [Chlorobium tepidum TLS]	NP_662846	2.25945e-14	70	72.7886	85	60
qpx_lrc15736	cysteine endopeptidase	303	gi|255081132|ref|XP_002507788.1|cysteine endopeptidase [Micromonas sp. RCC299] >gi|226523064|gb|ACO69046.1| cysteine endopeptidase [Micromonas sp. RCC299]	XP_002507788	2.79312e-16	59	80.8777	76	45
qpx_c15775	udp-glucose gdp-mannose dehydrogenase	634	gi|239991284|ref|ZP_04711948.1|UDP-glucose/GDP-mannose dehydrogenase [Streptomyces roseosporus NRRL 11379]	ZP_04711948	1.1706e-35	61	139.043	160	98
qpx_lrc15785	zinc finger-like protein	561	gi|221482457|gb|EEE20805.1|conserved hypothetical protein [Toxoplasma gondii GT1]	EEE20805	1.70271e-16	78	82.8037	55	43
qpx_lrc15793	cysteine endopeptidase	307	gi|255081132|ref|XP_002507788.1|cysteine endopeptidase [Micromonas sp. RCC299] >gi|226523064|gb|ACO69046.1| cysteine endopeptidase [Micromonas sp. RCC299]	XP_002507788	3.55654e-06	47	52.373	71	34
qpx_lrc15837	zz-type zinc finger-containing protein	423	gi|389751798|gb|EIM92871.1|hypothetical protein STEHIDRAFT_136582 [Stereum hirsutum FP-91666 SS1]	EIM92871	6.19592e-05	57	50.0618	66	38
qpx_lrc15871	an1-type zinc finger protein 6	336	gi|359077732|ref|XP_002696647.2|PREDICTED: AN1-type zinc finger protein 6 [Bos taurus]	XP_002696647	7.2755e-22	68	92.0485	79	54
qpx_c15873	udp-glucose gdp-mannose dehydrogenase	592	gi|291448286|ref|ZP_06587676.1|UDP-glucose/GDP-mannose dehydrogenase [Streptomyces roseosporus NRRL 15998] >gi|291351233|gb|EFE78137.1| UDP-glucose/GDP-mannose dehydrogenase [Streptomyces roseosporus NRRL 15998]	ZP_06587676	3.50335e-17	61	63.5438	73	45
qpx_lrc15991	kda heat-shock protein	234	gi|193211929|ref|YP_001997882.1|heat shock protein Hsp20 [Chlorobaculum parvum NCIB 8327] >gi|193085406|gb|ACF10682.1| heat shock protein Hsp20 [Chlorobaculum parvum NCIB 8327]	YP_001997882	5.93239e-10	74	60.077	62	46
qpx_lrc16048	nucleoside diphosphate kinase b	435	gi|219111569|ref|XP_002177536.1|nucleoside diphosphate kinase 3 [Phaeodactylum tricornutum CCAP 1055/1] >gi|217412071|gb|EEC51999.1| nucleoside diphosphate kinase 3 [Phaeodactylum tricornutum CCAP 1055/1]	XP_002177536	1.40589e-77	88	239.965	138	122
qpx_lrc16072	predicted protein [Micromonas pusilla CCMP1545]	370	gi|303283486|ref|XP_003061034.1|predicted protein [Micromonas pusilla CCMP1545] >gi|226457385|gb|EEH54684.1| predicted protein [Micromonas pusilla CCMP1545]	XP_003061034	0.0008141	61	46.2098	49	30
qpx_lrc16101	heat shock protein hsp20	368	gi|365925764|ref|ZP_09448527.1|heat shock protein Hsp20 [Lactobacillus mali KCTC 3596 = DSM 20444] >gi|394424853|gb|EJE97918.1| heat shock protein Hsp20 [Lactobacillus mali KCTC 3596 = DSM 20444]	ZP_09448527	6.77944e-12	72	48.521	43	31
qpx_lrc16144	heat shock protein hsp20	209	gi|193211929|ref|YP_001997882.1|heat shock protein Hsp20 [Chlorobaculum parvum NCIB 8327] >gi|193085406|gb|ACF10682.1| heat shock protein Hsp20 [Chlorobaculum parvum NCIB 8327]	YP_001997882	9.18677e-11	72	62.003	66	48
qpx_lrc16153	protein	458	gi|348676563|gb|EGZ16381.1|hypothetical protein PHYSODRAFT_286483 [Phytophthora sojae]	EGZ16381	2.85765e-17	73	82.8037	56	41
qpx_lrc16167	yd repeat-containing protein	272	gi|345871386|ref|ZP_08823332.1|YD repeat-containing protein [Thiorhodococcus drewsii AZ1] >gi|343920549|gb|EGV31280.1| YD repeat-containing protein [Thiorhodococcus drewsii AZ1]	ZP_08823332	0.000880122	47	45.4394	88	42
qpx_lrc16297	heat shock protein hsp20	260	gi|225462326|ref|XP_002267955.1|PREDICTED: 17.6 kDa class I heat shock protein 3 [Vitis vinifera] >gi|147841880|emb|CAN60434.1| hypothetical protein VITISV_020390 [Vitis vinifera]	XP_002267955	3.62225e-06	62	49.6766	51	32
qpx_lrc16553	protein	188	gi|255089531|ref|XP_002506687.1|predicted protein [Micromonas sp. RCC299] >gi|226521960|gb|ACO67945.1| predicted protein [Micromonas sp. RCC299]	XP_002506687	6.00623e-05	58	48.1358	51	30
qpx_lrc16604	pkd domain-containing protein	345	gi|345871386|ref|ZP_08823332.1|YD repeat-containing protein [Thiorhodococcus drewsii AZ1] >gi|343920549|gb|EGV31280.1| YD repeat-containing protein [Thiorhodococcus drewsii AZ1]	ZP_08823332	1.69995e-07	49	57.3806	107	53
qpx_s16663	zinc an1-type domain 6 protein	331	gi|49065378|emb|CAG38507.1|AWP1 [Homo sapiens]	CAG38507	1.30358e-10	66	63.5438	54	36
qpx_lrc16684	heat shock protein hsp20	265	gi|313682405|ref|YP_004060143.1|heat shock protein hsp20 [Sulfuricurvum kujiense DSM 16994] >gi|313155265|gb|ADR33943.1| heat shock protein Hsp20 [Sulfuricurvum kujiense DSM 16994]	YP_004060143	5.10102e-07	64	45.8246	50	32
qpx_lrc16835	yd repeat-containing protein	341	gi|345871386|ref|ZP_08823332.1|YD repeat-containing protein [Thiorhodococcus drewsii AZ1] >gi|343920549|gb|EGV31280.1| YD repeat-containing protein [Thiorhodococcus drewsii AZ1]	ZP_08823332	0.000402085	48	46.9802	89	43
qpx_c16851	heat shock protein 90	461	gi|224002893|ref|XP_002291118.1|HSP90 family member [Thalassiosira pseudonana CCMP1335] >gi|220972894|gb|EED91225.1| HSP90 family member [Thalassiosira pseudonana CCMP1335]	XP_002291118	6.50168e-49	90	176.022	108	98
qpx_lrc16895	cathepsin z	303	gi|255081132|ref|XP_002507788.1|cysteine endopeptidase [Micromonas sp. RCC299] >gi|226523064|gb|ACO69046.1| cysteine endopeptidase [Micromonas sp. RCC299]	XP_002507788	5.36778e-16	58	80.1073	75	44
qpx_s16901	hypothetical protein PHYSODRAFT_286483 [Phytophthora sojae]	367	gi|348676563|gb|EGZ16381.1|hypothetical protein PHYSODRAFT_286483 [Phytophthora sojae]	EGZ16381	0.000161728	50	46.2098	57	29
qpx_lrc17229	protein	769	gi|145341030|ref|XP_001415619.1|predicted protein [Ostreococcus lucimarinus CCE9901] >gi|144575842|gb|ABO93911.1| predicted protein [Ostreococcus lucimarinus CCE9901]	XP_001415619	5.89811e-58	76	136.346	103	79
qpx_c17340	vacuolar amino acid exports aspartate and glutamate from the vacuole	272	gi|163914491|ref|NP_001106329.1|uncharacterized protein LOC100127288 [Xenopus laevis] >gi|161611985|gb|AAI55885.1| LOC100127288 protein [Xenopus laevis]	NP_001106329	1.08431e-14	73	76.6406	63	46
qpx_c17369	gtpase-like protein	306	gi|385810745|ref|YP_005847141.1|Putative GTPase [Ignavibacterium album JCM 16511] >gi|383802793|gb|AFH49873.1| Putative GTPase [Ignavibacterium album JCM 16511]	YP_005847141	6.48806e-25	88	73.1738	42	37
qpx_lrc17529	cysteine endopeptidase	215	gi|255081132|ref|XP_002507788.1|cysteine endopeptidase [Micromonas sp. RCC299] >gi|226523064|gb|ACO69046.1| cysteine endopeptidase [Micromonas sp. RCC299]	XP_002507788	2.97342e-06	62	50.8322	45	28
qpx_c17776	nucleotide sugar dehydrogenase	245	gi|378727142|gb|EHY53601.1|UDP-N-acetyl-D-mannosamine 6-dehydrogenase [Exophiala dermatitidis NIH/UT8656]	EHY53601	3.92517e-15	69	77.0258	68	47
